# Supplementary material for: Molecular Identification of Shark Meat From Local Markets in Southern Brazil Based on DNA Barcoding: Evidence for Mislabeling and Trade of Endangered Species
Source: Front Genet. 2018 Apr 27;9:138. doi: 10.3389/fgene.2018.00138 (PMC5934587; doi:10.3389/fgene.2018.00138)
Supplement: Supplementary file 2 [file Data_Sheet_1.fasta]

>JX124931.1 Zapteryx brevirostris voucher LBPV35236.1 cytochrome oxidase subunit 1 (COI) gene, partial cds; mitochondrial
CTTATACTTGATTTTTGGTGCCTGAGCAGGAATAGTTGGAACGGGCCTAAGTTTACTTAT
TCGAACAGAACTAAGTCAACCAGGAGCACTTCTTGGAGATGACCAAATCTATAATGTGAT
TGTAACCGCCCACGCCTTTGTAATAATCTTTTTCATAGTAATACCAATTATAATCGGGGG
TTTTGGAAATTGACTAGTTCCATTAATAATTGGCTCCCCAGACATAGCCTTCCCACGCAT
AAATAATATAAGTTTCTGACTTCTCCCCCCTTCCTTCCTACTATTGTTAGCTTCAGCTGG
AGTGGAAGCAGGAGCTGGAACTGGCTGAACCGTTTACCCTCCCCTTGCAGGCAACCTAGC
ACACGCGGGAGCTTCTGTAGATCTAACTATTTTCTCTCTGCACTTAGCCGGAGTCTCCTC
TATCTTAGCATCAATTAACTTCATCACCACCATTATTAACATGAAACCACCAGCAATCTC
CCAATATCAAACACCACTATTTGTTTGATCCATTTTAGTAACAACCGTCCTACTTTTACT
TTCCCTACCTGTTCTAGCAGCAGGCATTACAATACTCCTCACAGATCGTAATCTAAACAC
AACATTCTTTGACCCCGCAGGAGGGGGGGACCCTATCCTATACCAACACT
>JX124927.1 Zapteryx brevirostris voucher LBPV53107 cytochrome oxidase subunit 1 (COI) gene, partial cds; mitochondrial
CTTATACTTGATTTTTGGTGCCTGAGCAGGAATAGTTGGAACGGGCCTAAGTTTACTTAT
TCGAACAGAACTAAGTCAACCAGGAGCACTTCTTGGAGATGACCAAATCTATAATGTGAT
TGTAACCGCCCACGCCTTTGTAATAATCTTTTTCATAGTAATACCAATTATAATCGGGGG
TTTTGGAAATTGACTAGTTCCATTAATAATTGGCTCCCCAGACATAGCCTTCCCACGCAT
AAATAATATAAGTTTCTGACTTCTCCCCCCTTCCTTCCTACTATTGTTAGCTTCAGCTGG
AGTGGAAGCAGGAGCTGGAACTGGCTGAACCGTTTACCCTCCCCTTGCAGGCAACCTAGC
ACACGCGGGAGCTTCTGTAGATCTAACTATTTTCTCTCTGCACTTAGCCGGAGTCTCCTC
TATCTTAGCATCAATTAACTTCATCACCACCATTATTAACATGAAACCACCAGCAATCTC
CCAATATCAAACACCACTATTTGTTTGATCCATTTTAGTAACAACCGTCCTACTTTTACT
TTCCCTACCTGTTCTAGCAGCAGGCATTACAATACTCCTCACAGATCGTAATCTAAACAC
AACATTCTTTGACCCCGCAGGAGGGGGGGACCCTATCCTATACCAACACT
>JN184087.1 Zapteryx exasperata mitochondrion, partial genome
CTTATACTTGATTTTTGGTGCCTGAGCAGGTATAGTTGGAACCGGCCTAAGTTTACTTAT
TCGAACAGAATTAAGCCAACCAGGAACACTTCTGGGGGATGACCAAATCTATAATGTAAT
TGTAACCGCCCATGCCTTTGTAATAATCTTTTTTATGGTGATACCCATCATAATTGGGGG
TTTTGGAAATTGATTAGTCCCATTAATAATTGGTTCTCCAGATATGGCCTTCCCTCGCAT
AAATAATATAAGCTTCTGACTCCTCCCTCCTTCCTTCCTATTATTATTAGCTTCGGCTGG
AGTAGAAGCCGGGGCTGGAACTGGCTGAACCGTTTACCCTCCCCTTGCTGGTAACCTAGC
CCACGCGGGAGCTTCTGTAGATCTTACTATTTTCTCTCTACACTTAGCTGGAGTCTCTTC
TATCCTAGCATCAATTAACTTTATTACTACCATTATTAATATAAAACCACCAGCAATTTC
TCAATATCAAACACCGCTATTTGTTTGATCAATTCTTGTAACAACTGTATTACTGCTACT
CTCTCTACCTGTCTTAGCAGCAGGCATTACAATACTTCTTACAGATCGTAATCTAAACAC
AACATTCTTCGACCCGGCAGGAGGAGGGGATCCTATCCTATACCAACATC
>HQ171694.1 Rhinobatos sp. BOLD:AAG4398 voucher BIOUG<CAN_:07-EHKW-0210 cytochrome oxidase subunit 1 (COI) gene, partial cds; mitochondrial
CCTTTATTTGATCTTTGGTGCTTGAGCAGGGATAGTTGGTACTGGCCTAAGTCTGCTTAT
CCGAACAGAACTTAGTCAACCAGGATCCCTTATGGGAGATGACCAAATCTACAATGTTAT
CGTTACAGCCCATGCCTTTGTAATAATCTTTTTCATGGTTATGCCGATTATAATTGGAGG
TTTTGGTAACTGATTAGTTCCTCTGATAATTGGAGCCCCAGACATGGCCTTCCCGCGCAT
AAATAACATGAGCTTTTGATTATTACCTCCATCTTTCCTTCTCCTCCTGGCCTCTGCCGG
AGTTGAAGCCGGAGCCGGAACAGGTTGGACCGTATACCCCCCACTTGCAGGCAACCTCGC
CCACGCTGGAGCTTCTGTAGACCTCGCTATCTTCTCACTCCACTTAGCCGGAATTTCCTC
TATCCTAGCATCTATTAATTTCATTACTACCATTATTAACATAAAACCCCCGGCAATCTC
CCAATACCAAACACCTTTATTCGTTTGATCTATCCTCGTAACCACCGTCCTCCTTTTACT
TTCATTACCTGTCCTGGCAGCTGGTATTACAATGCTCCTTACAGACCGCAATTTAAACAC
AACCTTCTTCGACCCAGCCGGTGGAGGAGATCCAATCTTATA--------
>KF489740.1 Rhinobatos sp. BOLD:AAE7441 voucher ADC12_27.99 #1 cytochrome oxidase subunit 1 (COI) gene, partial cds; mitochondrial
CCTTTATTTAATCTTTGGTGCTTGAGCAGGGATAGTTGGCACTGGTCTAAGTCTGCTTAT
TCGAACAGAACTTAGTCAACCAGGATCACTCCTGGGGGATGACCAGATCTACAATGTCGT
CGTAACAGCCCATGCCTTTGTAATAATCTTTTTTATGGTTATACCAATCATAATTGGGGG
TTTTGGTAACTGACTGGTTCCTTTAATAATTGGAGCCCCAGACATAGCTTTCCCACGCAT
GAATAACATAAGCTTCTGATTACTACCTCCATCCTTTCTCCTCCTACTGGCCTCCGCCGG
AGTTGAAGCCGGAGCCGGAACAGGTTGAACCGTATACCCCCCACTTGCAGGCAATCTCGC
CCATGCCGGAGCTTCTGTAGACCTAGCTATCTTCTCACTCCATTTAGCCGGGGTTTCCTC
CATCCTAGCATCCATCAATTTCATTACCACTATCATTAACATAAAACCCCCAGCAATCTC
CCAATACCAAACACCTTTATTTGTTTGATCAATTCTTGTGACGACTGTTCTCCTTCTACT
CTCATTACCAGTTTTAGCAGCAGGCATTACAATACTCCTTACAGACCGCAACTTAAACAC
AACTTTCTTCGACCCGGCCGGCGGGGGAGACCCAATCCTGTACCAACACC
>FJ158557.1 Rhinobatus annandalei voucher NBFGR:1324D cytochrome c oxidase subunit I (COI) gene, partial cds; mitochondrial
CCTGTATCTGATCTTTGGTGCTTGAGCAGGGATAGTTGGTACTGGCCTAAGTCTACTCAT
CCGAACAGAACTAAGTCAACCAGGATCCCTTATGGGAGATGACCAAATCTATAATGTTAT
CGTAACAGCCCATGCCTTTGTAATAATCTTCTTCATGGTTATGCCAATCATAATTGGAGG
TTTTGGTAATTGATTAGTTCCTTTAATAATTGGAGCCCCAGACATAGCTTTCCCACGCAT
AAATAACATGAGTTTTTGATTATTACCACCATCTTTCCTTCTCCTCCTGGCCTCTGCCGG
AGTTGAAGCCGGAGCCGGAACAGGTTGAACCGTATATCCCCCACTTGCAGGCAACCTCGC
CCACGCTGGAGCTTCTGTAGACCTCGCTATCTTTTCACTCCACTTAGCCGGAATTTCCTC
TATCCTAGCATCTATCAACTTCATCACTACCATTATTAATATAAAACCACCGGCAATCTC
CCAATACCAAACACCTTTATTCGTTTGATCTATTCTAGTAACAACCGTCCTCCTTTTACT
TTCATTACCTGTCCTAGCAGCCGGTATCACAATGCTCCTTACAGACCGCAACTTAAACAC
AACCTTCTTCGACCCAGCCGGTGGAGGAGATCCTATCTTATACCAACATC
>FJ158556.1 Rhinobatus annandalei voucher NBFGR:1324B cytochrome c oxidase subunit I (COI) gene, partial cds; mitochondrial
CCTGTATCTGATCTTTGGTGCTTGAGCAGGGATAGTTGGTACTGGCCTAAGTCTACTCAT
CCGAACAGAACTAAGTCAACCAGGATCCCTTATGGGAGATGACCAAATCTATAATGTTAT
CGTAACAGCCCATGCCTTTGTAATAATCTTCTTCATGGTTATGCCAATCATAATTGGAGG
TTTTGGTAATTGATTAGTTCCTTTAATAATTGGAGCCCCAGACATAGCTTTCCCACGCAT
AAATAACATGAGTTTTTGATTATTACCACCATCTTTCCTTCTCCTCCTGGCCTCTGCCGG
AGTTGAAGCCGGAGCCGGAACAGGTTGAACCGTATATCCCCCACTTGCAGGCAACCTCGC
CCACGCTGGAGCTTCTGTAGACCTCGCTATCTTTTCACTCCACTTAGCCGGAATTTCCTC
TATCCTAGCATCTATCAACTTCATCACTACCATTATTAATATAAAACCACCGGCAATCTC
CCAATACCAAACACCTTTATTCGTTTGATCTATTCTAGTAACAACCGTCCTCCTTTTACT
TTCATTACCTGTCCTAGCAGCCGGTATCACAATGCTCCTTACAGACCGCAACTTAAACAC
AACCTTCTTCGACCCAGCCGGTGGAGGAGATCCTATCTTATACCAACATT
>JF494381.1 Rhinobatos annulatus voucher Smith 27.2 #2 cytochrome oxidase subunit 1 (COI) gene, partial cds; mitochondrial
CCTATATTTAATCTTTGGTGCTTGAGCAGGGATGGTTGGTACTGGCCTAAGCCTACTTAT
TCGAACAGAACTTAGTCAACCAGGATCACTCATGGGGGATGACCAGATCTACAATGTCAT
CGTAACCGCCCATGCCTTTGTAATAATCTTTTTTATGGTTATACCAATCATGATCGGGGG
TTTTGGCAACTGACTAGTTCCTTTGATAATTGGCGCCCCAGACATAGCTTTCCCACGCAT
AAACAACATAAGTTTTTGATTATTACCCCCATCCTTCCTTCTCCTCCTAGCTTCCGCCGG
AGTTGAAGCTGGGGCCGGGACAGGCTGAACCGTATACCCCCCACTTGCAGGCAATCTCGC
CCACGCCGGAGCTTCYGTAGACCTCGCTATCTTCTCACTTCATTTAGCCGGGATTTCCTC
TATTCTAGCGTCCATTAATTTCATTACCACCATCATTAACATAAAACCCCCAGCAATCTC
CCAATATCAAACACCTTTGTTTGTTTGATCTATTCTAGTAACAACCGTTCTCCTTCTACT
CTCATTACCAGTCCTAGCAGCAGGTATCACAATACTCCTTACAGACCGCAACTTAAACAC
AACCTTCTTCGACCCAGCCGGCGGAGGGGACCCATTCCTATACCAACATC
>JF494379.1 Rhinobatos annulatus voucher Smith 27.2 #1 cytochrome oxidase subunit 1 (COI) gene, partial cds; mitochondrial
CCTATATTTAATCTTTGGTGCTTGAGCAGGGATGGTTGGTACTGGCCTAAGCCTACTTAT
TCGAACAGAACTTAGTCAACCAGGATCACTCATGGGGGATGACCAGATCTACAATGTCAT
CGTAACCGCCCATGCCTTTGTAATAATCTTTTTTATGGTTATACCAATCATGATTGGGGG
TTTTGGCAACTGATTAGTTCCTTTGATAATTGGCGCCCCAGACATAGCTTTCCCACGCAT
AAACAACATAAGTTTTTGATTATTACCCCCATCCTTCCTTCTCCTCCTGGCTTCCGCCGG
AGTTGAAGCTGGGGCCGGGACAGGCTGAACCGTATACCCCCCACTTGCAGGCAATCTCGC
CCACGCCGGAGCTTCTGTAGACCTCGCTATCTTCTCACTTCATTTAGCCGGGATTTCCTC
TATTCTAGCGTCCATTAATTTCATTACCACCATCATTAACATAAAACCCCCAGCAATCTC
CCAATATCAAACACCTTTGTTTGTTTGATCTATTCTAGTAACAACCGTTCTCCTTCTACT
CTCATTACCAGTCCTAGCAGCAGGTATCACAATACTCCTTACAGACCGCAACTTAAACAC
AACCTTCTTCGACCCCGCCGGCGGAGGGGACCCAATCCTATACCAACATC
>JN184075.1 Pseudobatos glaucostigmus mitochondrion, partial genome
CTTATATCTGATCTTTGGTGCCTGAGCAGGGATAGTAGGTACTGGCCTAAGCTTGCTTAT
CCGAACGGAACTTAGTCAGCCAGGAACACTTCTGGGAGACGATCAAATCTATAATGTAAT
CGTAACCGCCCATGCCTTTGTAATAATTTTCTTCATGGTTATACCAATCATGATCGGAGG
TTTTGGCAATTGATTAGTTCCTCTGATAATTGGCGCCCCAGACATAGCTTTCCCACGCAT
AAATAATATAAGTTTCTGATTACTACCCCCATCATTCCTCCTATTACTAGCTTCCGCTGG
GGTTGAAGCCGGAGCTGGAACGGGTTGAACTGTTTACCCACCACTTGCTGGTAACCTTGC
TCATGCCGGAGCTTCCGTGGACTTAGCTATCTTTTCACTACATTTAGCCGGAGTTTCCTC
CATCCTAGCATCCATTAATTTTATTACAACTATTATCAACATGAAACCCCCAGCAATTTC
CCAGTATCAGACACCTTTATTTGTGTGGTCTATTCTTGTAACAACTGTACTTCTCCTACT
CTCACTACCAGTCTTAGCAGCAGGAATTACAATACTCCTTACAGATCGTAATTTAAATAC
AACCTTCTTTGACCCAGCAGGAGGGGGAGACCCTATCCTGTATCAACACC
>JX124881.1 Pseudobatos horkelii voucher LBPV53103 cytochrome oxidase subunit 1 (COI) gene, partial cds; mitochondrial
CTTATATCTGATCTTTGGTGCCTGAGCAGGGATAGTAGGCACTGGCCTGAGCTTACTTAT
CCGAACGGAACTTAGTCAGCCAGGAACACTTCTGGGAGATGACCAAATCTATAATGTAAT
CGTAACCGCCCATGCCTTCGTAATAATTTTCTTCATGGTTATACCAATCATGATTGGAGG
TTTTGGTAATTGATTAGTTCCTCTAATAATTGGCGCCCCGGACATAGCTTTCCCACGCAT
AAATAATATAAGTTTCTGATTATTACCCCCATCATTCCTCCTATTATTAGCTTCCGCTGG
GGTTGAAGCCGGAGCTGGAACGGGTTGAACTGTTTACCCACCGCTTGCTGGTAACCTTGC
TCATGCCGGAGCTTCCGTGGACTTAGCTATCTTTTCACTACACTTAGCCGGAGTTTCCTC
CATCCTAGCATCCATTAATTTTATTACAACTATCATCAACATGAAACCCCCAGCAATTTC
CCAGTATCAGACACCTCTATTTGTGTGGTCTATTCTCGTAACAACTGTACTTCTCCTACT
CTCACTACCAGTCTTAGCAGCAGGGATTACAATACTCCTTACAGATCGTAATTTAAATAC
AACCTTCTTTGACCCAGCAGGAGGGGGAGACCCTATCCTGTATCAACATC
>JX124877.1 Pseudobatos horkelii voucher LBPV53102 cytochrome oxidase subunit 1 (COI) gene, partial cds; mitochondrial
CTTATATCTGATCTTTGGTGCCTGAGCAGGGATAGTAGGTACTGGCCTGAGCTTACTTAT
CCGAACGGAACTTAGTCAGCCAGGAACACTTCTGGGAGATGACCAAATCTATAATGTAAT
CGTAACCGCCCATGCCTTCGTAATAATTTTCTTCATGGTTATACCAATCATAATTGGAGG
TTTTGGTAATTGATTAGTTCCTCTAATAATTGGCGCCCCGGACATAGCTTTCCCACGCAT
AAATAATATAAGTTTCTGATTATTACCCCCATCATTCCTCCTATTATTAGCTTCCGCTGG
GGTTGAAGCCGGAGCTGGAACGGGTTGAACTGTTTACCCACCGCTTGCTGGTAACCTTGC
TCATGCCGGAGCTTCCGTGGACTTAGCTATCTTTTCACTACACTTAGCCGGAGTTTCCTC
CATCCTAGCATCCATTAATTTTATTACAACTATCATCAACATGAAACCCCCAGCAATTTC
CCAGTATCAGACACCTCTATTTGTGTGGTCTATTCTCGTAACAACTGTACTTCTCCTACT
CTCACTACCAGTCTTAGCAGCAGGGATTACAATACTCCTTACAGATCGTAATTTAAATAC
AACCTTCTTTGACCCCGCAGGGGGGGGAGACCCTATCCTGTATCAACATC
>EU398995.1 Rhinobatos jimbaranensis voucher BW-A3823 cytochrome oxidase subunit 1 (COI) gene, partial cds; mitochondrial
CCTGTATTTAATCTTTGGTGCTTGAGCAGGGATAGTTGGTACCGGCTTAAGTCTGCTTAT
TCGAACAGAACTTAGTCAACCAGGCTCGCTCATGGGGGATGACCAGATCTATAATGTCAT
CGTAACAGCTCATGCTTTCGTAATAATCTTTTTTATAGTTATACCAATTATGATCGGAGG
TTTTGGTAACTGACTAATCCCTTTAATAATCGGCGCCCCAGACATAGCCTTCCCACGCAT
AAATAACATAAGTTTCTGATTACTACCCCCATCCTTTCTCCTTCTACTAGCTTCTGCCGG
AGTTGAAGCCGGAGCTGGAACAGGCTGAACCGTCTACCCTCCACTTGCTGGTAACCTTGC
CCATGCTGGAGCTTCTGTAGATCTCGCTATTTTTTCACTCCACTTAGCCGGAATCTCTTC
CATCCTAGCATCCATCAATTTCATTACCACCATCATCAACATGAAACCCCCAGCAATTTC
CCAATACCAAACACCTTTATTTGTTTGATCAATTCTCGTGACAACTGTCCTCCTCCTGCT
CTCATTACCAGTCTTAGCAGCAGGCATCACAATGCTCCTCACAGACCGCAACCTAAATAC
AACCTTCTTCGACCCAGCCGGCGGAGGAGACCCTATCCTCTACCAACACC
>EU398994.1 Rhinobatos jimbaranensis voucher BW-A3824 cytochrome oxidase subunit 1 (COI) gene, partial cds; mitochondrial
CCTGTATTTAATCTTTGGTGCTTGAGCAGGGATAGTTGGTACCGGCTTAAGTCTGCTTAT
TCGAACAGAACTTAGTCAACCAGGCTCGCTCATGGGGGATGACCAGATCTATAATGTCAT
CGTAACAGCTCATGCTTTCGTAATAATCTTTTTTATAGTTATACCAATTATGATCGGAGG
TTTTGGTAACTGACTAATCCCTTTAATAATCGGCGCCCCAGACATAGCCTTCCCACGCAT
AAATAACATAAGTTTCTGATTACTACCCCCATCCTTTCTCCTTCTACTAGCTTCTGCCGG
AGTTGAAGCCGGAGCTGGAACAGGCTGAACCGTCTACCCTCCACTTGCTGGTAACCTTGC
CCATGCTGGAGCTTCTGTAGATCTCGCTATTTTTTCACTCCACTTAGCCGGAATCTCTTC
CATCCTAGCATCCATCAATTTCATTACCACCATCATCAACATGAAACCCCCAGCAATTTC
CCAATACCAAACACCTTTATTTGTTTGATCAATTCTCGTGACAACTGTCCTCCTCCTGCT
CTCATTACCAGTCTTAGCAGCAGGCATCACAATGCTCCTCACAGACCGCAACCTAAATAC
AACCTTCTTCGACCCAGCCGGCGGAGGAGACCCTATCCTCTACCAACACC
>JF494382.1 Rhinobatos leucospilus voucher ADC 27.5-1 cytochrome oxidase subunit 1 (COI) gene, partial cds; mitochondrial
CCTTTATTTGATCTTTGGTGCTTGAGCAGGGATAGTTGGTACTGGCCTAAGTCTGCTTAT
CCGAACAGAACTTAGTCAACCAGGATCCCTTATGGGAGATGACCAAATCTACAATGTTAT
CGTAACAGCCCATGCCTTTGTAATAATCTTTTTCATGGTTATACCAATTATGATTGGAGG
TTTTGGTAACTGATTAGTTCCTTTAATAATCGGAGCCCCAGACATGGCCTTCCCGCGCAT
AAATAACATAAGTTTTTGATTATTACCTCCATCTTTCCTTCTCCTCCTGGCCTCTGCCGG
AGTTGAAGCCGGAGCCGGAACAGGTTGAACCGTATACCCCCCACTTGCAGGCAACCTCGC
CCACGCTGGAGCTTCTGTAGACCTCGCTATCTTCTCACTACATTTAGCCGGAATTTCCTC
TATCCTAGCATCTATCAATTTCATTACTACCATTATTAACATAAAACCCCCGGCAATCTC
TCAATACCAAACACCTTTATTCGTCTGATCTATTCTCGTAACAACCGTCCTCCTTTTACT
TTCATTACCTGTCCTAGCAGCTGGTATTACAATGCTCCTTACAGACCGCAACTTAAACAC
AACCTTCTTCGACCCAGCCGGCGGAGGAGATCCAATCTTATACCAACATC
>GU804995.1 Rhinobatos leucospilus voucher ADC09_27.5#2 cytochrome oxidase subunit 1 (COI) gene, partial cds; mitochondrial
CCTTTATTTGATCTTTGGTGCTTGAGCAGGGATAGTTGGTACTGGCCTAAGTCTGCTTAT
CCGAACAGAACTTAGTCAACCAGGATCCCTTATGGGAGATGACCAAATCTACAATGTTAT
CGTAACAGCCCATGCCTTTGTAATAATCTTTTTCATGGTTATACCAATTATGATTGGAGG
TTTTGGTAACTGATTAGTTCCTTTAATAATCGGAGCCCCAGACATGGCCTTCCCGCGCAT
AAATAACATAAGTTTTTGATTATTACCTCCATCTTTCCTTCTCCTCCTGGCCTCTGCCGG
AGTTGAAGCCGGAGCCGGAACAGGTTGAACCGTATACCCCCCACTTGCAGGCAACCTCGC
CCACGCTGGAGCTTCTGTAGACCTCGCTATCTTCTCACTACATTTAGCCGGAATTTCCTC
TATCCTAGCATCTATCAATTTCATTACTACCATTATTAACATAAAACCCCCGGCAATCTC
TCAATACCAAACACCTTTATTCGTCTGATCTATTCTCGTAACAACCGTCCTCCTTTTACT
TTCATTACCTGTCCTAGCAGCTGGTATTACAATGCTCCTTACAGACCGCAACTTAAACAC
AACCTTCTTCGACCCAGCCGGCGGAGGAGATCCAATCTTATACCAACATC
>KF899671.1 Rhinobatos lionotus voucher NBFGR:CHN:PC43 cytochrome c oxidase subunit I (COI) gene, partial cds; mitochondrial
CCTATACTTGATCTTTGGTGCTTGACCAGGGTCAGTTGGCACTGGCCTTAGTCTGCTTAT
TCGAACAGAACTTAGTCAACCAGGCTCGCTCATAGGGGATGACCAAATCTATAATGTTAT
CGTAACAGCTCATGCCTTTGTAATAATCTTTTTTATGGTTATACCAATCATAATTGGAGG
CTTTGGAAACTGACTGGTTCCTTTAATAATTGGCGCCCCGGACATAGCCTTCCCACGCAT
AAATAATATGAGCTTCTGATTACTACCCCCATCCTTTCTCCTTCTACTAGCCTCCGCTGG
AGTTGAAGCCGGGGCTGGAACAGGCTGAACCGTCTACCCTCCACTTGCGGGCAACCTTGC
CCATGCTGGGGCTTCCGTAGATCTTGCTATCTTCTCACTTCACTTAGCCGGAGTTTCATC
CATCCTAGCGTCTATCAACTTCATTACCACCATTATTAATATGAAACCCCCAGCAATCTC
CCAATATCAAACTCCTTTATTTGTGTGATCAATTCTTGTAACAACTGTCCTCCTTCTGCT
CTCATTACCAGTTTTAGCGGCAGGCATTACAATGCTTCTCACAGACCGTAATTTAAACAC
AACCTTCTTCGACCCCGCCGGCGGAGGAGACCCCATCCTCTACCAACACC
>KF899670.1 Rhinobatos lionotus voucher NBFGR:CHN:PC30 cytochrome c oxidase subunit I (COI) gene, partial cds; mitochondrial
CCTATACTTGATCTTTGGTGCTTGACCAGGGTCAGTTGGCACTGGCCTTAGTCTGCTTAT
TCGAACAGAACTTAGTCAACCAGGCTCGCTCATAGGGGATGACCAAATCTATAATGTTAT
CGTAACAGCTCATGCCTTTGTAATAATCTTTTTTATGGTTATACCAATCATAATTGGAGG
CTTTGGAAACTGACTGGTTCCTTTAATAATTGGCGCCCCGGACATAGCCTTCCCACGCAT
AAATAATATGAGCTTCTGATTACTACCCCCATCCTTTCTCCTTCTACTAGCCTCCGCTGG
AGTTGAAGCCGGGGCTGGAACAGGCTGAACCGTCTACCCTCCACTTGCGGGCAACCTTGC
CCATGCTGGGGCTTCCGTAGATCTTGCTATCTTCTCACTTCACTTAGCCGGAGTTTCATC
CATCCTAGCGTCTATCAACTTCATTACCACCATTATTAATATGAAACCCCCAGCAATCTC
CCAATATCAAACTCCTTTATTTGTGTGATCAATTCTTGTAACAACTGTCCTCCTTCTGCT
CTCATTACCAGTTTTAGCGGCAGGCATTACAATGCTTCTCACAGACCGTAATTTAAACAC
AACCTTCTTCGACCCCGCCGGCGGAGGAGACCCCATCCTCTACCAACACC
>EU398997.1 Rhinobatos penggali voucher BW-A3832 cytochrome oxidase subunit 1 (COI) gene, partial cds; mitochondrial
CCTATACTTGATCTTTGGTGCTTGAGCAGGGATAGTTGGTACTGGCCTTAGTCTGCTTAT
TCGAACAGAACTTAGTCAACCAGGCTCACTCATAGGGGATGACCAAATCTACAATGTCAT
CGTAACAGCTCATGCCTTTGTAATAATCTTTTTTATGGTTATACCAATCATGATTGGAGG
CTTTGGAAACTGACTGGTCCCTTTAATAATCGGAGCCCCGGACATAGCCTTCCCTCGCAT
AAATAACATGAGTTTCTGATTACTACCCCCATCTTTTCTCCTCCTATTAGCCTCCGCCGG
AGTTGAAGCCGGGGCTGGAACAGGCTGAACCGTCTACCCTCCACTTGCGGGCAACCTTGC
CCATGCTGGGGCTTCTGTAGATCTTGCTATCTTCTCACTCCATTTAGCCGGAATTTCATC
TATCCTAGCGTCTATCAACTTCATTACCACCATTATTAACATGAAACCCCCAGCAATCTC
CCAATACCAAACTCCTTTATTTGTTTGGTCAATTCTTGTAACAACCGTTCTCCTTCTGCT
ATCACTACCAGTCTTAGCGGCAGGTATTACAATACTCCTCACAGATCGTAATTTAAACAC
AACCTTCTTCGACCCGGCCGGCGGAGGAGACCCCATCCTTTACCAACACC
>EU398996.1 Rhinobatos penggali voucher BW-A3833 cytochrome oxidase subunit 1 (COI) gene, partial cds; mitochondrial
CCTATACTTGATCTTTGGTGCTTGAGCAGGGATAGTTGGTACTGGCCTTAGTCTGCTTAT
TCGAACAGAACTTAGTCAACCAGGCTCACTCATAGGGGATGACCAAATCTACAATGTCAT
CGTAACAGCTCATGCCTTTGTAATAATCTTTTTTATGGTTATACCAATCATGATTGGAGG
CTTTGGAAACTGACTGGTCCCTTTAATAATCGGAGCCCCGGACATAGCCTTCCCTCGCAT
AAATAACATGAGTTTCTGATTACTACCCCCATCTTTTCTCCTCCTATTAGCCTCCGCCGG
AGTTGAAGCCGGGGCTGGAACAGGCTGAACCGTCTACCCCCCACTTGCGGGCAACCTTGC
CCATGCTGGGGCTTCTGTAGATCTTGCTATCTTCTCACTCCATTTAGCCGGAATTTCATC
TATCCTAGCGTCTATCAACTTCATTACCACCATTATTAACATGAAACCCCCAGCAATCTC
CCAATACCAAACTCCTTTATTTGTTTGGTCAATTCTTGTAACAACCGTTCTCCTTCTGCT
ATCACTACCAGTCTTAGCGGCAGGTATTACAATACTCCTCACAGATCGTAATTTAAACAC
AACCTTCTTCGACCCGGCCGGCGGAGGAGACCCCATCCTTTACCAACACC
>JX124886.1 Pseudobatos percellens voucher LBPV53097 cytochrome oxidase subunit 1 (COI) gene, partial cds; mitochondrial
CTTATATCTAATCTTTGGTGCCTGAGCAGGGATAGTAGGCACTGGGCCAAGCTTACTCAT
CCGAACGGAACTTAGTCAACCAGGAACACTTCTGGGGGACGACCAAATCTATAATGTAAT
CGTAACCGCCCATGCCTTTGTAATAATTTTCTTTATGGTTATACCAATCATAATTGGAGG
TTTCGGTAATTGGTTAATTCCTCTAATAATTGGCGCCCCAGACATAGCTTTCCCACGTAT
AAATAATATAAGTTTCTGGTTATTACCCCCATCATTCCTACTATTATTAGCTTCCGCTGG
GGTTGAAGCCGGAGCTGGAACGGGTTGAACCGTTTATCCGCCACTTGCTGGTAACCTTGC
CCATGCCGGAGCTTCTGTGGACTTAGCTATTTTTTCACTACACTTAGCCGGAATTTCATC
CATCCTAGCATCCATTAATTTTATTACAACTATTATCAACATGAAACCCCCAGCAATCTC
CCAATATCAAACACCTTTATTTGTGTGATCTATTCTCGTAACAACTGTACTGCTCCTACT
CTCACTACCAGTCTTAGCAGCAGGGATTACAATACTCCTTACAGATCGTAATTTAAATAC
AACCTTCTTTGGACCCGCAGGGGGGGGGGACCCTATCCTGTATCAACATC
>JX124883.1 Pseudobatos percellens voucher LBPV53099 cytochrome oxidase subunit 1 (COI) gene, partial cds; mitochondrial
CTTATATCTAATCTTTGGTGCCTGAGCAGGGATAGTAGGCACTGGCCTAAGCTTACTCAT
CCGAACGGAACTTAGTCAACCAGGAACACTTCTGGGGGACGACCAAATCTATAATGTAAT
CGTAACCGCCCATGCCTTTGTAATAATTTTCTTTATGGTTATACCAATCATAATTGGAGG
TTTCGGTAATTGGTTAATTCCTCTAATAATTGGCGCCCCAGACATAGCTTTCCCACGTAT
AAATAATATAAGTTTCTGGTTATTACCCCCATCATTCCTACTATTATTAGCTTCCGCTGG
GGTTGAAGCCGGAGCTGGAACGGGTTGAACCGTTTATCCGCCACTTGCTGGTAACCTTGC
CCATGCCGGAGCTTCTGTGGACTTAGCTATTTTTTCACTACACTTAGCCGGAATTTCATC
CATCCTAGCATCCATTAATTTTATTACAACTATTATCAACATGAAACCCCCAGCAATCTC
CCAATATCAAACACCTTTATTTGTGTGATCTATTCTCGTAACAACTGTACTGCTCCTACT
CTCACTACCAGTCTTAGCAGCAGGGATTACAATACTCCTTACAGATCGTAATTTAAATAC
AACCTTCTTTGACCCAGCAGGAGGGGGGGACCCTATCCNGTATCAACATC
>GU440503.1 Pseudobatos productus voucher MFC174 cytochrome oxidase subunit 1 (COI) gene, partial cds; mitochondrial
CTTATATCTGATCTTTGGTGCCTGAGCAGGGATAGTAGGTACTGGCCTAAGCTTGCTTAT
CCGAACGGAACTTAGTCAGCCAGGAACACTTCTGGGAGACGATCAAATCTATAATGTAAT
CGTAACCGCCCATGCCTTTGTAATAATTTTCTTCATGGTTATACCAATCATGATTGGAGG
TTTTGGCAATTGATTAGTTCCTCTGATAATTGGCGCCCCAGACATAGCTTTCCCACGCAT
AAATAACATAAGTTTCTGATTACTACCCCCATCATTCCTCCTATTACTAGCTTCCGCTGG
GGTTGAAGCCGGAGCTGGAACGGGTTGAACTGTTTACCCGCCACTTGCTGGTAACCTTGC
TCATGCCGGAGCTTCCGTGGACTTAGCTATCTTTTCACTACATTTAGCCGGAGTTTCCTC
CATCCTAGCATCCATTAATTTTATTACAACTATTATCAACATGAAACCCCCAGCAATTTC
CCAGTATCAGACACCTTTATTTGTGTGGTCTATTCTTGTAACAACTGTACTTCTCCTACT
CTCACTACCAGTCTTAGCAGCAGGGATTACAATACTCCTTACAGATCGTAATTTAAATAC
AACCTTCTTTGACCCAGCAGGAGGGGGAGNCCCTNTCC------------
>KF899667.1 Rhinobatos punctifer voucher NBFGR:CHN:R55 cytochrome c oxidase subunit I (COI) gene, partial cds; mitochondrial
CCTATACTTGATCTTTGGTGCTTGAGCAGGGATAGTTGGTACTGGCCTTAGTCTGCTTAT
TCGAACAGAACTTAGTCAACCAGGCTCACTCATGGGAGATGACCAAATCTACAATGTCAT
CGTAACAGCTCATGCCTTTGTAATAATCTTTTTTATGGTTATACCAATCATGATTGGAGG
CTTTGGAAACTGATTGGTCCCTTTAATAATCGGAGCCCCGGACATAGCCTTCCCACGCAT
AAATAACATGAGTTTCTGATTACTACCCCCATCTTTTCTCCTCCTATTGGCCTCCGCCGG
AGTTGAAGCCGGGGCTGGAACAGGCTGAACCGTCTACCCTCCACTTGCGGGCAACCTTGC
CCATGCTGGGGCTTCTGTAGATCTTGCTATCTTCTCACTCCATTTAGCCGGAATTTCATC
TATCCTAGCGTCTATCAACTTCATTACCACCATTATTAACATGAAACCCCCAGCAATCTC
CCAATACCAAACTCCTTTATTTGTTTGATCAATTCTTGTAACAACCGTTCTCCTTCTACT
ATCATTACCAGTCTTAGCGGCAGGTATTACAATACTCCTCACAGATCGTAATTTAAACAC
AACCTTCTTCGACCCAGCCGGCGGAGGAGACCCCATCCTTTACCAACACC
>KF899665.1 Rhinobatos punctifer voucher NBFGR:CHN:RP146 cytochrome c oxidase subunit I (COI) gene, partial cds; mitochondrial
CCTATACTTGATCTTTGGTGCTTGAGCAGGGATAGTTGGTACTGGCCTTAGTCTGCTTAT
TCGAACAGAACTTAGTCAACCAGGCTCACTCATGGGAGATGACCAAATCTACAATGTCAT
CGTAACAGCTCATGCCTTTGTAATAATCTTTTTTATGGTTATACCAATCATGATTGGAGG
CTTTGGAAACTGATTGGTCCCTTTAATAATCGGAGCCCCGGACATAGCCTTCCCACGCAT
AAATAACATGAGTTTCTGATTACTACCCCCATCTTTTCTCCTCCTATTGGCCTCCGCCGG
AGTTGAAGCCGGGGCTGGAACAGGCTGAACCGTCTACCCTCCACTTGCGGGCAACCTTGC
CCATGCTGGGGCTTCTGTAGATCTTGCTATCTTCTCACTCCATTTAGCCGGAATTTCATC
TATCCTAGCGTCTATCAACTTCATTACCACCATTATTAACATGAAACCCCCAGCAATCTC
CCAATACCAAACTCCTTTATTTGTTTGATCAATTCTTGTAACAACCGTTCTCCTTCTACT
ATCATTACCAGTCTTAGCGGCAGGTATTACAATACTCCTCACAGATCGTAATTTAAACAC
AACCTTCTTCGACCCAGCCGGCGGAGGAGACCCCATCCTTTACCAACACC
>HQ149922.1 Rhinobatos cf. punctifer NPPF1031 cytochrome oxidase subunit 1 (COI) gene, partial cds; mitochondrial
--------TTATCTTTGGTGCTTGAGCAGGGATAGTTGGCACTGGTCTAAGTCTGCTTAT
TCGAACAGAACTTAGTCAACCAGGATCACTCCTGGGGGATGACCAGATCTACAATGTCGT
CGTAACAGCCCATGCCTTTGTAATAATCTTTTTTATAGTTATACCAATCATAATTGGGGG
TTTTGGTAACTGACTGGTTCCTTTAATAATTGGAGCCCCAGACATAGCTTTCCCACGCAT
AAATAACATAAGCTTCTGATTACTACCTCCATCCTTTCTCCTCCTACTGGCCTCCGCCGG
AGTTGAAGCCGGAGCCGGAACAGGCTGAACCGTATACCCCCCACTTGCAGGCAATCTCGC
CCATGCCGGAGCTTCTGTAGACCTCGCTATCTTCTCACTCCATTTAGCCGGGGTTTCCTC
CATCCTAGCATCCATCAATTTCATTACCACTATTATTAACATAAAACCCCCAGCAATCTC
CCAATACCAAACACCTTTATTTGTTTGATCAATTCTTGTGACGACTGTTCTCCTTCTACT
CTCATTACCAGTTTTAGCGGCAGGCATTACAATACTCCTTACAGACCGCAACTTAAACAC
AACTTTCTTCGACCCCGCCGGCGGGGGGGACCCAATCCTGTACCAACACC
>HQ149921.1 Rhinobatos cf. punctifer NPPF1089 cytochrome oxidase subunit 1 (COI) gene, partial cds; mitochondrial
--------TTATCTTTGGTGCTTGAGCAGGGATAGTTGGCACTGGTCTAAGTCTGCTTAT
TCGAACAGAACTTAGTCAACCAGGATCACTCCTGGGGGATGACCAGATCTACAATGTCGT
CGTAACAGCCCATGCCTTTGTAATAATCTTTTTTATAGTTATACCAATCATAATTGGGGG
TTTTGGTAACTGACTGGTTCCTTTAATAATTGGAGCCCCAGACATAGCTTTCCCACGCAT
AAATAACATAAGCTTCTGATTACTACCTCCATCCTTTCTCCTCCTACTGGCCTCCGCCGG
AGTTGAAGCCGGAGCCGGAACAGGCTGAACCGTATACCCCCCACTTGCAGGCAATCTCGC
CCATGCCGGAGCTTCTGTAGACCTCGCTATCTTCTCACTCCATTTAGCCGGGGTTTCCTC
CATCCTAGCATCCATCAATTTCATTACCACTATTATTAACATAAAACCCCCAGCAATCTC
CCAATACCAAACACCTTTATTTGTTTGATCAATTCTTGTGACGACTGTTCTCCTTCTACT
CTCATTACCAGTTTTAGCGGCAGGCATTACAATACTCCTTACAGACCGCAACTTAAACAC
AACTTTCTTCGACCCCGCCGGCGGGGGGGACCCAATCCTGTACCAACACC
>KF564313.1 Rhinobatos rhinobatos cytochrome oxidase subunit I (COI) gene, partial cds; mitochondrial
-----------------------------------------------TAAGCTTATGTAT
TCGAACAGAATTAAGTCAACCTGGTACTCTCTTAGGGGATGACCAAATCTATAATGTTAT
CGTTACAGCCCATGCCTTTGTAATAATTTTCTTTATGGTTATGCCAATCATAATCGGGGG
TTTCGGAAACTGACTAGTCCCCTTAATAATCGGTGCTCCAGATATAGCCTTCCCACGAAT
AAATAACATAAGTTTCTGATTATTACCTCCATCCTTTCTTCTCCTATTAGCCTCTGCTGG
AGTTGAAACCGGAGCAGGAACAGGGTGAACAGTATATCCACCACTTGCCGGTAACCTCGC
CCACGCCGGAGCTTCTGTAGACCTAGCTATTTTTTCATTACATTTAGCCGGAATCTCCTC
CATCCTAGCATCTATTAATTTCATTACCACTATTATTAATATAAAACCCCCAGCAATCTC
CCAATACCAAACACCATTATTCGTTTGATCAATTCTTGTAACAACCGTTCTCCTTCTGCT
CTCATTACCAGTTTTAGCAGCAGGCATTACAATACTCCTAACAGACCGCAACTTAAACAC
AACCTTCTTTGACCCAGCAGGGGGAGGGGATCCAATTTTATACCAACAAC
>KP267640.1 Rhinobatos schlegelii isolate 1693_XSLTY cytochrome oxidase subunit I (COI) gene, partial cds; mitochondrial
CCTATATTTAATCTTTGGTGCTTGAGCAGGGATAGTTGGTACCGGCCTAAGTCTGCTTAT
TCGAACAGAACTTAGTCAACCAGGCTCGCTAATGGGGGATGACCAGATCTATAATGTCAT
CGTAACAGCTCATGCCTTCGTAATAATCTTTTTTATGGTTATACCAATTATGATTGGAGG
TTTTGGTAACTGACTGGTCCCTCTAATAATCGGCGCCCCAGATATAGCCTTCCCACGCAT
AAATAACATAAGTTTCTGATTACTACCCCCATCCTTTCTCCTCCTACTAGCTTCTGCCGG
AGTTGAAGCCGGAGCTGGAACAGGCTGAACTGTTTACCCTCCACTTGCTGGTAACCTCGC
TCATGCTGGAGCTTCTGTAGATCTCGCTATTTTTTCACTCCACTTAGCCGGAGTCTCTTC
CATCCTAGCATCCATTAATTTCATTACCACCATCATCAACATGAAACCCCCAGCAATTTC
CCAATACCAAACACCTTTATTTGTTTGATCAATTCTTGTAACAACTGTACTCCTTCTGCT
TTCATTACCAGTCTTAGCAGCAGGTATCACAATACTCCTCACAGACCGCAACCTAAATAC
AACCTTCTTCGACCCAGCCGGCGGAGGAGACCCCATCCTCTACCAGCACT
>KF899677.1 Rhinobatos variegatus voucher NBFGR:CHN:R74 cytochrome c oxidase subunit I (COI) gene, partial cds; mitochondrial
CCTTTATTTGATCTTTGGTGCTTGAGCAGGGATAGTTGGTACTGGCCTAAGTCTACTCAT
CCGAACAGAACTAAGTCAACCAGGATCCCTTATGGGAAATGACCAAATCTATAATGTTAT
CGTAACAGCCCATGCCTTTGTAATAATCTTCTTCATGGTTATGCCAATCATAATTGGAGG
TTTTGGTAATTGATTAATTCCTTTAATAATTGGAGCCCCAAACATAGCTTTCCCACGCAT
AAATAACATGAGTTTTTGATTATTACCACCATCTTTCCTTCTCCTCCTGGCCTCTGCCGG
AGTTGAAGCCGGAGCCGGAACAGGTTGAACCGTATATCCCCCACTTGCAGGCAACCTCGC
CCACGCTGGAGCTTCTGTAAACCTCGCTATCTTTTCACTCCACTTAGCCGGAATTTCCTC
TATCCTAGCATCTATCAACTTCATCACTACCATTATTAATATAAAACCACCGGCAATCTC
CCAATACCAAACACCTTTATTCGTTTGATCTATTCTAGTAACAACCGTCCTCCTTTTACT
TTCATTACCTGTCCTAGCAGCCGGTATCACAATGCTCCTTACAGACCGCAACTTAAACAC
AACCTTCTTCGACCCAGCCGGTGGAGGAGATCCTATCTTATACCAACATT
>KF899675.1 Rhinobatos variegatus voucher NBFGR:CHN:R64 cytochrome c oxidase subunit I (COI) gene, partial cds; mitochondrial
CCTTTATTTGATCTTTGGTGCTTGAGCAGGGATAGTTGGTACTGGCCTAAGTCTACTCAT
CCGAACAGAACTAAGTCAACCAGGATCCCTTATGGGAAATGACCAAATCTATAATGTTAT
CGTAACAGCCCATGCCTTTGTAATAATCTTCTTCATGGTTATGCCAATCATAATTGGAGG
TTTTGGTAATTGATTAGTTCCTTTAATAATTGGAGCCCCAAACATAGCTTTCCCACGCAT
AAATAACATGAGTTTTTGATTATTACCACCATCTTTCCTTCTCCTCCTGGCCTCTGCCGG
AGTTGAAGCCGGAGCCGGAACAGGTTGAACCGTATATCCCCCACTTGCAGGCAACCTCGC
CCACGCTGGAGCTTCTGTAAACCTCGCTATCTTTTCACTCCACTTAGCCGGAATTTCCTC
TATCCTAGCATCTATCAACTTCATCACTACCATTATTAATATAAAACCACCGGCAATCTC
CCAATACCAAACACCTTTATTCGTTTGATCTATTCTAGTAACAACCGTCCTCCTTTTACT
TTCATTACCTGTCCTAGCAGCCGGTATCACAATGCTCCTTACAGACCGCAACTTAAACAC
AACCTTCTTCGACCCAGCCGGTGGAGGAGATCCTATCTTATACCAACATT
>JX124739.1 Atlantoraja cyclophora voucher LBPV53054 cytochrome oxidase subunit 1 (COI) gene, partial cds; mitochondrial
CCTTTACCTAATTTTTGGTGCCTGAGCAGGTATAGTCGGGACTGGTCTCAGTCTATTAAT
CCGAGCTGAATTAAGTCAACCAGGAACCCTTTTAGGTGATGACCAGATTTATAATGTTAT
TGTTACAGCCCATGCCTTCGTAATAATCTTTTTTATAGTTATACCTATCATGATTGGAGG
GTTCGGCAATTGACTTATCCCTTTAATGATTGGCTCACCAGACATAGCCTTCCCACGCAT
AAATAATATAAGCTTCTGACTTCTTCCCCCATCATTTCTTCTTCTTTTAGCTTCTGCCGG
AGTTGAAGCTGGAGCAGGAACAGGCTGGACTGTTTATCCTCCCCTAGCAGGAAACCTCGC
CCATGCTGGAGCTTCTGTTGATTTAACGATTTTTTCTCTTCATCTAGCCGGTATTTCATC
TATCCTAGCTTCAATCAATTTTATTACCACAATTATTAATATAAAACCCCCAGCAATTTC
ACAATACCAAACACCTTTATTCGTGTGGTCTGTTCTTGTAACAACTGTTCTACTTCTTTT
AGCCCTTCCAGTCTTGGCAGCAGCCATCACTATACTCTTAACCGACCGTAATCTTAATAC
AACTTTCTTTGATCCTGCAGGAGGAGGAGACCCTATTTTATATCAACA--
>JQ365233.1 Atlantoraja cyclophora voucher HRCB:35232 cytochrome oxidase subunit 1 (COI) gene, partial cds; mitochondrial
CCTTTACCTAATTTTTGGTGCCTGAGCAGGTATAGTCGGGACTGGTCTCAGTCTATTAAT
CCGAGCTGAATTAAGTCAACCAGGAACCCTTTTAGGTGATGACCAGATTTATAATGTTAT
TGTTACAGCCCATGCCTTCGTAATAATCTTTTTTATAGTTATACCTATCATGATTGGAGG
GTTCGGCAATTGACTTATCCCTTTAATGATTGGCTCACCAGACATAGCCTTCCCACGCAT
AAATAATATAAGCTTCTGACTTCTTCCCCCATCATTTCTTCTTCTTTTAGCTTCTGCCGG
AGTTGAAGCTGGAGCAGGAACAGGCTGGACTGTTTATCCTCCCCTAGCAGGAAACCTCGC
CCATGCTGGAGCTTCTGTTGATTTAACAATTTTTTCTCTTCATCTAGCCGGTATTTCATC
TATCCTAGCTTCAATCAATTTTATTACCACAATTATTAATATAAAACCCCCAGCAATTTC
ACAATACCAAACACCTTTATTCGTGTGGTCTGTTCTTGTAACAACTGTTCTACTTCTTTT
AGCCCTTCCAGTCTTGGCAGCAGCCATCACTATACTCTTAACCGACCGTAATCTTAATAC
AACTTTCTTTGATCCTGCAGGAGGAGGAGACCCTATTTTTTATCAACACT
>JX124736.1 Atlantoraja castelnaui voucher LBPV53075 cytochrome oxidase subunit 1 (COI) gene, partial cds; mitochondrial
CCTTTATTTAATTTTTGGTGCCTGAGCAGGTATAGTCGGGACTGGTCTCAGTCTATTAAT
CCGAGCTGAATTAAGCCAACCAGGAACCCTTTTAGGTGATGACCAGATTTATAATGTTAT
TGTTACAGCCCATGCCTTTGTAATAATCTTTTTTATGGTAATACCTATCATAATCGGAGG
ATTCGGTAATTGACTTATCCCTTTAATGATTGGCTCACCAGATATAGCTTTTCCACGAAT
AAATAATATAAGCTTCTGACTTCTTCCTCCATCTTTTCTTCTCCTACTAGCCTCAGCAGG
AGTTGAAGCCGGGGCAGGAACAGGATGAACTGTTTACCCACCTCTAGCAGGAAACCTTGC
CCACGCTGGCGCTTCTGTTGACTTAACAATTTTTTCTTTACACCTAGCAGGTATCTCCTC
TATTTTAGCCTCGATTAATTTTATTACCACAATTATTAATATGAAACCCCCAGCAATTTC
ACAATACCAAACACCTTTATTTGTGTGATCTGTACTTGTTACAACTGTTCTGCTCCTTTT
AGCCCTACCAGTCTTAGCAGCAGCCATCACTATACTTCTAACCGACCGTAACCTTAATAC
AACTTTCTTTGATCCTGCAGGAGGGGGAGATCCTATTTTATATCAACATC
>JX033998.1 Atlantoraja castelnaui voucher LBPV53079 cytochrome oxidase subunit 1 (COI) gene, partial cds; mitochondrial
CCTTTATTTAATTTTTGGTGCCTGAGCAGGTATAGTCGGGACTGGTCTCAGTCTATTAAT
CCGAGCTGAATTAAGCCAACCAGGAACCCTTTTAGGTGATGACCAGATTTATAATGTTAT
TGTTACAGCCCATGCCTTTGTAATAATCTTTTTTATGGTAATACCTATCATAATCGGAGG
ATTCGGTAATTGACTTATCCCTTTAATGATTGGCTCACCAGATATAGCTTTTCCACGAAT
AAATAATATAAGCTTCTGACTTCTTCCTCCATCTTTTCTTCTCCTACTAGCCTCAGCAGG
AGTTGAAGCCGGGGCAGGAACAGGATGAACTGTTTACCCACCTCTAGCAGGAAACCTTGC
CCACGCTGGCGCTTCTGTTGACTTAACAATTTTTTCTTTACACCTAGCAGGTATCTCCTC
TATTTTAGCCTCGATTAATTTTATTACCACAATTATTAATATGAAACCCCCAGCAATTTC
ACAATACCAAACACCTTTATTTGTGTGATCTGTACTTGTTACAACTGTTCTGCTCCTTTT
AGCCCTACCAGTCTTAGCAGCAGCCATCACTATACTTCTAACCGACCGTAACCTTAATAC
AACTTTCTTTGNTCCNGCAGGAGGGGGAGATCCNATATTATATCAACNTC
>GU805252.1 Rajiformes sp. BOLD:AAB1884 voucher RA002500 cytochrome oxidase subunit 1 (COI) gene, partial cds; mitochondrial
CCTTTATCTAATTTTTGGTGCTTGAGCAGGTATAGTCGGGACTGGTCTCAGTCTATTAAT
CCGAGCTGAATTAAGCCAACCAGGAACCCTTTTAGGTGACGACCAGATTTATAATGTTAT
TGTTACAGCCCATGCCTTTGTAATAATCTTTTTTATGGTTATACCTATCATGATCGGAGG
ATTTGGTAATTGACTTATCCCATTAATGATTGGATCACCAGACATGGCTTTTCCACGCAT
AAATAATATAAGCTTCTGACTTCTTCCTCCATCTTTTCTTCTCCTACTAGCATCCGCTGG
AGTTGAAGCCGGGGCAGGAACAGGCTGAACTGTCTACCCTCCACTGGCAGGGAACCTTGC
CCACGCTGGAGCTTCTGTTGATTTAACAATCTTTTCTCTTCACCTAGCTGGTATCTCATC
TATTCTAGCTTCAATTAATTTTATTACCACAATCATCAATATGAAACCCCCAGCAATTTC
ACAGTACCAAACACCTTTATTTGTATGATCAGTACTTGTTACAACTGTTCTCCTACTTTT
AGCCCTGCCGGTACTAGCAGCAGCCATCACTATACTTTTAACTGACCGTAACCTTAACAC
AACTTTCTTTGACCCTGCGGGTGGAGGGGACCCTATTTTATATCAACATC
>GU805231.1 Rajiformes sp. BOLD:AAB4961 voucher RA002519 cytochrome oxidase subunit 1 (COI) gene, partial cds; mitochondrial
CCTTTATTTAATTTTTGGTGCCTGAGCAGGTATAGTAGGGACTGGTCTCAGTCTATTAAT
CCGAGCTGAATTAAGCCAACCAGGAACCCTTTTAGGTGATGACCAGATTTATAATGTTAT
TGTTACAGCCCATGCCTTTGTAATAATCTTTTTTATGGTAATACCTATCATAATCGGAGG
ATTCGGTAATTGACTTATCCCTTTAATGATTGGCTCACCAGATATAGCTTTTCCACGAAT
AAATAATATAAGCTTCTGACTTCTTCCTCCATCTTTTCTTCTCCTACTAGCCTCAGCAGG
AGTTGAAGCCGGGGCAGGAACAGGATGAACTGTTTACCCGCCTCTAGCAGGAAACCTTGC
CCACGCTGGCGCTTCTGTTGACTTAACAATTTTTTCTTTACACCTAGCAGGTATCTCCTC
TATTTTAGCCTCGATTAATTTTATTACCACAATTATTAATATGAAACCCCCAGCAATTTC
ACAATACCAAACACCTTTATTTGTGTGATCTGTACTTGTTACAACTGTTCTGCTCCTTTT
AGCCCTACCAGTCTTAGCAGCAGCCATCACTATACTTCTAACCGACCGTAACCTTAATAC
AACTTTCTTTGATCCTGCAGGAGGGGGAGATCCTATTTTATATCAACATC
>GU805225.1 Rajiformes sp. BOLD:AAB4961 voucher RA002525 cytochrome oxidase subunit 1 (COI) gene, partial cds; mitochondrial
CCTTTATTTAATTTTTGGTGCCTGAGCAGGTATAGTCGGGACTGGTCTCAGTCTATTAAT
CCGAGCTGAATTAAGCCAACCAGGAACCCTTTTAGGTGATGACCAGATTTATAATGTTAT
TGTTACAGCCCATGCCTTTGTAATAATCTTTTTTATGGTAATACCTATCATAATCGGAGG
ATTCGGTAATTGACTTATCCCTTTAATGATTGGCTCACCAGATATAGCTTTTCCACGAAT
AAATAATATAAGCTTCTGACTTCTTCCTCCATCTTTTCTTCTCCTACTAGCCTCAGCAGG
AGTTGAAGCCGGGGCAGGAACAGGATGAACTGTTTACCCACCTCTAGCAGGAAACCTTGC
CCACGCTGGCGCTTCTGTTGACTTAACAATTTTTTCTTTACACCTAGCAGGTATCTCCTC
TATTTTAGCCTCGATTAATTTTATTACCACAATTATTAATATGAAACCCCCAGCAATTTC
ACAATACCAAACACCTTTATTTGTGTGATCTGTACTTGTTACAACTGTTCTGCTCCTTTT
AGCCCTACCAGTCTTAGCAGCAGCCATCACTATACTTCTAACCGACCGTAACCTTAATAC
AACTTTCTTTGATCCTGCAGGAGGGGGAGATCCTATTTTATATCAACATC
>GU805211.1 Rajiformes sp. BOLD:AAB1882 voucher RA002539 cytochrome oxidase subunit 1 (COI) gene, partial cds; mitochondrial
CCTTTATTTAATTTTTGGTGCCTGAGCAGGTATAGTTGGGACTGGTCTCAGTCTATTAAT
CCGAGCTGAATTAAGCCAACCAGGAACCCTTTTAGGTGATGACCAGATTTATAATGTTAT
TGTTACAGCCCATGCCTTTGTAATAATCTTTTTTATGGTTATACCTATCATGATCGGAGG
ATTTGGCAATTGACTTGTACCTTTAATGATTGGATCACCAGACATGGCTTTTCCACGCAT
AAATAATATAAGCTTCTGACTTCTTCCTCCATCTTTTCTTCTCCTATTAGCCTCCGCTGG
AGTCGAGGCCGGAGCAGGAACAGGCTGAACTGTTTATCCTCCACTGGCAGGAAACCTTGC
CCACGCTGGAGCTTCTGTTGATTTAACAATTTTTTCTCTTCACCTAGCTGGTATCTCATC
TATTCTAGCTTCAATTAATTTTATTACCACAATTATCAATATGAAACCCCCAGCAATTTC
ACAATACCAAACACCTTTATTCGTATGATCAGTACTTGTTACAACTGTTCTTCTACTTCT
AGCCCTGCCAGTCCTAGCAGCAGCCATCACTATACTTTTAACTGACCGTAACCTTAATAC
AACTTTCTTTGACCCTGCAGGGGGAGGAGACCCTATTCTTTATCAACATC
>JF493503.1 Galeorhinus galeus voucher ADC09_9.20#8 cytochrome oxidase subunit 1 (COI) gene, partial cds; mitochondrial
CCTCTACCTGATTTTTGGTGCATGAGCAGGAATAGTTGGAACAGCTTTAAGCCTTCTAAT
TCGAGCCGAACTGGGACAGCCAGGATCTCTTTTAGGAGATGACCAGATTTATAATGTGAT
CGTAACCGCCCATGCTTTTGTAATAATCTTTTTTATGGTTATACCAATCATGATTGGTGG
CTTTGGAAATTGACTAGTTCCATTAATAATTGGTGCGCCTGATATAGCCTTCCCACGGAT
AAATAACATAAGCTTCTGACTTCTTCCACCATCATTCCTTCTTCTCCTAGCTTCTGCCGG
AGTAGAAGCTGGAGCAGGTACTGGTTGAACAGTATATCCTCCACTAGCAAGCAATTTAGC
CCATGCTGGGCCATCTGTAGATTTAGCCATTTTCTCCCTTCATTTAGCCGGTATCTCATC
AATCCTAGCCTCAATTAATTTTATTACAACCATTATTAACATAAAACCCCCAGCTATTTC
CCAATATCAAACACCATTATTTGTTTGATCAATTCTTGTAACTACTATTCTTCTTCTCCT
CTCTCTCCCAGTTCTCGCAGCAGGAATCACAATATTACTTACAGACCGTAACCTTAATAC
CACATTCTTTGACCCTGCAGGTGGAGGAGACCCAATCCTTTACCAACATT
>KJ128493.1 Galeorhinus galeus voucher NRM:49819 cytochrome oxidase subunit I (COI) gene, partial cds; mitochondrial
-------CTGATTTTTGGTGCATGAGCAGGAATAGTTGGAACAGCTTTAAGCCTTCTAAT
TCGAGCCGAACTGGGACAGCCAGGATCTCTTTTAGGAGATGACCAGATTTATAATGTGAT
CGTAACCGCCCATGCTTTTGTAATAATCTTTTTTATGGTTATACCAATCATGATTGGTGG
CTTTGGAAATTGACTAGTTCCATTAATAATTGGTGCGCCTGATATAGCCTTCCCACGGAT
AAATAACATAAGCTTCTGACTTCTTCCGCCATCATTCCTTCTTCTCCTAGCTTCTGCCGG
AGTAGAAGCTGGAGCAGGCACTGGTTGAACAGTATATCCTCCACTAGCAAGCAATTTAGC
CCATGCTGGGCCATCTGTAGATTTAGCCATTTTCTCCCTTCATTTAGCCGGTATCTCATC
AATCCTAGCCTCAATTAATTTTATTACAACCATTATTAACATAAAACCCCCAGCTATTTC
CCAATATCAAACACCATTATTTGTTTGATCAATTCTTGTAACTACTATTCTTCTTCTCCT
CTCTCTCCCAGTTCTCGCAGCAGGAATCACAATATTACTTACAGACCGTAACCTTAATAC
CACATTCTTTGACCCTGCAGGTGGAGGAGACCCAATCCTTTACCAACATT
>KF461206.1 Narcine bancroftii voucher FDA 172 cytochrome oxidase subunit 1 (COI) gene, partial cds; mitochondrial
CCTATACTTGATCTTCGGTGCTTGAGCAGGAATAGTGGGAACTGGTTTGAGCCTATTAAT
TCGAACCGAATTGAGCCAACCAGGTACTTTACTGGGTGATGATCAAATCTATAATGTAAT
TGTTACTGCTCATGCCTTTGTTATAATCTTTTTTATGGTTATACCAATTATAATTGGTGG
ATTTGGCAACTGATTAACCCCACTTATAATTGGAGCCCCAGACATAGCTTTTCCACGATT
AAATAATATAAGTTTCTGATTACTTCCCCCATCCTTTTTATTACTACTAGCTTCTGCAGG
AGTAGAAGCCGGCGCTGGCACCGGCTGAACAGTTTATCCCCCTCTTGCTGGTAATCTCGC
CCATGCAGGAGCATCAGTTGATTTAACAATTTTCTCATTACATTTAGCTGGAATTTCATC
TATCTTAGCATCCATTAATTTTATTACCACAATTATTAATATAAAATCCCCATCAATTAC
ACAATACCAAACACCCCTTTTCGTATGATCATTACTTGTAACCACAATTCTATTACTCTT
ATCTTTACCAGTCTTAGCAGCAGGTATTACTATATTATTAACAGACCGAAATCTTAATAC
AACCTTTTTTGATCCAGCAGGAGGTGGTGATCCAATCTTATATCAACATC
>JX124815.1 Narcine brasiliensis voucher LBPV48578 cytochrome oxidase subunit 1 (COI) gene, partial cds; mitochondrial
CCTATACTTGATCTTCGGTGCTTGAGCAGGAATAGTGGGAACTGGTTTAAGCCTATTAAT
TCGAACCGAATTGAGCCAACCAGGTACTTTACTGGGTGATGATCAAATCTATAATGTAAT
TGTTACTGCTCATGCCTTTGTTATAATCTTTTTTATGGTTATACCAATTATAATTGGTGG
ATTTGGCAACTGATTAACCCCACTAATAATTGGAGCCCCAGACATAGCTTTTCCACGATT
AAATAATATAAGTTTCTGATTACTTCCCCCATCCTTTTTATTACTACTAGCTTCTGCAGG
AGTAGAAGCCGGCGCTGGCACCGGCTGAACAGTTTATCCCCCTCTTGCTGGTAACCTCGC
CCATGCAGGAGCATCAGTTGATTTAACAATTTTCTCATTACATTTAGCTGGAATTTCATC
TATCTTAGCATCCATTAATTTTATTACCACAATTATTAATATAAAATCCCCATCAATTAC
ACAATACCAAACACCCCTTTTCGTATGATCATTACTTGTAACCACAATTCTATTACTTTT
ATCTTTACCAGTCTTAGCAGCAGGTATTACTATATTATTAACAGACCGAAATCTTAATAC
AACCTTTTTTGACCCAGCAGGAGGTGGTGATCCAATCTTATATCAACATC
>JQ365452.1 Narcine brasiliensis voucher HRCB:35271 cytochrome oxidase subunit 1 (COI) gene, partial cds; mitochondrial
CCTATACTTGATCTTCGGTGCTTGAGCAGGAATAGTGGGAACTGGTTTAAGCCTATTAAT
TCGAACCGAATTGAGCCAACCAGGTACTTTACTGGGTGATGATCAAATCTATAATGTAAT
TGTTACTGCTCATGCCTTTGTTATAATCTTTTTTATGGTTATACCAATTATAATTGGTGG
ATTTGGCAACTGATTAACCCCACTAATAATTGGAGCCCCAGACATAGCTTTTCCACGATT
AAATAATATAAGTTTCTGATTACTTCCCCCATCCTTTTTATTACTACTAGCTTCTGCAGG
AGTAGAAGCCGGCGCTGGCACCGGCTGAACAGTTTATCCCCCTCTTGCTGGTAACCTCGC
CCATGCAGGAGCATCAGTTGATTTAACAATTTTCTCATTACATTTAGCTGGAATTTCATC
TATCTTAGCATCCATTAATTTTATTACCACAATTATTAATATAAAATCCCCATCAATTAC
ACAATACCAAACACCCCTTTTCGTATGATCATTACTTGTAACCACAATTCTATTACTTTT
ATCTTTACCAGTCTTAGCAGCAGGTATTACTATATTATTAACAGACCGAAATCTTAATAC
AACCTTTTTTGACCCAGCAGGAGGTGGTGATCCAATCTTATATCAACATC
>FJ237832.1 Narcine brevilabiata voucher MBCSC:HN SY08327 cytochrome oxidase subunit I (COI) gene, partial cds; mitochondrial
CCTATACTTAATCTTTGGTGCTTGAGCAGGAATAGTAGGAACTGGCCTAAGTTTATTAAT
TCGGACTGAACTTAGTCAACCAGGTACTTTACTGGGTGACGATCAAATTTATAATGTAAT
TGTAACTGCCCATGCTTTCGTCATAATCTTCTTTATGGTTATACCAATCATAATTGGTGG
ATTTGGTAATTGATTAACACCCCTTATAATTGGATCACCAGATATAGCTTTTCCACGAAT
AAATAACATAAGCTTCTGATTATTACCACCGTCTTTTCTACTTTTACTCGCCTCAGCAGG
AGTAGAAGCCGGAGCCGGCACAGGATGAACAGTTTACCCGCCCCTTGCTGGTAACCTCGC
CCATGCTGGAGCATCAGTCGACCTAACTATTTTCTCATTACACTTGGCCGGAGCCTCTTC
CATTCTAGCTTCCATTAACTTTATTACCACAATTATTAATATAAAATCACCATCAATTAC
ACAATATCAAACACCCCTCTTCGTATGATCTTTACTTATTACTGCAATTCTATTACTTCT
GTCCTTACCAGTTCTAGCAGCAGGCATTACTATACTCCTAACAGATCGAAACATCAATAC
CACATTTTTTGACCCTGCTGGAGGGGGAGACCCCATTCTTTACCAACACT
>FJ237831.1 Narcine brevilabiata voucher MBCSC:HN SY08477 cytochrome oxidase subunit I (COI) gene, partial cds; mitochondrial
CCTATACTTAATCTTTGGTGCTTGAGCAGGAATAGTAGGAACTGGCCTAAGTTTATTAAT
TCGGACTGAACTTAGTCAACCAGGTACTTTACTGGGTGACGATCAAATTTATAATGTAAT
TGTAACTGCCCATGCTTTCGTCATAATCTTCTTTATGGTTATACCAATCATAATTGGTGG
ATTTGGTAATTGATTAACACCCCTTATAATTGGATCACCAGATATAGCTTTTCCACGAAT
AAATAACATAAGCTTCTGATTATTACCACCGTCTTTTCTACTTTTACTCGCCTCAGCAGG
AGTAGAAGCCGGAGCCGGCACAGGATGAACAGTTTACCCGCCCCTTGCTGGTAACCTCGC
CCATGCTGGAGCATCAGTCGACCTAACTATTTTCTCATTACACTTGGCCGGAGCCTCTTC
CATTCTAGCTTCCATTAACTTTATTACCACAATTATTAATATAAAATCACCATCAATTAC
ACAATATCAAACACCCCTCTTCGTATGATCTTTACTTATTACTGCAATTCTATTACTTCT
GTCCTTACCAGTTCTAGCAGCAGGCATTACTATACTCCTAACAGATCGAAACATCAATAC
CACATTTTTTGACCCTGCTGGAGGGGGAGACCCCATTCTTTACCAACACT
>FJ583678.1 Narcine brunnea voucher BIOUG<CAN_:HLC-12282 cytochrome oxidase subunit 1 (COI) gene, partial cds; mitochondrial
-TTATATTTAATCTTTGGTGCNTGAGCAGGCATAGTAGGAACAGGCCTAAGTTTATTAAT
TCGAACTGAACTCAGTCAACCAGGCACACTACTAGGTGATGATCAGATTTATAACGTAAT
TGTAACCGCCCACGCATTCGTTATAATCTTCTTCATGGTAATACCAATTATAATTGGAGG
ATTTGGAAATTGGCTAATACCCCTTATAATCGGATCACCAGATATAGCCTTTCCACGATT
AAATAATATAAGTTTTTGATTATTACCACCATCATTTCTTCTCTTACTTGCCTCAGCAGG
AGTAGAAGCTGGAGCAGGCACAGGATGAACCGTTTATCCGCCCCTTGCAGGAAACCTTGC
ACATGCTGGAGCATCAGTTGACCTAACTATCTTCTCACTACATCTAGCTGGTGCCTCTTC
TATTCTAGCCTCCATTAATTTTATTACTACAATCATTAACATAAAATCACCATCAGTAAC
ACAATATCAAACACCACTTTTTGTATGATCATTACTTATTACTGCAATTCTACTACTACT
ATCATTACCAGTCTTAGCAGCAGGCATTACTATACTTCTAACCGATCGAAATCTCAATAC
CTCATTCTTCGACCCAGCTGGAGGAGGTGACCCAATTCTTTATCAACATC
>KF899604.1 Narcine cf. oculifera KKB-2014 voucher NBFGR:CHN:TK22 cytochrome c oxidase subunit I (COI) gene, partial cds; mitochondrial
-CTATATTTAATCTTTGGTGCTTGAGCAGGAATAGTAGGAACTGGCCTAAGTTTATTAAT
TCGGACTGAACTTAGCCAACCAGGCACCCTGCTAGGTGATGATCAAATCTATAATGTAAT
TGTAACTGCCCATGCTTTCGTCATAATCTTCTTCATGGTTATACCAATTATAATCGGCGG
GTTTGGTAATTGATTAATACCCCTTATAATTGGATCACCAGATATGGCCTTCCCACGAAT
AAATAACATAAGCTTCTGATTATTACCACCGTCTTTTCTTCTTTTACTCGCCTCAGCAGG
AGTAGAGGCCGGAGCCGGCACAGGATGAACAGTCTACCCACCCCTTGCTGGTAACCTCGC
TCATGCTGGAGCATCAGTTGACCTAACTATTTTTTCATTACACTTGGCCGGAGCCTCTTC
CATTCTAGCCTCCATTAACTTTATTACCACAATTATTAACATAAAATCACCATCAATCAC
ACAATATCAAACACCACTCTTCGTATGATCTTTACTTATTACTGCAATTTTACTACTCCT
ATCCTTACCAGTCCTAGCAGCAGGCATTACCATACTCTTAACGGATCGGAATATTAACAC
CACATTTTTCGACCCTGCTGGAGGGGGGGACCCCATTCTTTATCAACACT
>KF899602.1 Narcine cf. oculifera KKB-2014 voucher NBFGR:CHN:M17 cytochrome c oxidase subunit I (COI) gene, partial cds; mitochondrial
-CTATATTTAATCTTTGGTGCTTGAGCAGGAATAGTAGGAACTGGCCTAAGTTTATTAAT
TCGGACTGAACTTAGCCAACCAGGCACCCTGCTAGGTGATGATCAAATCTATAATGTAAT
TGTAACTGCCCATGCTTTCGTCATAATCTTCTTCATGGTTATACCAATTATAATCGGCGG
GTTTGGTAATTGATTAATACCCCTTATAATTGGATCACCAGATATGGCCTTCCCACGAAT
AAATAACATAAGCTTCTGATTATTACCACCGTCTTTTCTTCTTTTACTCGCCTCAGCAGG
AGTAGAGGCCGGAGCCGGCACAGGATGAACAGTTTACCCACCCCTTGCTGGTAACCTCGC
CCATGCTGGGGCATCAGTTGACCTAACTATTTTTTCATTACACTTGGCCGGAGCCTCTTC
CATTCTAGCCTCCATTAACTTTATTACCACAATTATTAACATAAAATCACCATCAATCAC
ACAATATCAAACACCACTCTTCGTATGATCTTTACTTATTACTGCAATTTTACTACTCCT
ATCCTTACCAGTCCTAGCAGCAGGCATTACCATACTCTTAACGGATCGGAATATTAACAC
CACATTTTTCGACCCTGCTGGAGGGGGGGACCCCATTCTTTATCAACACT
>EU398929.1 Narcine lasti voucher BIOUG<CAN_:BW-A3076 cytochrome oxidase subunit 1 (COI) gene, partial cds; mitochondrial
-ATNTTTTGNTNTTTTGGGGCTTGAGCAGGAATAGTGGGAACAGGTCTTAGCCTATTAAT
TCGAACAGAATTAANTCAGCCAGGTACTCTATTAGGTGATGATCAAATCTATAATGTAAT
CGTAACCGCCCATGCTTTAGTTATAATCTTTTTTATAGTTATACCTATTATAATTGGTGG
CTTCGGAAATTGATTAGTACCACTAATAATTGGAGCCCCGGATATAGCCTTCCCTCGAAT
AAATAATATGAGTTTCTGACTTTTACCTCCGTCATTTCTCCTCCTCCTCGCCTCAGCAGG
CGTAGAAGCAGGAGCGGGCACAGGATGAACAGTTTACCCCCCTCTCGCTGGCAATCTTGC
TCACGCTGGAGCATCCGTTGATTTAACTATTTTCTCTCTGCACTTAGCAGGCATCTCCTC
TATCTTAGCATCCATTAACTTTATTACTACAATTATTAATATAAAACCCCCATCAATTTC
ACAATACCAAACACCACTCTTTGTATGATCTATACTTGTAACAACCGTTCTTTTATTATT
ATCACTACCAGTCTTAGCAGCAGGTATCACAATATTATTAACAGACCGAAATCTCAATAC
TACATTCTTCG---------------------------------------
>EU398927.1 Narcine lasti voucher BIOUG<CAN_:BW-A3078 cytochrome oxidase subunit 1 (COI) gene, partial cds; mitochondrial
CCTATATTTGATCTTTGGGGCTNGAGCAGGAATAGTGGGAACAGGTCTTAGCCTATTAAT
TCGAACAGAATTAAGTCAGCCAGGTACTCTATTAGGTGATGATCAAATCTATAATGTAAT
CGTAACCGCCCATGCTTTAGTTATAATCTTTTTTATAGTTATACCTATTATAATTGGTGG
CTTCGGAAATTGATTAGTACCACTAATAATTGGAGCCCCGGATATAGCCTTCCCTCGAAT
AAATAATATGAGTTTCTGACTTTTACCTCCGTCATTTCTCCTCCTCCTCGCCTCAGCAGG
CGTAGAAGCAGGAGCAGGCACAGGATGAACAGTTTACCCCCCTCTCGCTGGCAATCTTGC
TCACGCTGGAGCATCCGTTGATTTAACTATTTTCTCTCTACACTTAGCAGGCATCTCCTC
TATCTTAGCATCCATTAACTTTATTACTACAATTATTAATATAAAACCCCCATCAATTTC
ACAATACCAAACACCACTCTTTGTATGATCTATACTTGTAACAACCGTTCTTTTATTATT
ATCACTACCAGTCTTAGCAGCAGGTATCACAATATTATTAACAGACCGAAATCTCAATAC
TACATTCTTCGACCCCGCAGGGGGCGGAGATCCCATTCTCTATCAACATT
>KF899600.1 Narcine maculata voucher NBFGR:CHN:A150 cytochrome c oxidase subunit I (COI) gene, partial cds; mitochondrial
----AATATNGTGTTCGGTGCTNGAGCAGGNATAGTAGGAACCGGCTTAAGTTTATTAAT
CCGAACTGAACTTAGTCAACCAGGCACTCTATTGGGCGATGACCAAATTTATAATGTAAT
CGTGACTGCTCATGCATTCGTTATAATCTTCTTTATAGTTATACCAATTATAATCGGCGG
GTTTGGAAACTGATTGATACCCCTCATAATTGGAGCCCCAGACATAGCCTTTCCACGAAT
AAATAATATAAGCTTCTGACTGTTACCACCATCTTTCCTTCTTCTATTAGCTTCAGCAGG
AGTAGAGGCCGGAGCAGGCACAGGATGAACAGTTTATCCGCCCCTTGCTGGAAATATTGC
TCATGCCGGAGCATCAGTCGACTTAACTATCTTCTCACTGCACTTAGCAGGGGCCTCTTC
AATCCTAGCCTCTATTAATTTTATCACCACAATTATTAACATAAAATCACCATCAATTAC
ACAATACCAAACACCACTTTTTGTGTGATCATTACTTATCACTGCAATTCTTCTACTTCT
ATCATTACCAGTACTAGCAGCAGGAATTACAATACTTCTGACAGACCGAAATCTTAACAC
CACATTCTTCGACCCAGCTGGAGGAGGTGACCCAATTCTCTATCAACATT
>KF899599.1 Narcine maculata voucher NBFGR:CHN:A149 cytochrome c oxidase subunit I (COI) gene, partial cds; mitochondrial
----AATATNGTGTTCGGTGCTNGAGCAGGNATAGTAGGAACCGGCTTAAGTTTATTAAT
CCGAACTGAACTTAGTCAACCAGGCACTCTATTGGGCGATGACCAAATTTATAATGTAAT
CGTGACTGCTCATGCATTCGTTATAATCTTCTTTATAGTTATACCAATTATAATCGGCGG
GTTTGGAAACTGATTGATACCCCTCATAATTGGAGCCCCAGACATAGCCTTTCCACGAAT
AAATAATATAAGCTTCTGACTGTTACCACCATCTTTCCTTCTTCTATTAGCTTCAGCAGG
AGTAGAGGCCGGAGCAGGCACAGGATGAACAGTTTATCCGCCCCTTGCTGGAAATATTGC
TCATGCCGGAGCATCAGTCGACTTAACTATCTTCTCACTGCACTTAGCAGGGGCCTCTTC
AATCCTAGCCTCTATTAATTTTATCACCACAATTATTAACATAAAATCACCATCAATTAC
ACAATACCAAACACCACTTTTTGTGTGATCATTACTTATCACTGCAATTCTTCTACTTCT
ATCATTACCAGTACTAGCAGCAGGAATTACAATACTTCTGACAGACCGAAATCTTAACAC
CACATTCTTCGACCCAGCTGGAGGAGGTGACCCAATTCTCTATCAACATT
>EU398932.1 Narcine westraliensis voucher BW-A2932 cytochrome oxidase subunit 1 (COI) gene, partial cds; mitochondrial
----TATTTGATCTTTGGGGCTTGAGCAGGAATAGTGGGAACAGGTCTTAGCTTATTAAT
TCGAACAGAATTAAGTCAACCAGGGACTCTCTTAGGTGATGATCAAATCTATAATGTAAT
CGTAACCGCCCATGCTTTCGTAATAATCTTTTTCATAGTCATACCAATTATAATTGGTGG
ATTCGGAAACTGACTAGTACCCCTTATAATTGGAGCCCCAGATATAGCCTTCCCACGAAT
AAATAACATGAGTTTCTGACTTTTACCCCCATCCTTTTTCCTTCTACTTGCCTCAGCAGG
AGTAGAAGCAGGAGCAGGCACAGGCTGAACAGTTTATCCACCTCTCGCTGGAAATCTTGC
TCACGCCGGAGCATCTGTTGATCTAACTATTTTCTCTTTACATTTAGCAGGTATTTCCTC
CATCTTAGCGTCCATTAACTTTATTACCACAATCATCAATATAAAACCCCCATCCATCTC
GCAATACCAAACACCACTATTCGTGTGATCAATTCTTGTAACAACCGTCCTTCTGTTATT
ATCTTTACCAGTCTTAGCAGCAGGTATTACAATATTATTAACAGACCGAAATCTTAATAC
TACATTCTTTGATCCCGCAGGAGGAGGGGCCCCCATCCTTTATCAACA--
>EU398931.1 Narcine westraliensis voucher BIOUG<CAN_:BW-A2933 cytochrome oxidase subunit 1 (COI) gene, partial cds; mitochondrial
CCTATATTTGATCTTTGGGGCTTGAGCAGGAATAGTGGGAACAGGTCTTAGCTTATTAAT
TCGAACAGAATTAAGTCAACCAGGGACTCTCTTAGGTGATGATCAAATCTATAATGTAAT
CGTAACCGCCCATGCTTTCGTAATAATCTTTTTCATAGTCATACCAATTATAATTGGTGG
ATTCGGAAACTGACTAGTACCCCTTATAATTGGAGCCCCAGATATAGCCTTCCCACGAAT
AAATAACATGAGTTTCTGACTTTTACCCCCATCCTTTTTCCTTCTACTTGCCTCAGCAGG
AGTAGAAGCAGGAGCAGGCACAGGCTGAACAGTTTATCCACCTCTCGCTGGAAATCTTGC
TCACGCCGGAGCATCTGTTGATCTAACTATTTTCTCTTTACATTTAGCAGGTATTTCCTC
CATCTTAGCGTCCATTAACTTTATTACCACAATCATCAATATAAAACCCCCATCCATCTC
GCAATACCAAACACCACTATTCGTGTGATCAATTCTTGTAACAACCGTCCTTCTGTTATT
ATCTTTACCAGTCTTAGCAGCAGGTATTACAATATTATTAACAGACCGAAATCTTAATAC
TACATTCTTTGATCCCGCAGGAGGAGGGGACCCCATCCTTTATCAACA--
>KF899607.1 Narcine sp. KKB-2014 voucher NBFGR:CHN:D36 cytochrome c oxidase subunit I (COI) gene, partial cds; mitochondrial
-TTATACTTGATCTTTGGTGCTTGAGCAGGAATAGTAGGTACAGGCCTAAGTTTATTAAT
TCGAACTGAGCTCAGCCAACCAGGCACACTACTAGGCGATGATCAGATTTATAATGTAAT
TGTAACTGCCCACGCATTCGTTATAATCTTCTTCATAGTAATACCAATTATAATTGGAGG
ATTTGGAAATTGGCTAATGCCCCTTATAATCGGATCACCAGATATAGCCTTCCCACGATT
AAATAATATAAGTTTTTGATTACTACCACCATCATTTCTTCTTTTACTTGCCTCAGCAGG
AGTAGAAGCCGGGGCAGGCACAGGATGAACAGTTTATCCACCTCTTGCAGGTAACCTTGC
ACATGCTGGAGCATCAGTTGACCTAACTATCTTCTCACTACACCTAGCTGGTGCCTCTTC
TATTCTGGCCTCCATTAATTTTATTACTACAATCATTAACATAAAATCACCATCAGTAAC
CCAATACCAAACACCACTTTTTGTATGATCACTACTTATTACTGCAATTCTACTACTACT
GTCATTACCAGTTTTAGCAGCAGGCATTACTATACTCCTAACAGACCGAAACCTCAATAC
CACATTCTTTGACCCAGCTGGAGGAGGTGACCCAATTCTTTATCAACATT
>KF899606.1 Narcine sp. KKB-2014 voucher NBFGR:CHN:D34 cytochrome c oxidase subunit I (COI) gene, partial cds; mitochondrial
-TTATACTTGATCTTTGGTGCTTGAGCAGGAATAGTAGGTACAGGCCTAAGTTTATTAAT
TCGAACTGAGCTCAGCCAACCAGGCACACTACTAGGCGATGATCAGATTTATAATGTAAT
TGTAACTGCCCACGCATTCGTTATAATCTTCTTCATAGTAATACCAATTATAATTGGAGG
ATTTGGAAATTGGCTAATGCCCCTTATAATCGGATCACCAGATATAGCCTTCCCACGATT
AAATAATATAAGTTTTTGATTACTACCACCATCATTTCTTCTTTTACTTGCCTCAGCAGG
AGTAGAAGCCGGGGCAGGCACAGGATGAACAGTTTATCCACCTCTTGCAGGTAACCTTGC
ACATGCTGGAGCATCAGTTGACCTAACTATCTTCTCACTACACCTAGCTGGTGCCTCTTC
TATTCTGGCCTCCATTAATTTTATTACTACAATCATTAACATAAAATCACCATCAGTAAC
CCAATACCAAACACCACTTTTTGTATGATCACTACTTATTACTGCAATTCTACTACTACT
GTCATTACCAGTTTTAGCAGCAGGCATTACTATACTCCTAACAGACCGAAACCTCAATAC
CACATTCTTTGACCCAGCTGGAGGAGGTGACCCAATTCTTTATCAACATT
>KF808207.1 Gymnura altavela voucher BPS-0532 cytochrome oxidase subunit 1 (COI) gene, partial cds; mitochondrial
CCTTTACCTAATCTTCGGTGCATGAGCAGGAATGGTGGGCACCGGCCTCAGCCTACTAAT
TCGAACAGAATTAAGTCAACCCGGGGCCCTATTAGGCGATGATCAAATCTACAATGTGAT
TGTTACCGCCCATGCCTTTGTAATAATTTTCTTCATGGTTATACCAATTATAATTGGCGG
GTTTGGCAACTGACTGGTTCCCCTAATAATTGGTGCCCCAGACATAGCCTTCCCTCGAAT
AAATAACATAAGCTTCTGACTTCTTCCACCCTCCTTTCTTCTATTATTAGCCTCGGCAGG
AGTTGAGGCTGGGGCCGGAACAGGTTGAACAGTCTACCCTCCACTGGCCAGTAACTTAGC
ACATGCCGGAGCATCCGTAGACCTAACTATTTTTTCCCTCCACTTGGCAGGTGTCTCCTC
AATTCTGGCATCAATTAACTTCATCACTACAATCATCAACATAAAACCACCAGCAATCTC
CCAGTACCAAACGCCCCTCTTTGTCTGATCCATTCTCATCACAACTATCCTTCTCCTACT
TTCCCTCCCCGTCCTAGCAGCAGGTATTACTATACTCCTCACAGACCGTAATCTCAACAC
AACTTTCTTTGATCCCGCAGGAGGCGGAGACCCCATCCTTTACCAACATC
>KC015432.1 Gymnura altavela voucher 07-091 cytochrome oxidase subunit 1 (COI) gene, partial cds; mitochondrial
CCTTTACCTAATCTTCGGTGCATGAGCAGGAATGGTAGGCACCGGCCTCAGCCTACTAAT
TCGAACAGAATTAAGTCAACCCGGGGCCCTATTAGGCGATGATCAAATCTACAATGTGAT
TGTTACCGCCCATGCCTTTGTAATAATTTTCTTCATGGTCATACCAATTATAATCGGTGG
GTTTGGCAACTGACTAGTTCCCCTAATAATCGGTGCCCCAGACATAGCCTTCCCTCGAAT
AAATAACATAAGCTTCTGACTTCTTCCACCCTCCTTTCTTCTATTATTAGCCTCAGCAGG
AGTTGAAGCTGGGGCCGGAACAGGTTGAACAGTTTACCCTCCACTAGCCAGTAACCTAGC
ACATGCCGGAGCATCCGTAGACCTAACTATTTTTTCCCTCCACTTGGCAGGTGTCTCCTC
AATTCTGGCATCAATTAACTTCATCACTACAATCATCAACATAAAACCACCAGCAATCTC
CCAGTACCAAACGCCCCTCTTTGTCTGATCCATTCTCATCACAACCATCCTTCTCCTACT
TTCCCTCCCCGTCCTAGCAGCAGGTATTACTATACTCCTCACAGACCGCAATCTCAACAC
AACTTTCTTTGATCCCGCAGGAGGCGGGGACCCCATCCTTTATCAACATC
>KY176499.1 Gymnura altavela voucher 1031 cytochrome c oxidase subunit I (COI) gene, partial cds; mitochondrial
-------------TTCGGTGCATGAGCAGGAATGGTGGGCACCGGCCTCAGCCTACTAAT
TCGAACAGAATTAAGTCAACCCGGGGCCCTATTAGGCGATGATCAAATCTACAATGTGAT
TGTCACCGCCCATGCCTTTGTAATAATTTTCTTCATGGTTATACCAATTATAATTGGCGG
GTTTGGCAACTGACTGGTTCCCCTAATAATTGGTGCCCCAGACATAGCCTTCCCTCGAAT
AAATAACATAAGCTTCTGACTTCTTCCACCCTCCTTTCTTCTATTATTAGCCTCGGCAGG
AGTTGAGGCTGGGGCCGGAACAGGTTGAACAGTCTACCCTCCACTGGCCAGTAACTTAGC
ACATGCCGGAGCATCCGTAGACCTAACTATTTTTTCCCTCCACTTGGCAGGTGTCTCCTC
AATTCTGGCATCAATTAACTTCATCACTACAATCATCAACATAAAACCACCAGCAATCTC
CCAGTACCAAACGCCCCTCTTTGTCTGATCCATTCTCATCACAACTATCCTTCTCCTACT
TTCCCTCCCCGTCCTAGCAGCAGGTATTACCATACTACTCACAGACCGTAATCTCAACAC
AACTTTCTTTGATCCCGCAGGGGGCGGAGACCCCATCCTTTACCAACATC
>EU398797.1 Gymnura australis voucher BIOUG<CAN_:BW-A2915 cytochrome oxidase subunit 1 (COI) gene, partial cds; mitochondrial
CCTTTACCTAATCTTTGGTGCATGAGCAGGGATGGTGGGCACTGGCCTAAGCTTACTAAT
TCGAACAGAACTAAGTCAGCCGGGGGCTCTGCTAGGAGACGATCAGATTTATAACGTGAT
CGTCACTGCCCATGCCTTTGTAATAATCTTCTTCATGGTAATACCGATTATGATCGGAGG
ATTTGGCAACTGACTGGTGCCCCTAATAATTGGTGCCCCAGATATAGCTTTCCCTCGAAT
AAATAATATAAGCTTTTGACTTCTTCCCCCATCCTTTCTTCTATTACTAGCTTCAGCAGG
AGTTGAAGCCGGAGCCGGAACTGGCTGAACAGTTTACCCCCCACTTGCCAGCAACCTAGC
ACATGCTGGAGCATCAGTTGACCTGACCATCTTCTCCCTCCACTTAGCTGGAGTCTCCTC
AATCTTGGCATCAATCAATTTTATTACTACGATTATTAACATAAAACCTCCAGCAATCTC
CCAATATCAAACGCCCCTCTTTGTTTGATCTATTCTCATTACAACCATCCTCCTCCTACT
CTCCCTCCCCGTCCTAGCAGCAGGCATTACTATACTTCTTACAGATCGAAATCTTAACAC
AACTTTCTTCGACCCCGCAGGGGGCGGTGACCCAATCCTTTATCAACACC
>DQ108155.1 Gymnura australis voucher BIOUG<CAN_:BW-A236 cytochrome oxidase subunit 1 (COI) gene, partial cds; mitochondrial
CCTTTACCTAATCTTTGGTGCATGAGCAGGGATGGTGGGCACTGGCCTAAGCTTACTAAT
TCGAACAGAACTAAGTCAGCCGGGGGCTCTGCTAGGAGACGATCAGATTTATAACGTGAT
CGTCACTGCCCATGCCTTTGTAATAATCTTCTTCATGGTAATACCGATTATGATCGGAGG
ATTTGGCAACTGACTGGTGCCCCTAATAATTGGTGCCCCAGATATAGCTTTCCCTCGAAT
AAATAATATAAGCTTTTGACTTCTTCCCCCATCCTTTCTTCTATTACTAGCTTCAGCAGG
AGTTGAAGCCGGAGCCGGAACTGGCTGAACAGTTTACCCCCCACTTGCCAGCAACCTAGC
ACATGCTGGAGCATCAGTTGACCTGACCATCTTCTCCCTCCACTTAGCTGGAGTCTCCTC
AATCTTGGCATCAATCAATTTTATTACTACGATTATTAACATAAAACCTCCAGCAATCTC
CCAATATCAAACGCCCCTCTTTGTTTGATCTATTCTCATTACAACCATCCTCCTCCTACT
CTCCCTCCCCGTCCTAGCAGCAGGCATTACTATACTTCTTACAGATCGAAATCTTAACAC
AACTTTTTTCGACCCCGCAGGGGGCGGTGACCCAATCCTTTATCAACACC
>JN184060.1 Gymnura crebripunctata mitochondrion, partial genome
CCTTTATCTAATCTTTGGTGCATGAGCGGGGATAGTGGGCACCGGCCTCAGCCTGTTAAT
TCGAACAGAATTAAGCCAGCCAGGGGCCTTACTAGGTGACGACCAAATTTACAATGTAAT
CGTTACCGCCCATGCCTTCGTAATAATTTTCTTCATAGTTATGCCAATTATAATCGGTGG
GTTTGGTAACTGACTAGTCCCCCTAATAATCGGTGCCCCAGATATGGCCTTCCCCCGAAT
AAATAATATAAGTTTCTGACTCCTCCCCCCTTCTTTCCTTCTATTATTAGCCTCAGCAGG
AGTAGAAGCCGGGGCTGGTACAGGATGAACAGTTTACCCCCCATTAGCTAGTAATCTAGC
ACATGCAGGTGCATCAGTAGACTTAACTATCTTCTCTCTTCACCTGGCAGGCGTCTCATC
AATTCTAGCATCAATCAACTTCATTACTACAATTATTAACATAAAACCCCCAGCGATTTC
CCAATACCAAACACCTCTCTTTGTCTGATCCATCCTTATTACAACCATCCTCCTCCTACT
CTCTCTCCCTGTTCTAGCAGCAGGTATTACCATACTCCTCACAGACCGAAACCTCAACAC
AAC-----------------------------------------------
>EU398802.1 Gymnura japonica voucher BW-A3443 cytochrome oxidase subunit 1 (COI) gene, partial cds; mitochondrial
CCTCTACCTAATCTTCGGTGCATGAGCAGGAATGGTGGGCACCGGCCTCAGCCTGCTAAT
TCGAACAGAGCTAAGTCAACCTGGGGCCCTTCTAGGTGATGACCAGATCTATAATGTAAT
TGTCACCGCCCATGCCTTCGTAATGATCTTCTTTATAGTCATGCCAATCATAATTGGCGG
GTTCGGTAACTGACTGGTCCCCTTAATAATTGGCGCCCCAGACATGGCCTTTCCTCGAAT
AAATAATATAAGCTTTTGACTGCTTCCCCCCTCTTTCCTTCTACTACTGGCTTCAGCAGG
TGTAGAAGCTGGGGCCGGAACAGGTTGAACAGTTTACCCCCCACTAGCCGGCAATCTAGC
ACATGCCGGAGCATCAGTTGACCTAACTATTTTTTCTCTCCACTTAGCAGGAGTCTCCTC
AATTCTGGCGTCAATCAACTTCATCACTACAATTATTAATATGAAACCTCCAGCAATTTC
CCAATACCAGACACCCCTTTTTGTCTGATCTATTCTTATCACAACCATTCTTCTTCTACT
CTCCCTTCCCGTCCTAGCGGCAGGCATCACCATACTTCTTACAGACCGCAACCTCAACAC
AACCTTCTTCGATCCCGCAGGAGGCGGTGACCCCATCCTTTATCAACACC
>EU398800.1 Gymnura japonica voucher BW-A3445 cytochrome oxidase subunit 1 (COI) gene, partial cds; mitochondrial
CCTCTACCTAATCTTCGGTGCATGAGCAGGAATGGTGGGCACCGGCCTCAGCCTGCTAAT
TCGAACAGAGCTAAGTCAACCTGGGGCCCTTCTAGGTGATGACCAGATCTATAATGTAAT
TGTCACCGCCCATGCCTTCGTAATGATCTTCTTTATAGTCATGCCAATCATAATTGGCGG
GTTCGGTAACTGACTGGTCCCCTTAATAATTGGCGCCCCAGACATGGCCTTTCCTCGAAT
AAATAATATAAGCTTTTGACTGCTTCCCCCCTCTTTCCTTCTACTACTGGCTTCAGCAGG
TGTAGAAGCTGGGGCCGGAACAGGTTGAACAGTTTACCCCCCACTAGCCGGCAATCTAGC
ACATGCCGGAGCATCAGTTGACCTAACTATTTTTTCTCTCCACTTAGCAGGAGTCTCCTC
AATTCTGGCGTCAATCAACTTCATCACTACAATTATTAATATGAAACCTCCAGCAATTTC
CCAATACCAGACACCCCTTTTTGTCTGATCTATTCTTATCACAACCATTCTTCTTCTACT
CTCCCTTCCCGTCCTAGCGGCAGGCATCACCATACTTCTTACAGACCGCAACCTCAACAC
AACCTTCTTCGATCCCGCAGGAGGCGGTGACCCCATCCTTTATCAACACC
>GU440333.1 Gymnura marmorata voucher MFC074 cytochrome oxidase subunit 1 (COI) gene, partial cds; mitochondrial
CCTTTATCTAATCTTTGGTGCATGAGCGGGGATAGTGGGCACCGGCCTCAGCCTGTTAAT
TCGAACAGAATTAAGCCAGCCAGGGGCCTTACTAGGTGACGACCAAATTTACAATGTAAT
CGTTACCGCCCATGCCTTCGTAATAATTTTCTTCATAGTTATGCCAATTATAATCGGTGG
GTTTGGTAACTGACTAGTCCCCCTAATAATCGGTGCCCCAGATATGGCCTTCCCCCGAAT
AAATAATATAAGTTTCTGACTCCTCCCCCCTTCTTTCCTTCTATTATTAGCCTCAGCAGG
AGTAGAAGCCGGGGCTGGTACAGGATGAACAGTTTACCCCCCATTAGCTAGTAATCTAGC
ACATGCAGGTGCATCAGTAGACTTAACTATCTTCTCTCTTCACCTGGCAGGCGTCTCATC
AATTCTAGCATCAATCAACTTCATTACTACAATTATTAACATAAAACCCCCAGCGATTTC
CCAATACCAAACACCTCTCTTTGTCTGATCCATCCTTATTACAACCATCCTCCTCCTACT
CTCTCTCCCTGTTCTAGCAGCAGGTATTACCATACTCCTCACAGACCGAAACCTCAACAC
AACTTTCTTCGACCCAGCAGGAGGAGGAGACCCAATTCTCTACCAGCACC
>KF929941.1 Gymnura marmorata voucher KUT 489 cytochrome oxidase subunit 1 (COI) gene, partial cds; mitochondrial
CCTTTATCTAATCTTTGGTGCATGAGCGGGGATAGTGGGCACCGGCCTCAGCCTGTTAAT
TCGAACAGAATTAAGCCAGCCAGGGGCCTTGCTAGGTGACGACCAAATTTACAATGTAAT
CGTTACCGCCCATGCCTTCGTAATAATTTTCTTCATAGTTATGCCAATTATAATCGGTGG
GTTTGGTAACTGACTAGTCCCCCTAATAATCGGTGCCCCAGATATGGCCTTCCCCCGAAT
AAATAATATAAGTTTCTGACTCCTCCCCCCTTCTTTCCTTCTATTATTAGCCTCAGCAGG
AGTAGAAGCCGGGGCTGGTACAGGATGAACAGTTTACCCCCCATTAGCTAGTAATCTAGC
ACATGCAGGTGCATCAGTAGACTTAACTATCTTCTCTCTTCACCTGGCAGGCGTCTCATC
AATTCTAGCATCAATCAACTTCATTACTACAATTATTAACATAAAACCCCCAGCGATTTC
CCAATACCAAACACCTCTCTTTGTCTGATCCATCCTTATTACAACCATCCTCCTCCTACT
CTCTCTCCCTGTTCTAGCAGCAGGTATTACCATACTCCTCACAGACCGAAACCTCAACAC
AACTTTCTTCGACCCAGCAGGAGGAGGAGACCCAATTCTCTACCAGCACC
>GU225294.1 Gymnura micrura voucher MX687 cytochrome oxidase subunit 1 (COI) gene, partial cds; mitochondrial
CCTATACTTAATCTTTGGTGCATGAGCAGGAATGGTAGGTACCGGCCTCAGCCTATTAAT
TCGAACAGAATTAAGTCAACCAGGGACTTTACTAGGTGATGATCAAATTTATAACGTAAT
CGTCACTGCCCATGCCTTCGTAATAATCTTTTTTATAGTTATGCCAATTATAATTGGCGG
TTTTGGCAATTGACTAGTGCCTCTAATAATTGGTGCCCCAGACATGGCTTTTCCCCGAAT
AAATAATATAAGCTTCTGGCTCCTACCTCCCTCTTTCCTTTTACTCCTGGCCTCCGCAGG
AGTTGAAGCCGGAGCTGGTACAGGATGAACAGTTTACCCCCCATTAGCTGGTAACCTGGC
ACATGCAGGAGCTTCCGTAGATTTAACCATCTTTTCCCTACACTTAGCAGGAGTCTCCTC
AATCCTAGCATCAATTAACTTTATTACCACAATTATTAATATGAAACCCCCAGCAATTTC
TCAATATCAAACACCTCTCTTTGTATGATCTATTCTTATTACAACAATCCTTCTCTTGCT
TTCCCTCCCTGTTTTAGCAGCAGGCATTACCATGCTACTTACTGACCGTAACCTTAACAC
AACCTTCTTTGATCCGGCAGGAGGGGGTGATCCAATTTTATATCAACACC
>HQ945999.1 Gymnura natalensis voucher ADC10_30.7 #5 cytochrome oxidase subunit 1 (COI) gene, partial cds; mitochondrial
CCTTTACCTAATCTTCGGTGCATGAGCAGGAATAGTGGGCACCGGCCTCAGCCTACTAAT
TCGAACAGAATTAAGTCAACCCGGGGCCCTATTAGGCGATGATCAAATCTACAATGTGAT
TGTTACCGCCCATGCCTTTGTAATAATTTTCTTCATAGTTATACCAATTATAATTGGCGG
GTTTGGCAACTGACTGGTTCCCCTAATAATTGGTGCCCCAGACATAGCCTTCCCTCGAAT
AAATAACATAAGCTTCTGACTTCTTCCACCCTCCTTTCTTCTATTATTAGCCTCGGCAGG
AGTTGAGGCTGGGGCCGGAACAGGTTGAACAGTCTACCCTCCACTGGCCAGTAACTTAGC
ACATGCCGGAGCATCCGTAGACCTAACTATTTTTTCCCTCCACTTGGCAGGTGTCTCCTC
AATTCTGGCATCAATTAACTTCATCACTACAATCATCAACATAAAACCACCAGCAATCTC
CCAGTACCAAACGCCCCTCTTTGTCTGATCCATTCTCATCACAACTATCCTTCTCCTACT
TTCCCTCCCCGTCCTAGCAGCAGGTATTACTATACTCCTCACAGACCGTAATCTCAACAC
AACTTTCTTTGATCCCGCAGGAGGCGGGGACCCCATCCTTTACCAACATC
>HQ945971.1 Gymnura natalensis voucher ADC10_30.7 #2 cytochrome oxidase subunit 1 (COI) gene, partial cds; mitochondrial
CCTTTACCTAATCTTCGGTGCATGAGCAGGAATGGTGGGCACCGGCCTCAGCCTACTAAT
TCGAACAGAATTAAGTCAACCCGGGGCCCTATTAGGCGATGATCAAATCTACAATGTGAT
TGTTACCGCCCATGCCTTTGTAATAATTTTCTTCATAGTTATACCAATTATAATTGGCGG
GTTTGGCAACTGACTGGTTCCCCTAATAATTGGTGCCCCAGACATAGCCTTCCCTCGAAT
AAATAACATAAGCTTCTGACTTCTTCCACCCTCCTTTCTTCTATTATTAGCCTCGGCAGG
AGTTGAGGCTGGGGCCGGAACAGGTTGAACAGTCTACCCTCCACTGGCCAGTAACTTAGC
ACATGCCGGAGCATCCGTAGACCTAACCATTTTTTCCCTCCACTTGGCAGGTGTCTCCTC
AATTCTGGCATCAATTAACTTCATCACTACAATCATCAACATAAAACCACCAGCAATCTC
CCAGTACCAAACGCCCCTCTTTGTCTGATCCATTCTCATCACAACTATCCTTCTCCTACT
TTCCCTCCCCGTCCTAGCAGCAGGTATTACTATACTCCTCACAGACCGTAATCTCAACAC
AACTTTCTTTGATCCCGCAGGAGGCGGGGACCCCATCCTTTACCAACATC
>HQ946000.1 Gymnura natalensis voucher ADC10_30.7 #3 cytochrome oxidase subunit 1 (COI) gene, partial cds; mitochondrial
CCTTTACCTAATCTTCGGTGCATGAGCAGGAATAGTGGGCACCGGCCTCAGCCTACTAAT
TCGAACAGAATTAAGTCAACCCGGGGCCCTATTAGGCGATGATCAAATCTACAATGTGAT
TGTTACCGCCCATGCCTTTGTAATAATTTTCTTCATAGTTATACCAATTATAATTGGCGG
GTTTGGCAACTGACTGGTTCCCCTAATAATTGGTGCCCCAGACATAGCCTTCCCTCGAAT
AAATAACATAAGCTTCTGACTTCTTCCACCCTCCTTTCTTCTATTATTAGCCTCGGCAGG
AGTTGAGGCTGGGGCCGGAACAGGTTGAACAGTCTACCCTCCACTGGCCAGTAACTTAGC
ACATGCCGGAGCATCCGTAGACCTAACTATTTTTTCCCTCCACTTGGCAGGTGTCTCCTC
AATTCTGGCATCAATTAACTTCATCACTACAATCATCAACATAAAACCACCAGCAATCTC
CCAGTACCAAACGCCCCTCTTTGTCTGATCCATTCTCATCACAACTATCCTTCTCCTACT
TTCCCTCCCCGTCCTAGCAGCAGGTATTACTATACTCCTCACAGACCGTAATCTCAACAC
AACTTTCTTTGATCCCGCAGGAGGCGGGGACCCCATCCTTTACCAACATC
>HQ945982.1 Gymnura natalensis voucher ADC10_30.7 #4 cytochrome oxidase subunit 1 (COI) gene, partial cds; mitochondrial
CCTTTACCTAATCTTCGGTGCATGAGCAGGAATAGTGGGCACCGGCCTCAGCCTACTAAT
TCGAACAGAATTAAGTCAACCCGGGGCCCTATTAGGCGATGATCAAATCTACAATGTGAT
TGTTACCGCCCATGCCTTTGTAATAATTTTCTTCATAGTTATACCAATTATAATTGGCGG
GTTTGGCAACTGACTGGTTCCCCTAATAATTGGTGCCCCAGACATAGCCTTCCCTCGAAT
AAATAACATAAGCTTCTGACTTCTTCCACCCTCCTTTCTTCTATTATTAGCCTCGGCAGG
AGTTGAGGCTGGGGCCGGAACAGGTTGAACAGTCTACCCTCCACTGGCCAGTAACTTAGC
ACATGCCGGAGCATCCGTAGACCTAACTATTTTTTCCCTCCACTTGGCAGGTGTCTCCTC
AATTCTGGCATCAATTAACTTCATCACCACAATCATCAACATAAAACCACCAGCAATCTC
CCAGTACCAAACGCCCCTCTTTGTCTGATCCATTCTCATCACAACTATCCTTCTCCTACT
TTCCCTCCCCGTCCTAGCAGCAGGTATTACTATACTCCTCACAGACCGTAATCTCAACAC
AACTTTCTTTGATCCCGCAGGAGGCGGGGACCCCATCCTTTACCAACATC
>HQ945972.1 Gymnura natalensis voucher ADC10_30.7 #1 cytochrome oxidase subunit 1 (COI) gene, partial cds; mitochondrial
---------------------ATGAGCAGGAATAGTGGGCACCGGCCTCAGCCTACTAAT
TCGAACAGAATTAAGTCAACCCGGGGCCCTATTAGGCGATGATCAAATCTACAATGTGAT
TGTTACCGCCCATGCCTTTGTAATAATTTTCTTCATAGTTATACCAATTATAATTGGCGG
GTTTGGCAACTGACTGGTTCCCCTAATAATTGGTGCCCCAGACATAGCCTTCCCTCGAAT
AAATAACATAAGCTTCTGACTTCTTCCACCCTCCTTTCTTCTATTATTAGCCTCGGCAGG
AGTTGAGGCTGGGGCCGGAACAGGTTGAACAGTCTACCCTCCACTGGCCAGTAACTTAGC
ACATGCCGGAGCATCCGTAGACCTAACTATTTTTTCCCTCCACTTGGCAGGTGTCTCCTC
AATTCTGGCATCAATTAACTTCATCACTACAATCATCAACATAAAACCACCAGCAATCTC
CCAGTACCAAACGCCCCTCTTTGTCTGATCCATTCTCATCACAACTATCCTTCTCCTACT
TTCCCTCCCCGTCCTAGCAGCAGGTATTACTATACTCCTCACAGACCGTAATCTCAACAC
AACTTTCTTTGATCCCGCAGGAGGCGGGGACCCCATCCTTTACCAACATC
>KF899445.1 Gymnura poecilura voucher NBFGR:CHN:TK69 cytochrome c oxidase subunit I (COI) gene, partial cds; mitochondrial
CCTCTATCTAATCTTCGGTGCATGAGCGGGAATAGTAGGCACCGGCCTTAGCCTTCTAAT
TCGAACCGAATTAAGCCAACCAGGGGCCCTACTAGGTGATGATCAAATTTACAATGTCAT
TGTTACTGCCCACGCCTTTGTAATGATCTTCTTTATAGTTATGCCAATCATAATTGGCGG
GTTCGGGAACTGGTTAGTCCCCCTAATGATCGGCGCCCCAGACATGGCCTTCCCGCGAAT
AAATAATATAAGCTTCTGACTTCTTCCCCCCTCCTTTCTTCTTCTACTAGCCTCAGCGGG
GGTAGAAGCTGGGGCCGGAACAGGCTGAACTGTATACCCCCCTCTAGCAGGCAACTTAGC
GCATGCCGGGGCATCAGTTGACCTCACTATCTTCTCCCTCCACCTAGCAGGGGTCTCCTC
AATCCTAGCATCAATTAACTTTATCACCACTATTATTAACATAAAACCCCCAGCGATTTC
CCAATATCAAACACCCCTTTTCGTCTGATCCATCCTTATTACGACCATTCTCCTCCTACT
TTCCCTCCCAGTTCTAGCAGCAGGCATTACTATGCTTCTCACAGACCGTAATCTCAATAC
GACCTTCTTCGACCCTGCAGGGGGCGGCGACCCAATCCTTTATCAACATC
>KF899442.1 Gymnura poecilura voucher NBFGR:CHN:R168 cytochrome c oxidase subunit I (COI) gene, partial cds; mitochondrial
CCTCTATCTAATCTTCGGTGCATGAGCGGGAATAGTAGGCACCGGCCTTAGCCTTCTAAT
TCGAACCGAATTAAGCCAACCAGGGGCCCTACTAGGTGATGATCAAATTTACAATGTCAT
TGTTACTGCCCACGCCTTTGTAATGATCTTCTTTATAGTTATGCCAATCATAATTGGCGG
GTTCGGGAACTGGTTAGTCCCCCTAATGATCGGCGCCCCAGACATGGCCTTCCCGCGAAT
AAATAATATAAGCTTCTGACTTCTTCCCCCCTCCTTTCTTCTTCTACTAGCCTCAGCGGG
GGTAGAAGCTGGGGCCGGAACAGGCTGAACTGTATACCCCCCTCTAGCAGGCAACTTAGC
GCATGCCGGGGCATCAGTTGACCTCACCATCTTCTCCCTCCACCTAGCAGGGGTCTCCTC
AATCCTAGCATCAATTAACTTTATCACCACTATTATTAACATAAAACCCCCAGCGATTTC
CCAATATCAAACACCCCTTTTCGTTTGATCCATCCTTATTACGACCATTCTCCTCCTACT
TTCCCTCCCAGTTCTAGCAGCAGGCATTACTATGCTTCTCACAGACCGTAATCTCAATAC
GACCTTCTTCGACCCTGCAGGGGGCGGCGACCCAATCCTTTATCAACATC
>KF899450.1 Gymnura sp. A KKB-2014 voucher NBFGR:CHN:P5 cytochrome c oxidase subunit I (COI) gene, partial cds; mitochondrial
-------------------------------------GGCACCGGCCTTAGCCTGCTTAT
CCGTACTGAACTAAGTCAACCAGGGGCTCTACTAGGTGACGATCAAATTTATAATGTAAT
TGTTACTGCCCACGCCTTTGTAATGATCTTCTTCATAGTTATACCAATTATGATCGGCGG
GTTCGGAAACTGGCTGGTCCCCCTAATAATTGGCGCCCCAGACATGGCCTTCCCACGAAT
GAATAACATAAGCTTCTGGCTTCTTCCTCCCTCCTTCCTTCTTTTATTAGCCTCAGCAGG
AGTAGAAGCTGGAGCCGGGACAGGTTGAACCGTCTACCCCCCACTAGCAGGGAACTTAGC
ACACGCCGGGGCATCAGTTGACCTGACTATCTTTTCCCTCCACCTAGCAGGGGTCTCCTC
AATTTTAGCATCAATTAATTTTATCACCACCATTATTAACATGAAGCCCCCAGCGATCTC
CCAATATCAAACCCCTCTTTTCGTCTGATCCATCCTCATCACCACCATCCTTCTCCTACT
ATCCCTCCCCGTCTTAGCAGCAGGTATCACAATACTTCTTACAGACCGGAACCTCAACAC
AACTTTCTTCGACCCTGCAGGGGGCGGCGATC------------------
>KF899448.1 Gymnura sp. A KKB-2014 voucher NBFGR:CHN:P2 cytochrome c oxidase subunit I (COI) gene, partial cds; mitochondrial
-------------------------------------GGCACCGGCCTTAGCCTGCTTAT
CCGTACTGAACTAAGTCAACCAGGGGCTCTACTAGGTGACGATCAAATTTATAATGTAAT
TGTTACTGCCCACGCCTTTGTAATGATCTTCTTCATAGTTATACCAATTATGATCGGCGG
GTTCGGAAACTGGCTGGTCCCCCTAATAATTGGCGCCCCAGACATGGCCTTCCCACGAAT
GAATAACATAAGCTTCTGGCTTCTTCCTCCCTCCTTCCTTCTTTTATTGGCCTCAGCAGG
AGTAGAAGCTGGAGCCGGGACAGGTTGAACCGTCTACCCCCCACTAGCAGGGAACTTAGC
ACACGCCGGGGCATCAGTTGACCTGACTATCTTTTCCCTCCACCTAGCAGGGGTCTCCTC
AATTTTAGCATCAATTAATTTTATTACCACTATTATTAACATGAAGCCCCCAGCGATCTC
CCAATATCAAACCCCTCTTTTCGTCTGATCCATCCTCATCACCACCATCCTTCTCCTACT
ATCCCTCCCCGTCTTAGCAGCAGGTATCACAATACTTCTTACAGACCGGAACCTCAACAC
AACTTTCTTCGACCCTGCAGGGGGCGGCGATC------------------
>EU398808.1 Aetoplatea zonura voucher BW-A3795 cytochrome oxidase subunit 1 (COI) gene, partial cds; mitochondrial
CCTCTACCTAATCTTCGGTGCATGAGCAGGAATAGTGGGCACCGGCCTTAGCCTCTTAAT
TCGGACCGAACTAAGTCAACCAGGAGCCCTACTAGGTGATGATCAAATCTACAATGTCAT
TGTCACCGCCCATGCCTTTGTAATAATCTTCTTTATAGTTATACCGATCATGATCGGCGG
GTTCGGAAACTGACTGGTCCCCCTAATGATTGGTGCCCCAGACATGGCCTTCCCGCGAAT
AAATAACATAAGCTTCTGACTTCTCCCCCCCTCCTTTCTCCTATTACTAGCCTCAGCGGG
AGTAGAAGCTGGGGCCGGGACAGGCTGAACAGTTTACCCTCCACTAGCAGGCAACTTAGC
GCATGCCGGAGCATCAGTTGACCTAACCATCTTTTCCCTCCACCTAGCAGGAGTCTCCTC
AATCCTAGCATCAATTAACTTTATCACCACAATCATTAATATAAAACCCCCAGCGATTTC
CCAATATCAAACTCCCCTTTTTGTTTGATCCATCCTTATCACGACCATTCTTCTTCTCCT
CTCCCTCCCCGTTCTAGCAGCAGGCATTACTATGCTTCTCACAGACCGCAATCTTAACAC
AACTTTCTTCGACCCTGCAGGGGGTGGCGACCCCATCCTCTATCAGCATC
>EU398805.1 Aetoplatea zonura voucher BW-A3798 cytochrome oxidase subunit 1 (COI) gene, partial cds; mitochondrial
CCTCTACCTAATCTTCGGTGCATGAGCAGGAATAGTGGGCACCGGCCTTAGCCTCTTAAT
TCGGACCGAACTAAGTCAACCAGGAGCCCTACTAGGTGATGATCAAATCTACAATGTCAT
TGTCACCGCCCATGCCTTTGTAATAATCTTCTTTATAGTTATACCGATCATGATCGGCGG
GTTCGGAAACTGACTGGTCCCCCTAATGATTGGTGCCCCAGACATGGCCTTCCCGCGAAT
AAATAACATAAGCTTCTGACTTCTCCCCCCCTCCTTTCTCCTATTACTAGCCTCAGCGGG
AGTAGAAGCTGGGGCCGGGACAGGCTGAACAGTTTACCCTCCACTAGCAGGCAACTTAGC
GCATGCCGGAGCATCAGTTGACCTAACCATCTTTTCCCTCCACCTAGCAGGAGTCTCCTC
AATCCTAGCATCAATTAACTTTATCACCACAATCATTAATATAAAACCCCCAGCGATTTC
CCAATATCAAACTCCCCTTTTTGTTTGATCCATCCTTATCACGACCATTCTTCTTCTCCT
CTCCCTCCCCGTTCTAGCAGCAGGCATTACTATGCTTCTCACAGACCGCAATCTTAACAC
AACTTTCTTCGACCCTGCAGGGGGTGGCGACCCCATCCTCTATCAGCATC
>JF493929.1 Myliobatis aquila voucher ADC09_28.2#7 cytochrome oxidase subunit 1 (COI) gene, partial cds; mitochondrial
CCTTTACTTGATCTTTGGTGCATGAGCAGGGATAGTGGGTACTGGCCTCAGCCTACTAAT
TCGAACAGAACTAAGTCAACCAGGGGCCTTACTGGGTGACGACCAAATTTATAATGTAAT
TGTTACCGCCCATGCCTTTGTAATAATTTTCTTCATGGTCATACCAATCATAATCGGTGG
GTTCGGTAATTGACTAGTTCCCTTAATGATCGGTGCTCCAGACATGGCCTTCCCACGAAT
AAATAATATAAGCTTCTGACTTCTCCCCCCATCTTTTCTTCTACTACTAGCCTCAGCAGG
GGTAGAGGCCGGAGCTGGCACTGGGTGAACAGTTTATCCCCCTCTAGCTGGCAACCTGGC
ACATGCTGGGGCCTCTGTAGATTTAACTATCTTTTCCCTGCACTTAGCAGGGGTCTCCTC
TATTCTAGCCTCAATCAATTTTATCACTACAATTATTAATATAAAACCACCCGCAATTTC
TCAATATCAAACACCACTATTTGTCTGATCTATTCTTATTACAACCATTCTTCTCTTACT
ATCCCTGCCCGTTCTAGCAGCAGGTATCACCATGCTCCTCACAGATCGTAATCTTAATAC
AACCTTTTTCGACCCGGCAGGGGGTGGCGACCCCATTCTTTATCAACACC
>JF493927.1 Myliobatis aquila voucher ADC09_28.2#10 cytochrome oxidase subunit 1 (COI) gene, partial cds; mitochondrial
CCTTTACTTGATCTTTGGTGCATGAGCAGGGATAGTGGGTACTGGCCTCAGCCTACTAAT
TCGAACAGAACTAAGTCAACCAGGGGCCTTACTGGGTGACGACCAAATTTATAATGTAAT
TGTTACCGCCCATGCCTTTGTAATAATTTTCTTCATGGTCATACCAATCATAATCGGTGG
GTTCGGTAATTGACTAGTTCCCTTAATGATCGGTGCTCCAGACATGGCCTTCCCACGAAT
AAATAATATAAGCTTCTGACTTCTCCCCCCATCTTTTCTTCTACTACTAGCCTCAGCAGG
GGTAGAGGCCGGAGCTGGCACTGGGTGAACAGTTTATCCCCCTCTAGCTGGCAACCTGGC
ACATGCTGGGGCCTCTGTAGATTTAACTATCTTTTCCCTGCACTTAGCAGGGGTCTCCTC
TATTCTAGCATCAATCAATTTTATCACTACAATTATTAATATAAAACCACCCGCAATTTC
TCAATATCAAACACCACTATTTGTCTGATCTATTCTTATTACAACCATTCTTCTCTTACT
ATCCCTGCCCGTTCTAGCAGCAGGTATCACCATGCTCCTCACAGATCGTAATCTTAATAC
AACCTTTTTCGACCCGGCAGGGGGTGGCGACCCCATTCTTTATCAACACC
>EU398921.1 Myliobatis australis voucher BIOUG<CAN_:BW-B37 cytochrome oxidase subunit 1 (COI) gene, partial cds; mitochondrial
CCTCTACTTGATCTTTGGTGCATGAGCAGGGATAGTGGGTACTGGCCTCAGCCTACTTAT
TCGAACAGAACTAAGTCAACCGGGGGCCTTACTAGGTGATGACCAAATCTATAATGTGGT
TGTTACCGCCCATGCCTTTGTAATAATTTTCTTCATGGTTATACCAATCATAATCGGTGG
GTTCGGCAATTGACTGGTCCCCTTGATGATTGGTGCTCCAGACATGGCCTTCCCACGAAT
GAATAATATAAGCTTCTGACTTCTTCCCCCATCTTTTCTTCTACTACTGGCCTCAGCTGG
GGTAGAAGCCGGGGCTGGAACTGGGTGAACAGTTTACCCCCCTCTTGCCGGCAACCTCGC
ACATGCTGGGGCCTCTGTAGATTTAACTATTTTTTCCCTGCATTTGGCAGGAGTCTCCTC
TATTCTAGCATCAATCAATTTTATTACTACAATTATTAATATGAAACCACCCGCAATTTC
TCAGTATCAAACACCCCTTTTTGTTTGATCTATTCTTATTACAACTATTCTTCTCTTATT
ATCCCTGCCTGTTCTAGCAGCAGGCATCACTATGCTCCTCACAGATCGTAATCTTAATAC
AACTTTCTTCGACCCAGCAGGGGGTGGCGACCCCATTCTTTACCAACATC
>DQ108130.1 Myliobatis australis voucher BIOUG<CAN_:BW-A270 cytochrome oxidase subunit 1 (COI) gene, partial cds; mitochondrial
CCTCTACTTGATCTTTGGTGCATGAGCAGGGATAGTGGGTACTGGCCTCAGCCTACTTAT
TCGAACAGAACTAAGTCAACCGGGGGCCTTACTAGGTGATGACCAAATCTATAATGTGGT
TGTTACCGCCCATGCCTTTGTAATAATTTTCTTCATGGTTATACCAATCATAATCGGTGG
GTTCGGCAATTGACTGGTCCCCTTGATGATTGGTGCTCCAGACATGGCCTTCCCACGAAT
GAATAATATAAGCTTCTGACTTCTTCCCCCATCTTTTCTTCTACTACTGGCCTCAGCTGG
GGTAGAAGCCGGGGCTGGAACTGGGTGAACAGTTTACCCCCCTCTTGCCGGCAACCTCGC
ACATGCTGGGGCCTCTGTAGATTTAACTATTTTTTCCCTGCATTTGGCAGGAGTCTCCTC
TATTCTAGCATCAATCAATTTTATTACTACAATTATTAATATGAAACCACCCGCAATTTC
TCAGTATCAAACACCCCTTTTTGTTTGATCTATTCTTATTACAACTATTCTTCTCTTATT
ATCCCTGCCTGTTCTAGCAGCAGGCATCACTATGCTCCTCACAGATCGTAATCTTAATAC
AACTTTCTTCGACCCAGCAGGGGGTGGTGACCCCATTCTTTACCAACATC
>EU489721.1 Myliobatis californica cytochrome oxidase subunit I (COI) gene, partial cds; mitochondrial
-------------------------------------GGTACTGGCCTCAGTCTACTAAT
CCGAACAGAACTAAGTCAACCGGGGGCCTTATTGGGTGACGACCAAATTTATAACGTGCT
TGTTACCGCCCATGCCTTTGTAATAATTTTCTTCATGGTCATACCAATCATAATCGGCGG
GTTCGGTAATTGATTAGTTCCCTTAATAATTGGTGCTCCAGACATGGCCTTCCCACGAAT
AAATAACATAAGCTTCTGACTTCTCCCCCCATCTTTCCTTCTACTGCTGGCCTCAGCAGG
AGTGGAGGCCGGGGCTGGCACTGGGTGAACAGTCTATCCCCCTCTAGCTGGCAACCTGGC
ACACGCCGGGGCTTCTGTAGATTTAACTATCTTTTCCCTACATTTAGCAGGGGTCTCCTC
CATTCTAGCATCAATCAACTTTATCACTACAATTATTAATATAAAACCACCAGCAATTTC
TCAATATCAAACACCACTATTTGTCTGATCTATTCTTATTACAACTATTCTTCTCTTGTT
GTCCCTGCCCGTTCTAGCAGCAGGTATCACCATGCTCCTCACAGATCGTAATCTCAATAC
AACCT---------------------------------------------
>GU440417.1 Myliobatis californica voucher MFC123 cytochrome oxidase subunit 1 (COI) gene, partial cds; mitochondrial
CCTTTATTTGATCTTTGGTGCATGAGCAGGGATAGTGGGTACTGGCCTCAGCCTACTAAT
TCGAACAGAACTAAGTCAACCAGGGGCCTTGTTGGGTGACGACCAAATTTATAATGTGAT
CGTTACCGCCCATGCCTTTGTAATAATTTTCTTCATGGTCATACCAATCATGATCGGTGG
TTTCGGTAATTGATTAGTCCCCTTGATGATCGGTGCCCCAGACATAGCCTTCCCACGAAT
AAATAATATAAGTTTCTGACTTCTACCCCCATCTTTTCTTCTACTACTAGCCTCAGCAGG
AGTAGAGGCCGGGGCTGGTACTGGGTGAACTGTTTATCCCCCTCTAGCTGGCAACCTAGC
ACATGCTGGGGCCTCTGTAGATTTAACTATCTTTTCCCTACATCTAGCAGGGGTTTCCTC
TATTCTGGCATCAATCAATTTTATCACCACAATTATTAACATAAAACCACCCGCAATTTC
TCAATACCAAACACCCCTCTTTGTCTGATCTATTCTTATTACAACCATTCTTCTCTTATT
GTCCCTGCCCGTTCTGGCAGCAGGCATCACCATGCTCCTCACAGATCGTAATCTTAATAC
AACCTTCTTCGACCCTGCAGGGGGTGGTGACCCCATTCTTTACCAACATC
>KM364885.1 Myliobatis californica isolate MCA_F01 cytochrome c oxidase subunit I (COI) gene, partial cds; mitochondrial
------------------------------------------------------------
---------------------------------------CGACCAAATTTATAACGTGCT
TGTTACCGCCCATGCCTTTGTAATAATTTTCTTCATGGTCATACCAATCATAATCGGCGG
GTTCGGTAATTGATTAGTTCCCTTAACAATTGGTGCTCCAGACATGGCCTTCCCACGAAT
AAATAACATAAGCTTCTGACTTCTCCCCCCATCTTTCCTTCTACTGCTGGCCTCAGCAGG
AGTGGAGGCCGGGGCTGGCACTGGGTGAACAGTCTATCCCCCTCTAGCTGGCAACCTGGC
ACACGCCGGGGCTTCTGTAGATTTAACTATCTTTTCCCTACATTTAGCAGGGGTCTCCTC
CATTCTAGCATCAATCAACTTTATCACTACAATTATTAATATAAAACCACCAGCAATTTC
TCAATATCAAACACCACTATTTGTCTGATCTATTCTTATTACAACTATTCTTCTCTTGTT
GTCCCTGCCCGTTCTAGCAGCAGGTATCACCATGCTCCTCACAGATCGTAATCTCAATAC
A-------------------------------------------------
>KF317725.1 Myliobatis californica cytochrome oxidase subunit 1 (COI) gene, partial cds; mitochondrial
----------------------TGAGCAGGGATAGTGGGTACTGGCCTCAGTCTACTAAT
CCGAACAGAACTAAGTCAACCGGGGGCCTTATTGGGTGACGACCAAATTTATAACGTGCT
TGTTACCGCCCATGCCTTTGTAATAATTTTCTTCATGGTCATACCAATCATAATCGGCGG
GTTCGGTAATTGATTAGTTCCCTTAATAATTGGTGCTCCAGACATGGCCTTCCCACGAAT
AAATAACATAAGCTTCTGACTTCTCCCCCCATCTTTCCTTCTACTGCTGGCCTCAGCAGG
AGTGGAGGCCGGGGCTGGCACTGGGTGAACAGTCTATCCCCCTCTAGCTGGCAACCTGGC
ACACGCCGGGGCTTCTGTAGATTTAACTATCTTTTCCCTACATTTAGCAGGGGTCTCCTC
CATTCTAGCATCAATCAACTTTATCACTACAATTATTAATATAAAACCACCAGCAATTTC
TCAATATCAAACACCACTATTTGTCTGATCTATTCTTATTACAACTATTCTTCTCTTGTT
GTCCCTGCCCGTTCTAGCAGCAGGTATCACCATGCTCCTCACAGATCGTAATCTCAATAC
AACCTTCTTCGACCCAGCAGGAGGTGGT----------------------
>KU737874.1 Myliobatis chilensis voucher SWFSC:Myliobatis_chilensis_M4 cytochrome oxidase subunit I (COI) gene, partial cds; mitochondrial
CCTTTACTTGATCTTCGGTGCATGAGCAGGGATAGTGGGTACTGGCCTCAGCCTACTAAT
TCGAACAGAATTAAGTCAACCGGGGGCCTTACTGGGTGACGACCAAATCTATAATGTAGT
TGTTACCGCCCATGCCTTTGTAATAATTTTCTTCATGGTCATACCAATCATGATCGGTGG
GTTTGGTAATTGATTGGTTCCCTTAATGATCGGTGCTCCAGACATAGCCTTCCCACGAAT
AAATAACATAAGCTTCTGACTTCTTCCCCCCTCTTTTCTTCTATTACTAGCCTCAGCAGG
AGTAGAAGCTGGGGCTGGAACAGGGTGAACAGTTTATCCCCCTCTAGCTGGCAACCTAGC
ACATGCTGGGGCCTCTGTGGATTTAACTATCTTTTCCCTACATTTAGCAGGGGTCTCCTC
TATTCTGGCATCAATCAATTTTATCACTACAATTATTAATATAAAACCCCCCGCAATTTC
TCAATACCAAACACCACTCTTCGTTTGATCCATTCTTATTACAACGATCCTTCTCTTATT
GTCCCTACCCGTTCTAGCAGCAGGTATCACCATACTCCTCACAGACCGTAATCTTAATAC
AACCTTCTTCGACCCCGCAGGAGGTGGTGACCCTATTCTTTATCAACATC
>KU737866.1 Myliobatis chilensis voucher SWFSC:Myliobatis_chilensis_M19 cytochrome oxidase subunit I (COI) gene, partial cds; mitochondrial
CCTTTACTTGATCTTCGGTGCATGAGCAGGGATAGTGGGTACTGGCCTCAGCCTACTAAT
TCGAACAGAATTAAGTCAACCGGGGGCCTTACTGGGTGACGACCAAATCTATAATGTAGT
TGTTACCGCCCATGCCTTTGTAATAATTTTCTTCATGGTCATACCAATCATGATCGGTGG
GTTTGGTAATTGATTGGTTCCCTTAATGATCGGTGCTCCAGACATAGCCTTCCCACGAAT
AAATAACATAAGCTTCTGACTTCTTCCCCCCTCTTTTCTTCTATTACTAGCCTCAGCAGG
AGTAGAAGCTGGGGCTGGAACAGGGTGAACAGTTTATCCCCCTCTAGCTGGCAACCTAGC
ACATGCTGGGGCCTCTGTGGATTTAACTATCTTTTCCCTACATTTAGCAGGGGTCTCCTC
TATTCTGGCATCAATCAATTTTATCACTACAATTATTAATATAAAACCCCCCGCAATTTC
TCAATACCAAACACCACTCTTCGTTTGATCCATTCTTATTACAACGATCCTTCTCTTATT
GTCCCTACCCGTTCTAGCAGCAGGTATCACCATACTCCTCACAGACCGTAATCTTAATAC
AACCTTCTTCGACCCCGCAGGAGGTGGTGACCCTATTCTTTATCAACATC
>KF930155.1 Myliobatis freminvillei voucher KUT 8364 cytochrome oxidase subunit 1 (COI) gene, partial cds; mitochondrial
CCTTTACTTGATCTTTGGTGCATGAGCAGGGATAGTGGGCACTGCCCTCAGTCTACTAAT
CCGAACAGAACTAAGTCAACCGGGGGCCTTGTTGGGTGACGACCAAATTTATAACGTGCT
TGTTACCGCCCATGCCTTTGTAATAATTTTCTTCATGGTCATACCAATCATGATCGGCGG
GTTTGGTAATTGGTTGGTCCCCTTAATAATTGGTGCTCCAGACATAGCCTTCCCACGAAT
AAACAACATAAGCTTCTGACTTCTCCCCCCGTCTTTTCTTCTGCTGCTGGCCTCAGCAGG
AGTGGAGGCTGGAGCTGGCACTGGGTGAACAGTCTATCCCCCTCTAGCTGGCAACTTGGC
ACACGCCGGGGCTTCTGTAGATTTGACTATCTTTTCCCTACACTTAGCAGGGGTCTCCTC
CATCCTAGCATCAATCAACTTTATCACTACAATTATTAATATAAAACCACCAGCAATTTC
TCAATACCAAACACCACTATTTGTCTGATCTATTCTTATCACAACTATTCTTCTCTTACT
GTCTCTACCCGTCCTAGCAGCCGGCATCACCATACTCCTCACAGATCGTAATCTTAATAC
AACCTTCTTCGACCCAGCAGGGGGTGGTGACCCCATTCTTTATCAACACC
>KT075326.1 Myliobatis freminvillei voucher USNM:FISH:433101 cytochrome oxidase subunit I (COI) gene, partial cds; mitochondrial
CCTTTACTTGATCTTTGGTGCATGAGCAGGGATAGTGGGCACTGCCCTCAGTCTACTAAT
CCGAACAGAACTAAGTCAACCGGGGGCCTTGTTGGGTGACGACCAAATTTATAACGTGCT
TGTTACCGCCCATGCCTTTGTAATAATTTTCTTCATGGTCATACCAATCATGATCGGCGG
GTTTGGTAATTGGTTGGTCCCCTTAATAATTGGTGCTCCAGACATAGCCTTCCCACGAAT
AAACAACATAAGCTTCTGACTTCTCCCCCCGTCTTTTCTTCTGCTGCTGGCCTCAGCAGG
AGTGGAGGCTGGAGCTGGCACTGGGTGAACAGTCTATCCCCCTCTAGCTGGCAACTTGGC
ACACGCCGGGGCTTCTGTAGATTTGACTATCTTTTCCCTACACTTAGCAGGGGTCTCCTC
CATCCTAGCATCAATCAACTTTATCACTACAATTATTAATATAAAACCACCAGCAATTTC
TCAATACCAAACACCACTATTTGTCTGATCTATTCTTATCACAACTATTCTTCTCTTACT
GTCTCTACCCGTCCTAGCAGCCGGCATCACCATACTCCTCACAGATCGTAATCTTAATAC
AACCTTCTTCGACCCAGCAGGGGGTGGTGACCCCATTCTTTATCAACACC
>EU074489.1 Myliobatis goodei isolate FARG323-07 cytochrome oxidase subunit I (COI) gene, partial cds; mitochondrial
CCTTTACTTGATCTTTGGTGCATGAGCAGGGATAGTGGGTACTGGCCTCAGCCTACTAAT
TCGAACAGAACTAAGTCAACCGGGGGCCTTACTGGGTGACGACCAAATTTATAATGTAAT
TGTTACCGCCCATGCCTTTGTAATAATCTTCTTCATGGTCATACCAATCATAATCGGGGG
GTTCGGCAATTGATTAGTTCCCTTAATGATCGGTGCTCCAGACATAGCCTTCCCACGAAT
AAATAATATAAGCTTCTGACTTCTCCCTCCATCTTTTCTTCTACTGCTAGCCTCAGCAGG
AGTAGAAGCCGGGGCTGGTACTGGGTGAACAGTTTATCCCCCTCTAGCTGGCAACCTAGC
ACATGCCGGGGCCTCTGTAGATTTAACTATCTTTTCCTTACATTTAGCAGGGGTCTCCTC
TATTCTGGCATCAATCAATTTTATCACTACAATTATTAATATAAAACCACCAGCAATCTC
TCAATATCAAACACCACTCTTTGTTTGATCTATTCTTATTACAACCATTCTTCTCTTATT
ATCCCTGCCCGTTCTAGCAGCAGGTATCACCATGCTCCTCACAGATCGTAATCTTAATAC
AACCTTCTTCGACCCGGCAGGAGGGGGTGACCCCATTCTTTATCAGCATC
>JQ305803.1 Myliobatis goodei voucher UNMDP-T 0494 cytochrome oxidase subunit 1 (COI) gene, partial cds; mitochondrial
CCTTTACTTAATCTTTGGTGCATGAGCAGGGATAGTGGGTACTGGCCTCAGCCTACTAAT
TCGAACAGAACTAAGTCAACCGGGGGCCTTGCTGGGTGACGACCAAATTTATAATGTAAT
TGTTACCGCCCATGCCTTTGTAATAATTTTCTTCATGGTCATACCAATCATGATCGGCGG
GTTTGGTAATTGATTGGTCCCCTTAATGATCGGCGCTCCAGACATGGCCTTCCCACGAAT
GAATAACATAAGCTTCTGACTTCTTCCCCCCTCTTTTCTTCTATTACTAGCCTCAGCAGG
AGTAGAGGCCGGGGCTGGAACGGGGTGAACAGTTTATCCCCCTCTAGCTGGTAACCTAGC
ACATGCTGGGGCCTCTGTAGATTTAACTATCTTTTCCCTACATTTAGCAGGGGTCTCCTC
TATTCTAGCATCAATCAATTTTATCACTACAATCATTAATATAAAACCCCCCGCAATTTC
TCAATACCAAACACCACTCTTTGTTTGATCTATTCTTATTACAACTATCCTTCTCTTATT
GTCCCTGCCCGTTCTAGCAGCAGGTATCACCATGCTCCTCACAGACCGCAATCTTAATAC
AACCTTCTTCGACCCCGCAGGAGGTGGTGACCCTATTCTTTATCAGCATC
>JQ305809.1 Myliobatis goodei voucher UNMDP-T 0496 cytochrome oxidase subunit 1 (COI) gene, partial cds; mitochondrial
CCTTTACTTAATCTTTGGTGCATGAGCAGGGATAGTGGGTACTGGCCTCAGCCTACTAAT
TCGAACAGAACTAAGTCAACCGGGGGCCTTGCTGGGTGACGACCAAATTTATAATGTAAT
TGTTACCGCCCATGCCTTTGTAATAATTTTCTTCATGGTCATACCAATCATGATCGGCGG
GTTTGGTAATTGATTGGTCCCCTTAATGATCGGCGCTCCAGACATGGCCTTCCCACGAAT
GAATAACATAAGCTTCTGACTTCTTCCCCCCTCTTTTCTTCTATTACTAGCCTCAGCAGG
AGTAGAGGCCGGGGCTGGAACGGGGTGAACAGTTTATCCCCCTCTAGCTGGTAACCTAGC
ACATGCTGGGGCCTCTGTAGATTTAACTATCTTTTCCCTACATTTAGCAGGGGTCTCCTC
TATTCTAGCATCAATCAATTTTATCACTACAATCATTAATATAAAACCCCCCGCAATTTC
TCAATACCAAACACCACTCTTTGTTTGATCTATTCTTATTACAACTATCCTTCTCTTATT
GTCCCTGCCCGTTCTAGCAGCAGGTATCACCATGCTCCTCACAGACCGCAATCTTAATAC
AACCTTCTTCGACCCCGCAGGAGGTGGTGACCCTATTCTTTATCAGCATC
>JQ305808.1 Myliobatis goodei voucher UNMDP-T 0493 cytochrome oxidase subunit 1 (COI) gene, partial cds; mitochondrial
CCTTTACTTAATCTTTGGTGCATGAGCAGGGATAGTGGGTACTGGCCTCAGCCTACTAAT
TCGAACAGAACTAAGTCAACCGGGGGCCTTGCTGGGTGACGACCAAATTTATAATGTAAT
TGTTACCGCCCATGCCTTTGTAATAATTTTCTTCATGGTCATACCAATCATGATCGGCGG
GTTTGGTAATTGATTGGTCCCCTTAATGATCGGCGCTCCAGACATGGCCTTCCCACGAAT
GAATAACATAAGCTTCTGACTTCTTCCCCCCTCTTTTCTTCTATTACTAGCCTCAGCAGG
AGTAGAGGCCGGGGCTGGAACGGGGTGAACAGTTTATCCCCCTCTAGCTGGTAACCTAGC
ACATGCTGGGGCCTCTGTAGATTTAACTATCTTTTCCCTACATTTAGCAGGGGTCTCCTC
TATTCTAGCATCAATCAATTTTATCACTACAATCATTAATATAAAACCCCCCGCAATTTC
TCAATACCAAACACCACTCTTTGTTTGATCTATTCTTATTACAACTATCCTTCTCTTATT
GTCCCTGCCCGTTCTAGCAGCAGGTATCACCATGCTCCTCACAGACCGCAATCTTAATAC
AACCTTCTTCGACCCCGCAGGAGGTGGTGACCCTATTCTTTATCAGCATC
>JQ305807.1 Myliobatis goodei voucher UNMDP-T 0497 cytochrome oxidase subunit 1 (COI) gene, partial cds; mitochondrial
CCTTTACTTAATCTTTGGTGCATGAGCAGGGATAGTGGGTACTGGCCTCAGCCTACTAAT
TCGAACAGAACTAAGTCAACCGGGGGCCTTGCTGGGTGACGACCAAATTTATAATGTAAT
TGTTACCGCCCATGCCTTTGTAATAATTTTCTTCATGGTCATACCAATCATGATCGGCGG
GTTTGGTAATTGATTGGTCCCCTTAATGATCGGCGCTCCAGACATGGCCTTCCCACGAAT
GAATAACATAAGCTTCTGACTTCTTCCCCCCTCTTTTCTTCTATTACTAGCCTCAGCAGG
AGTAGAGGCCGGGGCTGGAACGGGGTGAACAGTTTATCCCCCTCTAGCTGGTAACCTAGC
ACATGCTGGGGCCTCTGTAGATTTAACTATCTTTTCCCTACATTTAGCAGGGGTCTCCTC
TATTCTAGCATCAATCAATTTTATCACTACAATCATTAATATAAAACCCCCCGCAATTTC
TCAATACCAAACACCACTCTTTGTTTGATCTATTCTTATTACAACTATCCTTCTCTTATT
GTCCCTGCCCGTTCTAGCAGCAGGTATCACCATGCTCCTCACAGACCGCAATCTTAATAC
AACCTTCTTCGACCCCGCAGGAGGTGGTGACCCTATTCTTTATCAGCATC
>JQ305806.1 Myliobatis goodei voucher UNMDP-T 0498 cytochrome oxidase subunit 1 (COI) gene, partial cds; mitochondrial
CCTTTACTTAATCTTTGGTGCATGAGCAGGGATAGTGGGTACTGGCCTCAGCCTACTAAT
TCGAACAGAACTAAGTCAACCGGGGGCCTTGCTGGGTGACGACCAAATTTATAATGTAAT
TGTTACCGCCCATGCCTTTGTAATAATTTTCTTCATGGTCATACCAATCATGATCGGCGG
GTTTGGTAATTGATTGGTCCCCTTAATGATCGGCGCTCCAGACATGGCCTTCCCACGAAT
GAATAACATAAGCTTCTGACTTCTTCCCCCCTCTTTTCTTCTATTACTAGCCTCAGCAGG
AGTAGAGGCCGGGGCTGGAACGGGGTGAACAGTTTATCCCCCTCTAGCTGGTAACCTAGC
ACATGCTGGGGCCTCTGTAGATTTAACTATCTTTTCCCTACATTTAGCAGGGGTCTCCTC
TATTCTAGCATCAATCAATTTTATCACTACAATCATTAATATAAAACCCCCCGCAATTTC
TCAATACCAAACACCACTCTTTGTTTGATCTATTCTTATTACAACTATCCTTCTCTTATT
GTCCCTGCCCGTTCTAGCAGCAGGTATCACCATGCTCCTCACAGACCGCAATCTTAATAC
AACCTTCTTCGACCCCGCAGGAGGTGGTGACCCTATTCTTTATCAGCATC
>JQ305805.1 Myliobatis goodei voucher UNMDP-T 0080 cytochrome oxidase subunit 1 (COI) gene, partial cds; mitochondrial
CCTTTACTTAATCTTTGGTGCATGAGCAGGGATAGTGGGTACTGGCCTCAGCCTACTAAT
TCGAACAGAACTAAGTCAACCGGGGGCCTTGCTGGGTGACGACCAAATTTATAATGTAAT
TGTTACCGCCCATGCCTTTGTAATAATTTTCTTCATGGTCATACCAATCATGATCGGCGG
GTTTGGTAATTGATTGGTCCCCTTAATGATCGGCGCTCCAGACATGGCCTTCCCACGAAT
GAATAACATAAGCTTCTGACTTCTTCCCCCCTCTTTTCTTCTATTACTAGCCTCAGCAGG
AGTAGAGGCCGGGGCTGGAACGGGGTGAACAGTTTATCCCCCTCTAGCTGGTAACCTAGC
ACATGCTGGGGCCTCTGTAGATTTAACTATCTTTTCCCTACATTTAGCAGGGGTCTCCTC
TATTCTAGCATCAATCAATTTTATCACTACAATCATTAATATAAAACCCCCCGCAATTTC
TCAATACCAAACACCACTCTTTGTTTGATCTATTCTTATTACAACTATCCTTCTCTTATT
GTCCCTGCCCGTTCTAGCAGCAGGTATCACCATGCTCCTCACAGACCGCAATCTTAATAC
AACCTTCTTCGACCCCGCAGGAGGTGGTGACCCTATTCTTTATCAGCATC
>JQ305804.1 Myliobatis goodei voucher UNMDP-T 0495 cytochrome oxidase subunit 1 (COI) gene, partial cds; mitochondrial
CCTTTACTTAATCTTTGGTGCATGAGCAGGGATAGTGGGTACTGGCCTCAGCCTACTAAT
TCGAACAGAACTAAGTCAACCGGGGGCCTTGCTGGGTGACGACCAAATTTATAATGTAAT
TGTTACCGCCCATGCCTTTGTAATAATTTTCTTCATGGTCATACCAATCATGATCGGCGG
GTTTGGTAATTGATTGGTCCCCTTAATGATCGGCGCTCCAGACATGGCCTTCCCACGAAT
GAATAACATAAGCTTCTGACTTCTTCCCCCCTCTTTTCTTCTATTACTAGCCTCAGCAGG
AGTAGAGGCCGGGGCTGGAACGGGGTGAACAGTTTATCCCCCTCTAGCTGGTAACCTAGC
ACATGCTGGGGCCTCTGTAGATTTAACTATCTTTTCCCTACATTTAGCAGGGGTCTCCTC
TATTCTAGCATCAATCAATTTTATCACTACAATCATTAATATAAAACCCCCCGCAATTTC
TCAATACCAAACACCACTCTTTGTTTGATCTATTCTTATTACAACTATCCTTCTCTTATT
GTCCCTGCCCGTTCTAGCAGCAGGTATCACCATGCTCCTCACAGACCGCAATCTTAATAC
AACCTTCTTCGACCCCGCAGGAGGTGGTGACCCTATTCTTTATCAGCATC
>KU737880.1 Myliobatis peruvianus voucher SWFSC:Myliobatus_peruvianus_M29 cytochrome oxidase subunit I (COI) gene, partial cds; mitochondrial
CCTTTACTTGATCTTTGGTGCATGAGCAGGGATAGTGGGTACTGGCCTCAGCCTACTAAT
TCGAACAGAACTAAGTCAACCGGGGGCCTTACTGGGTGACGACCAAATTTATAATGTAAT
TGTTACCGCCCATGCCTTCGTAATAATCTTCTTCATGGTCATACCAATCATAATTGGTGG
GTTCGGTAATTGATTAGTTCCCTTAATGATCGGTGCTCCAGACATAGCCTTCCCGCGAAT
AAATAATATAAGCTTCTGACTTCTCCCTCCATCTTTTCTTCTACTACTAGCCTCAGCAGG
GGTAGAGGCCGGGGCTGGTACTGGGTGAACAGTTTATCCCCCTCTGGCTGGTAACCTAGC
ACATGCCGGGGCCTCTGTCGATTTAACTATCTTTTCCCTACATTTAGCAGGGGTCTCCTC
TATTCTGGCATCAATCAATTTTATCACTACAATTATTAATATAAAACCACCCGCAATTTC
TCAATACCAAACACCACTCTTTGTTTGATCTATTCTTATTACAACCATTCTTCTCTTATT
GTCCCTGCCCGTTCTAGCAGCAGGTATCACCATGCTCCTCACAGATCGTAATCTTAATAC
AACCTTCTTCGACCCAGCAGGGGGTGGTGACCCCATTCTTTACCAACATC
>KU737878.1 Myliobatis peruvianus voucher SWFSC:Myliobatis_peruvianus_M3 cytochrome oxidase subunit I (COI) gene, partial cds; mitochondrial
CCTTTACTTGATCTTTGGTGCATGAGCAGGGATAGTGGGTACTGGCCTCAGCCTACTAAT
TCGAACAGAACTAAGTCAACCGGGGGCCTTACTGGGTGACGACCAAATTTATAATGTAAT
TGTTACCGCCCATGCCTTCGTAATAATCTTCTTCATGGTCATACCAATCATAATTGGTGG
GTTCGGTAATTGATTAGTTCCCTTAATGATCGGTGCTCCAGACATAGCCTTCCCGCGAAT
AAATAATATAAGCTTCTGACTTCTCCCTCCATCTTTTCTTCTACTACTAGCCTCAGCAGG
GGTAGAGGCCGGGGCTGGTACTGGGTGAACAGTTTATCCCCCTCTGGCTGGTAACCTAGC
ACATGCCGGGGCCTCTGTCGATTTAACTATCTTTTCCCTACATTTAGCAGGGGTCTCCTC
TATTCTGGCATCAATCAATTTTATCACTACAATTATTAATATAAAACCACCCGCAATTTC
TCAATACCAAACACCACTCTTTGTTTGATCTATTCTTATTACAACCATTCTTCTCTTATT
GTCCCTGCCCGTTCTAGCAGCAGGTATCACCATGCTCCTCACAGATCGTAATCTTAATAC
AACCTTCTTCGACCCAGCAGGGGGTGGTGACCCCATTCTTTACCAACATC
>KP267630.1 Myliobatis tobijei isolate 256_YF cytochrome oxidase subunit I (COI) gene, partial cds; mitochondrial
CCTTTACTTGATCTTTGGTGCATGAGCAGGGATGGTGGGCACTGGCCTCAGCCTGCTAAT
TCGAACAGAACTAAGTCAACCAGGGGCCTTACTGGGTGACGACCAAATTTATAATGTAAT
TGTTACCGCCCACGCCTTCGTAATAATTTTCTTCATGGTCATACCAATCATAATCGGTGG
GTTCGGTAATTGACTAGTTCCCTTGATGGTCGGTGCTCCAGACATGGCCTTCCCACGAAT
GAATAATATAAGCTTCTGACTTCTCCCCCCATCTTTTCTTTTACTGCTAGCCTCAGCAGG
GGTAGAGGCCGGAGCTGGCACTGGGTGGACAGTTTACCCCCCTCTAGCTGGCAACCTAGC
ACATGCTGGGGCCTCTGTAGATTTAACTATCTTTTCCCTACATTTAGCAGGAGTCTCCTC
TATTCTGGCATCAATCAATTTTATCACTACAATTATTAATATAAAACCTCCCGCAATTTC
TCAATATCAAACACCACTATTTGTCTGATCTATCCTTATTACAACTATTCTTCTCTTACT
ATCCCTGCCCGTTCTAGCAGCGGGCATCACCATACTCCTCACAGATCGTAATCTTAATAC
AACCTTCTTCGACCCAGCAGGGGGTGGCGACCCCATTCTTTATCAACACC
>EU398924.1 Myliobatis tobijei voucher BW-A3811 cytochrome oxidase subunit 1 (COI) gene, partial cds; mitochondrial
CCTTTACTTGATCTTTGGTGCATGAGCAGGGATGGTGGGCACTGGCCTCAGCCTGCTAAT
TCGAACAGAACTAAGTCAACCAGGGGCCTTACTGGGTGACGACCAAATTTATAATGTAAT
TGTTACCGCCCACGCCTTCGTAATAATTTTCTTCATGGTCATACCAATCATAATCGGTGG
GTTCGGTAATTGACTAGTACCCTTGATGGTCGGTGCTCCAGACATGGCCTTCCCACGAAT
GAATAATATAAGCTTCTGACTTCTCCCCCCATCTTTTCTTTTACTACTAGCCTCAGCAGG
GGTAGAGGCCGGAGCTGGCACTGGGTGGACAGTTTACCCCCCTCTAGCTGGCAACCTAGC
ACATGCTGGGGCCTCTGTAGATTTAACTATCTTTTCCCTACATTTAGCAGGAGTCTCCTC
TATTCTGGCATCAATCAATTTTATCACTACAATTATTAATATAAAACCTCCCGCAATTTC
TCAATATCAAACACCACTATTTGTCTGATCTATCCTTATTACAACTATTCTTCTCTTACT
ATCCCTGCCCGTTCTAGCAGCGGGCATCACCATACTCCTCACAGATCGTAATCTTAATAC
AACCTTCTTCGACCCAGCAGGGGGTGGCGACCCCATTCTTTATCAACACC
>JQ305824.1 Myliobatis sp. JMDAA-2012 voucher UNMDP-T 0514 cytochrome oxidase subunit 1 (COI) gene, partial cds; mitochondrial
CCTTTACTTGATCTTTGGTGCATGAGCAGGGATAGTGGGTACTGGCCTCAGCCTACTAAT
TCGAACAGAACTAAGTCAACCGGGGGCCTTACTGGGTGACGACCAAATTTATAATGTAAT
TGTTACCGCCCATGCCTTTGTAATAATCTTCTTCATGGTCATACCAATCATAATCGGGGG
GTTCGGCAATTGATTAGTTCCCTTAATGATCGGTGCTCCAGACATAGCCTTCCCACGAAT
AAATAATATAAGCTTCTGACTTCTCCCTCCATCTTTTCTTCTACTGCTAGCCTCAGCAGG
AGTAGAAGCCGGGGCTGGTACTGGGTGAACAGTTTATCCCCCTCTAGCTGGCAACCTAGC
ACATGCCGGGGCCTCTGTAGATTTAACTATCTTTTCCTTACATTTAGCAGGGGTCTCCTC
TATTCTGGCATCAATCAATTTTATCACTACAATTATTAATATAAAACCACCAGCAATCTC
TCAATATCAAACACCACTCTTTGTTTGATCTATTCTTATTACAACCATTCTTCTCTTATT
ATCCCTGCCCGTTCTAGCAGCAGGTATCACCATGCTCCTCACAGATCGTAATCTTAATAC
AACCTTCTTCGACCCGGCAGGAGGGGGTGACCCCATTCTTTATCAACATC
>JQ305819.1 Myliobatis sp. JMDAA-2012 voucher UNMDP-T 0530 cytochrome oxidase subunit 1 (COI) gene, partial cds; mitochondrial
CCTTTACTTGATCTTTGGTGCATGAGCAGGGATAGTGGGTACTGGCCTCAGCCTACTAAT
TCGAACAGAACTAAGTCAACCGGGGGCCTTGCTGGGTGACGACCAAATTTATAATGTAAT
TGTTACCGCCCATGCCTTTGTAATAATCTTCTTCATGGTCATACCAATCATAATCGGGGG
GTTCGGCAATTGATTAGTTCCCTTAATGATCGGTGCTCCAGACATAGCCTTCCCACGAAT
AAATAATATAAGCTTCTGACTTCTCCCTCCATCTTTTCTTCTACTGCTAGCCTCAGCAGG
AGTAGAGGCCGGGGCTGGTACTGGGTGAACAGTTTATCCCCCTCTAGCTGGCAACCTAGC
ACATGCCGGGGCCTCTGTAGATTTAACTATCTTTTCCTTACATTTAGCAGGGGTCTCCTC
TATTCTGGCATCAATCAATTTTATCACTACAATTATTAATATAAAACCACCAGCAATCTC
TCAATATCAAACACCACTCTTTGTTTGATCTATTCTTATTACAACCATTCTTCTCTTATT
ATCCCTGCCCGTTCTAGCAGCAGGTATCACCATACTCCTCACAGATCGTAATCTTAATAC
AACCTTCTTCGACCCGGCAGGAGGGGGTGACCCCATTCTTTATCAACATC
>FJ519446.1 Sphyrna lewini voucher SOSSRC:Sphyrna lewini OC-11 cytochrome oxidase subunit I (COI) gene, partial cds; mitochondrial
CCTTTACCTAATTTTTGGTGCATGAGCAGGAATAATTGGAACAGCCCTAAGTCTTCTAAT
TCGAGCTGAACTTGGACAACCAGGATCTCTTTTAGGAGATGATCAGATTTATAATGTAAT
TGTAACTGCCCACGCTTTCGTAATAATCTTTTTCATAGTTATGCCAATTATAATTGGTGG
TTTTGGGAATTGGCTAGTTCCTTTAATAATTGGTGCGCCAGACATGGCCTTTCCACGAAT
AAATAACATAAGCTTCTGGCTTCTTCCACCATCATTCCTTCTCCTCCTAGCTTCCGCTGG
GGTAGAAGCTGGAGCAGGTACTGGCTGAACAGTTTATCCTCCATTAGCTAGCAACTTAGC
CCACGCTGGACCATCTGTTGACTTAGCTATCTTTTCTCTCCACCTAGCCGGTGTATCATC
AATTTTAGCCTCAATTAATTTCATTACAACTATCATTAACATGAAACCTCCAGCCATTTC
TCAATATCAAACACCATTATTTGTTTGATCCATCCTTGTAACTACTATCCTACTTCTCCT
ATCACTTCCAGTTCTTGCAGCAGGAATTACAATATTACTCACAGATCGCAACCTTAATAC
TACATTCTTTGATCCTGCAGGGGGAGGAGATCCAATCCTTTATCAACACT
>KU366619.1 Sphyrna lewini isolate MUS1 cytochrome oxidase subunit I (COI) gene, partial cds; mitochondrial
-CTTTACCTAATTTTTGGTGCATGAGCAGGAATAATTGGAACAGCCCTAAGTCTTCTAAT
TCGAGCTGAACTTGGACAACCAGGATCTCTTTTAGGAGATGATCAGATTTATAATGTAAT
TGTAACTGCCCACGCTTTCGTAATAATCTTTTTCATAGTTATGCCAATTATAATTGGTGG
TTTTGGGAATTGGCTAGTTCCTTTAATAATTGGTGCGCCAGACATGGCCTTTCCACGAAT
AAATAACATAAGCTTCTGGCTTCTTCCACCATCATTCCTTCTCCTCCTAGCTTCCGCTGG
GGTAGAAGCTGGAGCAGGTACTGGCTGAACAGTTTATCCTCCATTAGCTAGCAACTTAGC
CCACGCTGGACCATCTGTTGACTTAGCTATCTTTTCTCTCCACCTAGCCGGTGTATCATC
AATTTTAGCCTCAATTAATTTCATTACAACTATCATTAACATGAAACCTCCAGCCATTTC
TCAATATCAAACACCATTATTTGTTTGATCCATCCTTGTAACTACTATCCTACTTCTCCT
ATCACTTCCAGTTCTTGCAGCAGGAATTACAATATTACTCACAGATCGCAACCTTAATAC
TACATTCTTTGATCCTGCAGGGGGAGGAG---------------------
>KP177297.1 Sphyrna lewini voucher RSRC 66 cytochrome oxidase subunit I (COI) gene, partial cds; mitochondrial
CCTTTACCTAATTTTTGGTGCATGAGCAGGAATAATTGGAACAGCCCTAAGTCTTTTAAT
TCGAGCTGAACTTGGACAACCAGGCTCTCTTTTAGGAGATGATCAGATTTATAATGTAAT
TGTAACTGCCCACGCTTTCGTAATAATCTTTTTCATAGTTATACCAATTATAATTGGTGG
TTTTGGGAATTGGCTCGTGCCTTTAATAATTGGTGCGCCAGATATGGCCTTCCCACGAAT
AAACAACATAAGCTTTTGGCTTCTTCCACCATCATTCCTTCTCCTCTTAGCTTCCGCTGG
GGTAGAAGCTGGAGCAGGTACTGGCTGAACAGTTTACCCTCCATTAGCTAGCAACTTAGC
TCATGCTGGACCATCTGTTGACCTAGCTATCTTTTCCCTACACCTAGCCGGTGTATCATC
AATCTTAGCCTCAATTAATTTCATTACAACTATTATTAACATGAAACCTCCAGCCATCTC
TCAATATCAAACACCATTATTTGTTTGATCCATTCTTGTAACTACTATCCTACTTCTCCT
CTCACTTCCAGTTCTCGCAGCAGGAATTACAATATTACTCACAGATCGTAACCTTAATAC
TACATTCTTTGATCCTGCAGGGGGAGGAGATCCAATCCTTTATCAACACT
>KF590452.1 Sphyrna lewini voucher IBRC01.118.04 cytochrome oxidase subunit 1 (COI) gene, partial cds; mitochondrial
-CTTTACCTAATTTTTGGTGCATGAGCAGGAATAATTGGAACAGCCCTAAGTCTTTTAAT
TCGAGCTGAACTTGGACAACCAGGCTCTCTTTTAGGAGATGATCAGATTTATAATGTAAT
TGTAACTGCCCACGCTTTCGTAATAATCTTTTTCATAGTTATACCAATTATAATTGGTGG
TTTTGGGAATTGGCTCGTGCCTTTAATAATTGGTGCGCCAGATATGGCCTTCCCACGAAT
AAACAACATAAGCTTTTGGCTTCTTCCACCATCATTCCTTCTCCTCTTAGCTTCCGCTGG
GGTAGAAGCTGGAGCAGGTACTGGCTGAACAGTTTACCCTCCATTAGCTAGCAACTTAGC
TCATGCTGGACCATCTGTTGACCTAGCTATCTTTTCCCTACACCTAGCCGGTGTATCATC
AATCTTAGCCTCAATTAATTTCATTACAACTATTATTAACATGAAACCTCCAGCCATCTC
TCAATATCAAACACCATTATTTGTTTGATCCATTCTTGTAACTACTATCCTACTTCTCCT
CTCACTTCCAGTTCTCGCAGCAGGAATTACAATATTACTCACAGATCGTAACCTTAATAC
TACATTCTTTGATCCTGCAGGGGGAGGAGATCCAATCCTTTATCAACACT
>FJ519484.1 Sphyrna mokarran voucher SOSSRC:Sphyrna mokarran OC-17 cytochrome oxidase subunit I (COI) gene, partial cds; mitochondrial
CCTTTACCTAATTTTTGGTGCATGAGCAGGTATAGTTGGAACAGCCCTAAGTCTTTTAAT
TCGAGCTGAACTTGGGCAACCAGGATCCCTTTTAGGAGATGATCAGATTTACAATGTAAT
TGTAACCGCCCACGCTTTCGTAATAATCTTTTTTATGGTAATGCCAATTATAATTGGTGG
TTTTGGGAATTGACTAGTTCCTTTAATAATTGGTGCACCAGATATAGCTTTCCCACGAAT
AAATAACATAAGCTTCTGACTTCTTCCACCATCATTTCTTCTTCTCCTAGCTTCTGCTGG
AGTAGAAGCTGGAGCAGGCACTGGCTGAACAGTCTATCCTCCATTAGCTAGCAACCTAGC
TCATGCTGGACCATCCGTTGATCTAGCCATCTTCTCTCTCCACTTAGCTGGTATCTCATC
AATCCTGGCCTCAATTAATTTCATCACAACTATTATTAACATAAAACCCCCAGCTATTTC
TCAATACCAAACACCATTATTTGTCTGATCTATTCTTGTAACTACTATTCTACTTCTCCT
TTCACTTCCAGTCCTTGCAGCAGGAATTACAATATTACTTACAGATCGCAACCTTAATAC
TACATTCTTTGACCCTGCAGGAGGAGGAGATCCAATTCTTTATCAACATT
>KP193257.1 Sphyrna mokarran voucher RJ SPK 3012 cytochrome oxidase subunit 1 (COI) gene, partial cds; mitochondrial
CCTTTACCTAATTTTTGGTGCATGAGCAGGTATAGTTGGAACAGCCCTAAGTCTTTTAAT
TCGAGCTGAACTTGGGCAACCAGGATCCCTTTTAGGAGATGATCAGATTTACAATGTAAT
TGTAACCGCCCACGCTTTCGTAATAATCTTTTTTATGGTAATGCCAATTATAATTGGTGG
TTTTGGGAATTGACTAGTTCCTTTAATAATTGGTGCACCAGATATAGCTTTCCCACGAAT
AAATAACATAAGCTTCTGACTTCTTCCACCATCATTTCTTCTTCTCCTAGCTTCTGCTGG
AGTAGAAGCTGGAGCAGGCACTGGCTGAACAGTCTATCCTCCATTAGCTAGCAACCTAGC
TCATGCTGGACCATCCGTTGATCTAGCCATCTTCTCTCTCCACTTAGCTGGTATCTCATC
AATCCTGGCCTCAATTAATTTCATCACAACTATTATTAACATAAAACCCCCAGCTATTTC
TCAATACCAAACACCATTATTTGTCTGATCTATTCTTGTAACTACTATTCTACTTCTCCT
TTCACTTCCAGTCCTTGCAGCAGGAATTACAATATTACTTACAGATCGCAACCTTAATAC
TACATTCTTTGACCCTGCAGGAGGAGGAGATCCAATTCTTTATCAACATT
>FJ519519.1 Sphyrna tiburo voucher SOSSRC:Sphyrna tiburo OC-219 cytochrome oxidase subunit I (COI) gene, partial cds; mitochondrial
CCTTTATCTAATTTTTGGTGCATGAGCAGGAATAATTGGAACAGCCCTAAGTCTTTTAAT
TCGAGCTGAACTTGGGCAACCAGGTTCTCTTTTAGGAGATGATCAGATTTATAATGTAAT
TGTAACTGCCCACGCTTTTGTAATAATCTTTTTTATAGTTATACCAATTATAATTGGTGG
CTTTGGAAACTGACTGGTTCCTTTAATAATTGGTGCACCAGACATGGCCTTCCCACGAAT
AAATAACATAAGCTTCTGGCTCCTTCCACCATCATTCCTTCTACTACTGGCTTCTGCTGG
GGTAGAAGCTGGAGCAGGCACTGGCTGAACAGTCTACCCTCCATTAGCTAGCAACTTAGC
TCATGCTGGGCCGTCTGTTGATTTAGCTATCTTTTCTCTCCATCTGGCTGGGGTATCGTC
AATTCTAGCTTCAATCAATTTTATTACAACTATTATTAACATAAAACCCCCAGCCATTTC
CCAGTACCAAACGCCATTATTTGTTTGATCTATCCTTGTGACTACTATCCTGCTACTCCT
TTCCCTCCCAGTTCTTGCAGCAGGAATTACAATACTACTCACAGACCGCAACCTTAATAC
TACATTCTTTGATCCTGCAGGAGGAGGAGATCCAATCCTTTATCAACACC
>KF461242.1 Sphyrna tiburo voucher FDA 100 cytochrome oxidase subunit 1 (COI) gene, partial cds; mitochondrial
CCTTTATCTAATTTTTGGTGCATGAGCAGGAATAATTGGAACAGCCCTAAGTCTTTTAAT
TCGAGCTGAACTTGGGCAACCAGGTTCTCTTTTAGGAGATGATCAGATTTATAATGTAAT
TGTAACTGCCCACGCTTTTGTAATAATCTTTTTTATAGTTATACCAATCATAATTGGTGG
CTTTGGAAACTGACTGGTTCCTTTAATAATTGGTGCACCAGACATGGCCTTCCCACGAAT
AAATAACATAAGCTTCTGGCTCCTTCCACCATCATTCCTTCTACTACTAGCTTCTGCTGG
GGTAGAAGCTGGAGCAGGCACCGGCTGAACAGTCTACCCTCCATTAGCTAGCAACTTAGC
TCATGCTGGGCCATCTGTTGATTTAGCTATCTTTTCTCTCCATCTGGCTGGAGTATCGTC
AATTCTAGCTTCAATCAATTTTATTACAACTATTATTAACATAAAACCCCCAGCCATTTC
CCAGTACCAAACGCCATTATTTGTTTGATCTATCCTTGTGACTACTATTCTGCTACTCCT
TTCCCTCCCAGTTCTTGCAGCAGGAATTACAATATTACTCACAGACCGCAACCTTAATAC
TACATTCTTTGATCCTGCAGGAGGAGGAGATCCAATCCTTTATCAACACC
>FJ519541.1 Sphyrna zygaena voucher SOSSRC:Sphyrna zygaena OC-32 cytochrome oxidase subunit I (COI) gene, partial cds; mitochondrial
CCTTTACCTAATTTTTGGTGCATGAGCAGGTATAGTTGGGACAGCCCTAAGTCTCTTAAT
TCGAGCTGAACTTGGGCAACCAGGATCTCTTCTAGGAGATGACCAGATTTATAATGTAAT
TGTAACCGCCCACGCTTTCGTAATAATCTTTTTTATAGTTATGCCAATCATAATTGGTGG
CTTCGGGAATTGATTAGTTCCTTTAATAATTGGTGCACCAGACATGGCCTTCCCACGAAT
AAATAACATAAGTTTCTGACTTCTTCCACCATCATTTCTTCTCCTCCTAGCTTCTGCTGG
GGTAGAAGCTGGAGCAGGAACTGGTTGAACAGTTTATCCTCCATTAGCTAGCAATTTAGC
CCATGCTGGACCATCCGTTGACTTAGCTATTTTTTCTCTTCATTTAGCTGGTGTATCATC
AATCTTAGCCTCAATCAATTTTATTACAACTATTATCAATATAAAACCCCCAGCCATCTC
CCAATATCAAACACCACTATTTGTTTGATCTATCCTTGTAACTACTATTTTACTTCTCCT
CTCACTTCCAGTTCTTGCAGCAGGGATTACAATATTACTTACAGATCGTAACCTTAATAC
TACATTCTTTGATCCCGCAGGAGGAGGAGATCCAATTCTTTATCAACACT
>KP193444.1 Sphyrna zygaena voucher RJ SPZ 6231 cytochrome oxidase subunit 1 (COI) gene, partial cds; mitochondrial
CCTTTACCTAATTTTTGGTGCATGAGCAGGTATAGTTGGGACAGCCCTAAGTCTCTTAAT
TCGAGCTGAACTTGGGCAACCAGGATCTCTTCTAGGAGATGACCAGATTTATAATGTAAT
TGTAACCGCCCACGCTTTCGTAATAATCTTTTTTATAGTTATGCCAATCATAATTGGTGG
CTTCGGGAATTGATTAGTTCCTTTAATAATTGGTGCACCAGACATGGCCTTCCCACGAAT
AAATAACATAAGTTTCTGACTTCTTCCACCATCATTTCTTCTCCTCCTAGCTTCTGCTGG
GGTAGAAGCTGGAGCAGGAACTGGTTGAACAGTTTATCCTCCATTAGCTAGCAATTTAGC
CCATGCTGGACCATCCGTTGACTTAGCTATTTTTTCTCTTCATTTAGCTGGTGTATCATC
AATCTTAGCCTCAATCAATTTTATTACAACTATTATCAATATAAAACCCCCAGCCATCTC
CCAATATCAAACACCACTATTTGTTTGATCTATCCTTGTAACTACTATTTTACTTCTCCT
CTCACTTCCAGTTCTTGCAGCAGGGATTACAATATTACTTACAGATCGTAACCTTAATAC
TACATTCTTTGATCCCGCAGGAGGAGGAGATCCAATTCTTTATCAACACT
>KP177228.1 Sphyrna zygaena voucher RSRC_1109 cytochrome oxidase subunit I (COI) gene, partial cds; mitochondrial
-CCTTTCCTA-TTTTTGGTGCATGAGCAGGTATAGTTGGGACAGCCCTAAGTCTCTTAAT
TCGAGCTGAACTTGGGCAACCAGGATCTCTTCTAGGAGATGACCAGATTTATAATGTAAT
TGTAACCGCCCACGCTTTCGTAATAATCTTTTTTATAGTTATGCCAATCATAATTGGTGG
CTTCGGGAATTGATTAGTTCCTTTAATAATTGGTGCACCAGACATGGCCTTCCCACGAAT
AAATAACATAAGTTTCTGACTTCTTCCACCATCATTTCTTCTCCTCCTAGCTTCTGCTGG
GGTAGAAGCTGGAGCAGGAACTGGTTGAACAGTTTATCCTCCATTAGCTAGCAATTTAGC
CCATGCTGGACCATCCGTTGACTTAGCTATTTTTTCTCTTCATTTAGCTGGTGTATCATC
AATCTTAGCCTCAATCAATTTTATTACAACTATTATCAATATAAAACCCCCAGCCATCTC
CCAATATCAAACACCACTATTTGTTTGATCTATCCTTGTAACTACTATTTTACTTCTCCT
CTCACTTCCAGTTCTTGCAGCAGGGATTACAATATTACTTACAGATCGTAACCTTAATAC
TACATTCTTTGATCCCGCAGGAGGAGGAGATCCAATTCTTTATCAACACT
>FN431672.1 Squatina aculeata mitochondrial COI gene for cytochrome oxidase subunit I, specimen voucher Pi57
CCTTTACTTAATCTTCGGTGCATGAGCAGGAATAGTAGGCACCGCCCTAAGTTTACTTAT
CCGAGCAGAATTAAGCCAGCCCGGTACTCTTCTTGGAGATGATCAAATTTACAATGTAAT
CGTTACTGCCCACGCCTTAGTGATAATCTTTTTTATGGTAATGCCAATCATAATTGGAGG
ATTTGGAAATTGATTAGTCCCCTTAATAATTGGCGCACCAGATATAGCTTTTCCACGAAT
AAATAATATAAGTTTCTGACTTTTACCTCCTTCACTACTTTTACTACTTGCCTCAGCCGG
AATTGAAGCAGGGGCCGGCACTGGTTGAACGGTTTATCCTCCTCTTGCAGGAAATTTAGC
TCACGCCGGAGCATCTGTAGATTTAGCAATTTTTTCCCTACATTTAGCCGGTATCTCTTC
AATCCTAGCCTCTATTAATTTCATTACAACCATTATTAATATGAAACCACCAGCTATCTC
CCAGTATCAAACACCACTCTTCGTTTGATCAATCCTTGTAACTACTGTCCTCCTCCTCCT
CTCTCTCCCAGTCCTCGCAGCTGCAATCACAATATTGTTAACCGACCGTAACCTAAACAC
AACATTTTTTGACCCTGCAGGGGGTGGGGACCCAATCCTTTATCAACACT
>FN431671.1 Squatina aculeata mitochondrial COI gene for cytochrome oxidase subunit I, specimen voucher Pi56
CCTTTACTTAATCTTCGGTGCATGAGCAGGAATAGTAGGCACCGCCCTAAGTTTACTTAT
CCGAGCAGAATTAAGCCAGCCCGGTACTCTTCTTGGAGATGATCAAATTTACAATGTAAT
CGTTACTGCCCACGCCTTAGTGATAATCTTTTTTATGGTAATGCCAATCATAATTGGAGG
ATTTGGAAATTGATTAGTCCCCTTAATAATTGGCGCACCAGATATAGCTTTTCCACGAAT
AAATAATATAAGTTTCTGACTTTTACCTCCTTCACTACTTTTACTACTTGCCTCAGCCGG
AATTGAAGCAGGGGCCGGCACTGGTTGAACGGTTTATCCTCCTCTTGCAGGAAATTTAGC
TCACGCCGGAGCATCTGTAGATTTAGCAATTTTTTCCCTACATTTAGCCGGTATCTCTTC
AATCCTAGCCTCTATTAATTTCATTACAACCATTATTAATATGAAACCACCAGCTATCTC
CCAGTATCAAACACCACTCTTCGTTTGATCAATCCTTGTAACTACTGTCCTCCTCCTCCT
CTCTCTCCCAGTCCTCGCAGCTGCAATCACAATATTGTTAACCGACCGTAACCTAAACAC
AACATTTTTTGACCCTGCAGGGGGTGGGGACCCAATCCTTTATCAACACT
>FN431687.1 Squatina africana mitochondrial COI gene for cytochrome oxidase subunit I, specimen voucher Pi97
CCTCTACTTAATCTTTGGTGCATGAGCAGGGATAGTAGGTACCGCCCTAAGCTTACTTAT
CCGAGCAGAATTAAGCCAGCCCGGAACACTCCTTGGGGATGATCAAATTTATAATGTAAT
TGTTACTGCCCACGCTTTCGTAATAATCTTCTTCATAGTAATACCAATTATAATTGGAGG
ATTTGGAAATTGATTAGTCCCATTAATAATTGGTGCACCGGATATGGCTTTCCCACGAAT
AAATAATATAAGCTTCTGACTTTTACCTCCTTCCTTATTACTACTACTTGCTTCAGCTGG
AATTGAAGCAGGAGCCGGCACTGGCTGAACAGTTTATCCTCCTCTTGCAGGAAATTTAGC
TCACGCCGGAGCATCCGTAGATTTAGCAATCTTTTCCTTACATTTAGCTGGTATCTCCTC
AATCCTTGCTTCCATCAACTTTATCACAACCATTATTAATATAAAACCCCCAGCTATTTC
CCAATATCAAACACCACTCTTTGTTTGATCAATTCTCGTAACTACCGTTCTTCTCCTCCT
TTCTCTCCCAGTCCTCGCAGCTGCAATCACAATGTTACTAACTGACCGTAACCTAAACAC
AACATTCTTTGACCCTGCAGGAGGGGGAGACCCAATTCTTTATCAACACT
>FN431677.1 Squatina africana mitochondrial COI gene for cytochrome oxidase subunit I, specimen voucher Pi85
CCTCTACTTAATCTTTGGTGCATGAGCAGGGATAGTAGGTACCGCCCTAAGCTTACTTAT
CCGAGCAGAATTAAGCCAGCCCGGAACACTCCTTGGGGATGATCAAATTTATAATGTAAT
TGTTACTGCCCACGCTTTCGTAATAATCTTCTTCATAGTAATACCAATTATAATTGGAGG
ATTTGGAAATTGATTAGTCCCATTAATAATTGGTGCACCGGATATGGCTTTCCCACGAAT
AAATAATATAAGCTTCTGACTTTTACCTCCTTCCTTATTACTACTACTTGCTTCAGCTGG
AATTGAAGCAGGAGCCGGCACTGGCTGAACAGTTTATCCTCCTCTTGCAGGAAATTTAGC
TCACGCCGGAGCATCCGTAGATTTAGCAATCTTTTCCTTACATTTAGCTGGTATCTCCTC
AATCCTTGCTTCCATCAACTTTATCACAACCATTATTAATATAAAACCCCCAGCTATTTC
CCAATATCAAACACCACTCTTTGTTTGATCAATTCTCGTAACTACCGTTCTTCTCCTCCT
TTCTCTCCCAGTCCTCGCAGCTGCAATCACAATGTTACTAACTGACCGTAACCTAAACAC
AACATTCTTTGACCCTGCAGGAGGGGGAGACCCAATTCTTTATCAACACT
>EU399044.1 Squatina albipunctata voucher BIOUG<CAN_:BW-A169 cytochrome oxidase subunit 1 (COI) gene, partial cds; mitochondrial
CCTCTACTTAATCTTCGGTGCATGAGCAGGAATAGTAGGTACCGCCCTAAGTTTACTTAT
CCGAGCAGAATTAAGCCAACCCGGRACACTCCTTGGGGATGACCAAATTTACAATGTAAT
TGTTACCGCCCACGCCTTTGTAATAATCTTTTTTATAGTTATACCAATCATGATTGGGGG
ATTTGGAAACTGATTAGTTCCTTTAATAATTGGTGCACCAGATATAGCTTTCCCACGAAT
GAATAATATAAGTTTCTGACTTTTACCCCCTTCCCTGTTATTACTACTTGCCTCAGCTGG
AGTTGAAGCAGGAGCCGGCACTGGTTGGACAGTTTACCCCCCCCTAGCAGGAAATTTGGC
TCATGCTGGAGCATCAGTAGATTTAGCAATTTTTTCCTTACATTTAGCTGGTATCTCCTC
AATCCTTGCCTCCATTAACTTCATCACAACTATTATTAATATAAAACCACCAGCTATTTC
CCAATATCAAACACCACTCTTTGTTTGATCAATTCTCGTAACTACCGTCCTTCTCCTCCT
TTCTCTCCCAGTCCTCGCAGCTGCAATCACAATATTATTAACTGACCGTAATCTAAACAC
AACATTTTTTGATCCTGCAGGAGGGGGGGACCCAATCCTTTATCAACATT
>FN431693.1 Squatina albipunctata mitochondrial COI gene for cytochrome oxidase subunit I, specimen voucher Pi72
CCTCTACTTAATCTTCGGTGCATGAGCAGGAATAGTAGGTACCGCCCTAAGTTTACTTAT
CCGAGCAGAATTAAGCCAACCCGGAACACTCCTTGGGGATGACCAAATTTACAATGTAAT
TGTTACCGCCCACGCCTTTGTAATAATCTTTTTTATAGTTATACCAATCATGATTGGGGG
ATTTGGAAACTGATTAGTTCCTTTAATAATTGGTGCACCAGATATAGCTTTCCCACGAAT
GAATAATATAAGTTTCTGACTTTTACCCCCTTCCCTGTTATTACTACTTGCCTCAGCTGG
AGTTGAAGCAGGAGCCGGCACTGGTTGGACAGTTTACCCCCCCCTAGCAGGAAATTTGGC
TCATGCTGGAGCATCAGTAGATTTAGCAATTTTTTCCTTACATTTAGCTGGTATCTCCTC
AATCCTTGCCTCCATTAACTTCATCACAACTATTATTAATATAAAACCACCAGCTATTTC
CCAATATCAAACACCACTCTTTGTTTGATCAATTCTCGTAACTACCGTCCTTCTCCTCCT
TTCTCTCCCAGTCCTCGCAGCTGCAATCACAATATTATTAACTGACCGTAATCTAAACAC
AACATTTTTTGATCCTGCAGGAGGGGGGGACCCAATCCTTTATCAACATT
>FN431696.1 Squatina armata mitochondrial COI gene for cytochrome oxidase subunit I, specimen voucher Pi23
CCTTTACTTGATTTTTGGTGCATGAGCAGGGATAGTAGGTACTGCCCTAAGTTTACTTAT
CCGAGCAGAATTAAGCCAGCCAGGAACACTCCTTGGAGATGATCAAATTTACAATGTAAT
TGTTACTGCCCACGCTTTCGTAATAATCTTTTTTATAGTTATACCAATCATAATTGGTGG
ATTTGGAAATTGATTAGTTCCATTAATAATTGGTGCACCAGATATAGCCTTTCCACGAAT
AAATAATATAAGCTTCTGACTTTTACCTCCTTCCCTATTATTATTACTTGCTTCAGCTGG
AGTTGAAGCAGGAGCCGGCACTGGTTGAACAGTATATCCTCCTCTTGCAGGAAATTTAGC
TCACGCCGGAACATCAGTAGACTTAGCAATTTTTTCCCTACACTTAGCTGGTATTTCTTC
AATCCTAGCCTCTATTAACTTCATTACAACCATTATTAACATAAAACCCCCAGCTATTTC
CCAATATCAAACACCACTTTTTGTTTGATCAATCTTAGTAACTACTGTCCTTCTCCTCCT
TTCTCTCCCAGTCCTCGCAGCTGCAATCACAATATTATTAACTGACCGTAATCTTAATAC
AACATTTTTTGATCCTGCAGGAGGGGGAGACCCAATCCTTTATCAACACT
>FN431694.1 Squatina armata mitochondrial COI gene for cytochrome oxidase subunit I, specimen voucher Pi21
CCTTTACTTGATTTTTGGTGCATGAGCAGGGATAGTAGGTACTGCCCTAAGTTTACTTAT
CCGAGCAGAATTAAGCCAGCCAGGAACACTCCTTGGAGATGATCAAATTTACAATGTAAT
TGTTACTGCCCACGCTTTCGTAATAATCTTTTTTATAGTTATACCAATCATAATTGGTGG
ATTTGGAAATTGATTAGTTCCATTAATAATTGGTGCACCAGATATAGCCTTTCCACGAAT
AAATAATATAAGCTTCTGACTTTTACCTCCTTCCCTATTATTATTACTTGCTTCAGCTGG
AGTTGAAGCAGGAGCCGGCACTGGTTGAACAGTATATCCTCCTCTTGCAGGAAATTTAGC
TCACGCCGGAACATCAGTAGACTTAGCAATTTTTTCCCTACACTTAGCTGGTATTTCTTC
AATCCTAGCCTCTATTAACTTCATTACAACCATTATTAACATAAAACCCCCAGCTATTTC
CCAATATCAAACACCACTTTTTGTTTGATCAATCTTAGTAACTACTGTCCTTCTCCTCCT
TTCTCTCCCAGTCCTCGCAGCTGCAATCACAATATTATTAACTGACCGTAATCTTAATAC
AACATTTTTTGATCCTGCAGGAGGGGGAGACCCAATCCTTTATCAACACT
>FN431697.1 Squatina australis mitochondrial COI gene for cytochrome oxidase subunit I, specimen voucher Pi67
CCTCTACTTAATCTTTGGTGCATGAGCAGGAATAGTAGGTACCGCCCTAAGTTTACTTAT
CCGAACAGAATTAAGCCAGCCCGGAACACTCCTTGGGGATGACCAAATTTACAATGTAAT
TGTTACCGCCCACGCCTTTGTAATAATCTTTTTTATAGTAATACCAATTATAATCGGGGG
ATTCGGAAATTGACTAGTTCCCTTAATAATTGGTGCACCAGATATAGCTTTCCCACGAAT
AAATAATATGAGCTTCTGACTTTTACCTCCTTCCTTGTTATTATTACTTGCCTCAGCCGG
AGTTGAAGCAGGAGCCGGTACTGGTTGGACAGTTTACCCTCCTCTTGCAGGAAATTTGGC
TCATGCCGGGGCATCAGTGGATTTAGCAATTTTTTCCTTACATTTGGCTGGTATCTCCTC
AATCCTTGCCTCCATTAACTTCATCACAACTATTATTAACATAAAACCACCAGCTATTTC
CCAATATCAAACACCACTCTTTGTTTGATCAATTCTTGTAACTACCGTCCTTCTCCTCCT
TTCTCTCCCTGTCCTCGCAGCTGCAATCACAATATTATTAACTGACCGTAATCTAAACAC
AACATTTTTTGACCCTGCAGGAGGAGGAGACCCAATCCTTTATCAACATT
>DQ108203.1 Squatina australis voucher BIOUG<CAN_:BW-A176 cytochrome oxidase subunit 1 (COI) gene, partial cds; mitochondrial
CCTCTACTTAATCTTTGGTGCATGAGCAGGAATAGTAGGTACCGCCCTAAGTTTACTTAT
CCGAACAGAATTAAGCCAGCCCGGAACACTCCTTGGGGATGACCAAATTTACAATGTAAT
TGTTACCGCCCACGCCTTTGTAATAATCTTTTTTATAGTAATACCAATTATAATCGGGGG
ATTCGGAAATTGACTAGTTCCCTTAATAATTGGTGCACCAGATATAGCTTTCCCACGAAT
AAATAATATGAGCTTCTGACTTTTACCTCCTTCCTTGTTATTATTACTTGCCTCAGCCGG
AGTTGAAGCAGGAGCCGGTACTGGTTGGACAGTTTACCCTCCTCTTGCAGGAAATTTGGC
TCATGCCGGGGCATCAGTGGATTTAGCAATTTTTTCCTTACATTTGGCTGGTATCTCCTC
AATCCTTGCCTCCATTAACTTCATCACAACTATTATTAACATAAAACCACCAGCTATTTC
CCAATATCAAACACCACTCTTTGTTTGATCAATTCTTGTAACTACCGTCCTTCTCCTCCT
TTCTCTCCCTGTCCTCGCAGCTGCAATCACAATATTATTAACTGACCGTAATCTAAACAC
AACATTTTTTGACCCTGCAGGAGGAGGAGACCCAATCCTTTATCAACATT
>GU440531.1 Squatina californica voucher MFC421 cytochrome oxidase subunit 1 (COI) gene, partial cds; mitochondrial
CCTTTATTTAATTTTTGGTGCATGAGCAGGAATGGTAGGTACTGCCCTAAGTTTACTTAT
CCGAGCAGAATTAAGCCAGCCCGGAACACTCCTTGGGGATGATCAAATTTACAATGTAAT
TGTTACTGCCCACGCTTTCGTAATAATCTTTTTTATAGTAATACCAATCATAATTGGTGG
ATTTGGAAATTGATTAGTTCCATTAATAATTGGTGCACCAGATATAGCCTTTCCACGAAT
AAATAATATAAGCTTCTGACTTTTACCTCCTTCCCTATTATTATTACTTGCTTCAGCTGG
AGTCGAAGCAGGGGCCGGCACTGGTTGAACAGTATATCCTCCTCTTGCAGGAAATTTAGC
TCACGCCGGAGCATCAGTAGATTTAGCAATTTTTTCCCTACACTTAGCTGGTATCTCTTC
AATTTTAGCCTCTATTAATTTTATTACAACTATTATTAACATAAAACCCCCAGCTATTTC
TCAATATCAAACACCACTCTTTGTTTGATCAATCTTGGTAACTACTGTACTTCTCCTCCT
TTCTCTCCCAGTTCTAGCAGCTGCAATTACAATATTATTAACTGACCGTAATCTAAATAC
AACATTTTTTGACCCTGCAGGAGGTGGAGACCCAATCCTTTACCAACACT
>FN431725.1 Squatina californica mitochondrial COI gene for cytochrome oxidase subunit I, specimen voucher Pi130
CCTTTATTTAATTTTTGGTGCATGAGCAGGAATGGTAGGTACTGCCCTAAGTTTACTTAT
CCGAGCAGAATTAAGCCAGCCCGGAACACTACTTGGGGATGATCAAATTTACAATGTAAT
TGTTACTGCCCACGCTTTCGTAATAATCTTTTTTATAGTAATACCAATCATAATTGGTGG
ATTTGGAAATTGATTAGTTCCATTAATAATTGGTGCACCAGATATAGCCTTTCCACGAAT
AAATAATATAAGCTTCTGACTTTTACCTCCTTCCCTATTATTATTACTTGCTTCAGCTGG
AGTTGAAGCAGGGGCCGGCACTGGTTGAACAGTATATCCTCCTCTTGCAGGAAATTTAGC
TCACGCCGGAGCATCAGTAGATTTAGCAATTTTTTCCCTACACTTAGCTGGTATCTCTTC
AATTTTAGCCTCTATTAATTTCATTACAACTATTATTAACATAAAACCCCCAGCTATTTC
TCAATATCAAACACCACTCTTTGTTTGATCAATCTTGGTAACTACTGTACTTCTCCTCCT
TTCTCTCCCAGTTCTAGCAGCTGCAATTACAATATTATTAACTGACCGTAATCTAAATAC
AACATTTTTTGACCCTGCAGGAGGTGGAGACCCAATCCTTTACCAACACT
>FJ519646.1 Squatina dumeril voucher NOAA:MarFor:Sdum002a(207s) cytochrome oxidase subunit I (COI) gene, partial cds; mitochondrial
CCTTTATTTAATTTTTGGTGCATGAGCAGGAATAGTAGGTACTGCCCTAAGTATACTCAT
CCGAGCAGAATTAAGCCAGCCCGGAACACTCCTTGGGGATGATCAAATTTACAATGTAAT
TGTTACTGCCCACGCTTTCGTAATAATCTTTTTTATAGTTATACCAATCATAATCGGTGG
ATTTGGAAATTGATTAGTTCCATTAATAATTGGTGCACCAGATATAGCCTTTCCACGAAT
AAATAATATAAGCTTCTGACTTTTACCTCCTTCCCTATTATTATTACTTGCTTCAGCTGG
AGTTGAAGCAGGGGCCGGCACTGGTTGAACAGTGTATCCCCCTCTTGCAGGAAATCTAGC
TCACGCCGGAGCATCGGTAGATTTAGCAATTTTTTCCCTACACTTAGCTGGTATCTCTTC
AATTTTAGCCTCTATTAATTTCATTACAACTATTATTAACATAAAATCCCCAGCTACCTC
CCAATATCAAACACCACTCTTTGTTTGATCAATTTTGGTAACTACTGTACTTCTCCTCCT
TTCCCTCCCAGTTCTCGCAGCTGCAATCACAATATTACTAACCGACCGTAATCTAAATAC
AACATTTTTTGACCCTGCAGGAGGTGGAGACCCAATCCTTTACCAACACT
>FN431736.1 Squatina dumeril mitochondrial COI gene for cytochrome oxidase subunit I, specimen voucher Pi30
CCTTTATTTAATTTTTGGTGCATGAGCAGGAATAGTAGGTACTGCCCTAAGTATACTCAT
CCGAGCAGAATTAAGCCAGCCCGGAACACTCCTTGGGGATGATCAAATTTACAATGTAAT
TGTTACTGCCCACGCTTTCGTAATAATCTTTTTTATAGTTATACCAATCATAATCGGTGG
ATTTGGAAATTGATTAGTTCCATTAATAATTGGTGCACCAGATATAGCCTTTCCACGAAT
AAATAATATAAGCTTCTGACTTTTACCTCCTTCCCTATTATTATTACTTGCTTCAGCTGG
AGTTGAAGCAGGGGCCGGCACTGGTTGAACAGTGTATCCCCCTCTTGCAGGAAATCTAGC
TCACGCCGGAGCATCGGTAGATTTAGCAATTTTTTCCCTACACTTAGCTGGTATCTCTTC
AATTTTAGCCTCTATTAATTTCATTACAACTATTATTAACATAAAATCCCCAGCTACCTC
CCAATATCAAACACCACTCTTTGTTTGATCAATTTTGGTAACTACTGTACTTCTCCTCCT
TTCCCTCCCAGTTCTCGCAGCTGCAATCACAATATTACTAACCGACCGTAATCTAAATAC
AACATTTTTTGACCCTGCAGGAGGGGGAGACCCAATCCTTTACCAACACT
>FN431742.1 Squatina formosa mitochondrial COI gene for cytochrome oxidase subunit I, specimen voucher Pi135
CCTTTACTTAATCTTCGGTGCATGAGCAGGAATAGTAGGTACTGCCCTAAGTTTACTTAT
CCGAGCAGAGTTAAGCCAGCCCGGAACACTCCTTGGTGACGATCAAATTTACAATGTAAT
CGTTACTGCCCACGCTTTAGTAATAATCTTCTTTATAGTGATACCAATTATAATTGGAGG
GTTTGGAAATTGATTAGTCCCCTTAATAATTGGCGCACCAGATATAGCTTTCCCACGAAT
AAATAATATAAGTTTCTGACTTTTACCTCCTTCCTTACTTTTACTACTTGCCTCAGCCGG
AGTTGAAGCAGGGGCCGGCACTGGTTGAACAATTTACCCTCCTCTTGCAGGAAATTTAGC
TCATGCCGGAGCATCAGTAGATTTAGCAATTTTTTCCTTACATTTAGCTGGTATCTCTTC
AATCCTAGCCTCTATTAACTTCATTACAACCATTATTAACATAAAACCCCCAGCTATTTC
CCAGTATCAAACACCGCTCTTTGTTTGATCAATCCTTGTAACTACTGTCCTTCTCCTCCT
TTCTCTCCCTGTCCTCGCAGCTGCAATCACAATATTATTAACCGACCGAAACCTTAACAC
AACATTTTTTGACCCTGCAGGAGGCGGGGACCCAATCCTTTATCAACACC
>EU399041.1 Squatina formosa voucher BW-A2616 cytochrome oxidase subunit 1 (COI) gene, partial cds; mitochondrial
CCTTTACTTAATCTTCGGTGCATGAGCAGGAATAGTAGGTACTGCCCTAAGTTTACTTAT
CCGAGCAGAGTTAAGCCAGCCCGGAACACTCCTTGGTGACGATCAAATTTACAATGTAAT
CGTTACTGCCCACGCTTTAGTAATAATCTTCTTTATAGTGATACCAATTATAATCGGAGG
GTTTGGAAATTGATTAGTCCCCTTAATAATTGGCGCACCAGATATAGCTTTCCCACGAAT
AAATAATATAAGTTTCTGACTTTTACCTCCTTCCTTACTTTTACTACTTGCCTCAGCCGG
AGTTGAAGCAGGGGCCGGCACTGGTTGAACAATTTACCCTCCTCTTGCAGGAAATTTAGC
TCATGCCGGAGCATCAGTAGATTTAGCAATTTTTTCCTTACATTTAGCTGGTATCTCTTC
AATCCTAGCCTCTATTAACTTCATTACAACCATTATTAACATAAAACCCCCAGCTATTTC
CCAGTATCAAACACCGCTCTTTGTTTGATCAATCCTTGTAACTACTGTCCTTCTCCTCCT
TTCTCTCCCTGTCCTCGCAGCTGCAATCACAATATTATTAACCGACCGAAACCTTAACAC
AACATTTTTTGACCCTGCAGGAGGCGGGGACCCAATCCTTTATCAACACC
>FN431748.1 Squatina guggenheim mitochondrial COI gene for cytochrome oxidase subunit I, specimen voucher Pi61
CCTTTATTTAATTTTTGGTGCATGAGCAGGAATAGTAGGTACTGCCCTAAGTTTACTTAT
CCGAGCAGAATTAAGCCAGCCCGGAACACTCCTTGGGGATGATCAAATTTACAATGTAAT
TGTTACTGCCCACGCTTTCGTAATAATCTTTTTTATAGTTATACCAATCATAATTGGTGG
ATTTGGAAATTGATTAGTTCCATTAATAATTGGTGCACCAGATATAGCCTTTCCACGAAT
AAATAATATAAGCTTCTGACTTTTACCTCCTTCCCTATTATTATTACTTGCTTCAGCTGG
AGTTGAAGCAGGAGCCGGCACCGGTTGAACAGTATATCCTCCTCTTGCAGGAAATTTAGC
TCACGCCGGAGCATCAGTAGATTTAGCAATTTTTTCCCTACACTTAGCTGGTATCTCCTC
AATTCTAGCCTCTATTAACTTCATTACAACTATCATTAACATAAAACCCCCAGCTATTTC
CCAATATCAAACACCACTCTTTGTTTGATCAATCTTGGTAACTACTGTACTTCTCCTCCT
TTCTCTCCCAGTTCTCGCAGCTGCAATCACAATATTACTAACCGACCGTAATCTAAATAC
AACATTTTTTGATCCTGCAGGAGGTGGAGACCCAATCCTTTACCAACACT
>FN431747.1 Squatina guggenheim mitochondrial COI gene for cytochrome oxidase subunit I, specimen voucher Pi60
CCTTTATTTAATTTTTGGTGCATGAGCAGGAATAGTAGGTACTGCCCTAAGTTTACTTAT
CCGAGCAGAATTAAGCCAGCCCGGAACACTCCTTGGGGATGATCAAATTTACAATGTAAT
TGTTACTGCCCACGCTTTCGTAATAATCTTTTTTATAGTTATACCAATCATAATTGGTGG
ATTTGGAAATTGATTAGTTCCATTAATAATTGGTGCACCAGATATAGCCTTTCCACGAAT
AAATAATATAAGCTTCTGACTTTTACCTCCTTCCCTATTATTATTACTTGCTTCAGCTGG
AGTTGAAGCAGGAGCCGGCACCGGTTGAACAGTATATCCTCCTCTTGCAGGAAATTTAGC
TCACGCCGGAGCATCAGTAGATTTAGCAATTTTTTCCCTACACTTAGCTGGTATCTCCTC
AATTCTAGCCTCTATTAACTTCATTACAACTATCATTAACATAAAACCCCCAGCTATTTC
CCAATATCAAACACCACTCTTTGTTTGATCAATCTTGGTAACTACTGTACTTCTCCTCCT
TTCTCTCCCAGTTCTCGCAGCTGCAATCACAATATTACTAACTGACCGTAATCTAAATAC
AACATTTTTTGATCCTGCAGGAGGTGGAGACCCAATCCTTTACCAACACT
>FN431750.1 Squatina japonica mitochondrial COI gene for cytochrome oxidase subunit I, specimen voucher Pi101
CCTTTACTTAATCTTCGGTGCATGAGCAGGAATAGTAGGTACCGCCCTAAGTTTACTAAT
CCGGGCAGAACTGAGCCAACCCGGAACACTCCTTGGGGACGACCAAATTTACAATGTAAT
CGTCACTGCCCACGCTTTAGTAATAATTTTCTTCATGGTAATACCAATTATAATTGGAGG
CTTTGGAAACTGATTAGTCCCTTTAATAATTGGCGCACCAGATATAGCTTTTCCACGAAT
AAATAACATAAGTTTTTGACTCCTACCTCCCTCCTTACTTTTACTGCTTGCCTCAGCTGG
AGTTGAAGCAGGAGCCGGCACCGGTTGAACAGTTTACCCTCCTCTTGCAGGAAATTTAGC
CCATGCCGGAGCATCAGTAGATTTAGCAATTTTTTCCTTACATTTAGCTGGTATCTCTTC
AATTCTAGCCTCTATCAACTTCATTACAACCATTATTAACATAAAACCCCCAGCTATTTC
CCAGTACCAAACACCACTCTTTGTTTGATCAATCCTTGTAACTACTGTCCTTCTCCTCCT
TTCTCTCCCAGTCCTCGCAGCTGCAATCACAATACTACTAACTGACCGAAACCTTAACAC
AACATTTTTTGACCCTGCAGGAGGTGGAGACCCAATCCTTTATCAACACT
>FN431751.1 Squatina legnota mitochondrial COI gene for cytochrome oxidase subunit I, specimen voucher Pi76
CCTTTACTTAATCTTCGGTGCATGAGCAGGAATAGTAGGTACTGCCCTAAGTTTACTTAT
CCGAGCAGAATTAAGCCAGCCCGGAACACTCCTTGGGGACGATCAAATTTACAATGTAAT
CGTTACTGCCCACGCTTTAGTAATAATCTTTTTTATAGTAATGCCAATTATAATCGGAGG
GTTTGGAAATTGATTAGTTCCCTTAATAATTGGCGCGCCAGATATAGCTTTCCCACGAAT
AAATAATATAAGTTTCTGACTTTTACCTCCTTCCCTACTTTTACTACTTGCCTCAGCCGG
AGTTGAAGCAGGGGCCGGCACTGGTTGAACAGTTTACCCTCCTCTTGCAGGAAATTTAGC
TCATGCTGGAGCATCAGTAGATTTAGCAATTTTTTCCTTACATTTAGCTGGTATCTCTTC
AATCCTAGCCTCTATTAACTTCATTACAACCATTATTAATATAAAACCCCCAGCTATTTC
CCAATATCAAACACCACTCTTTGTTTGATCAATCCTTGTAACTACTGTCCTTCTCCTCCT
TTCTCTCCCAGTCCTCGCAGCTGCAATCACAATATTATTAACCGACCGAAACCTTAACAC
AACATTTTTTGACCCTGCAGGAGGTGGGGACCCAATCCTTTATCAACACC
>KF590399.1 Squatina legnota voucher IBRC.01.82.01 cytochrome oxidase subunit 1 (COI) gene, partial cds; mitochondrial
-CTTTACTTAATCTTCGGTGCATGAGCAGGAATAGTAGGTACTGCCCTAAGTTTACTTAT
CCGAGCAGAATTAAGCCAGCCCGGAACACTCCTTGGGGACGATCAAATTTACAATGTAAT
CGTTACTGCCCACGCTTTAGTAATAATCTTTTTTATAGTAATGCCAATTATAATCGGAGG
GTTTGGAAATTGATTAGTTCCCTTAATAATTGGCGCGCCAGATATAGCTTTCCCACGAAT
AAATAATATAAGTTTCTGACTTTTACCTCCTTCCCTACTTTTACTACTTGCCTCAGCCGG
AGTTGAAGCAGGGGCCGGCACTGGTTGAACAGTTTACCCTCCTCTTGCAGGAAATTTAGC
TCATGCTGGAGCATCAGTAGATTTAGCAATTTTTTCCTTACATTTAGCTGGTATCTCTTC
AATCCTAGCCTCTATTAACTTCATTACAACCATTATTAATATAAAACCCCCAGCTATTTC
CCAATATCAAACACCACTCTTTGTTTGATCAATCCTTGTAACTACTGTCCTTCTCCTCCT
TTCTCTCCCAGTCCTCGCAGCTGCAATCACAATATTATTAACCGACCGAAACCTTAACAC
AACATTTTTTGACCCTGCAGGAGGTGGGGACCCAATCCTTTATCAACACC
>NC_025578.1 Squatina nebulosa mitochondrion, complete genome
CCTTTACTTAATCTTCGGTGCATGAGCAGGAATAGTAGGTACTGCCCTAAGTTTACTTAT
CCGAGCAGAGTTAAGCCAGCCCGGAACACTCCTTGGTGACGATCAAATTTACAATGTAAT
CGTTACTGCCCACGCTTTAGTAATAATCTTCTTTATAGTGATACCAATTATAATTGGAGG
GTTTGGAAATTGATTAGTCCCCTTAATAATTGGCGCACCAGATATAGCTTTCCCACGAAT
AAATAATATAAGTTTCTGACTTTTACCTCCTTCCTTACTTTTACTACTTGCCTCAGCCGG
AGTTGAAGCAGGGGCCGGCACTGGTTGAACAATTTACCCTCCTCTTGCAGGAAATTTAGC
TCATGCCGGAGCATCAGTAGATTTAGCAATTTTTTCCTTACATTTAGCTGGTATTTCTTC
AATCCTAGCCTCTATTAACTTCATTACAACCATTATTAACATAAAACCCCCAGCTATTTC
CCAGTATCAAACACCGCTCTTTGTTTGATCAATCCTTGTAACTACTGTCCTTCTCCTCCT
TTCTCTCCCTGTCCTCGCAGCTGCAATCACAATATTATTAACCGACCGAAACCTTAACAC
AACATTTTTTGACCCTGCAGGAGGCGGGGACCCAATCCTTTATCAACACC
>KP267629.1 Squatina nebulosa isolate 2_XYBS cytochrome oxidase subunit I (COI) gene, partial cds; mitochondrial
CCTTTACTTAATCTTCGGTGCATGAGCAGGAATAGTAGGTACTGCCCTAAGTTTACTTAT
CCGAGCAGAGTTAAGCCAGCCCGGAACACTCCTTGGTGACGATCAAATTTACAATGTAAT
CGTTACTGCCCACGCTTTAGTAATAATCTTCTTTATAGTGATACCAATTATAATTGGAGG
GTTTGGAAATTGATTAGTCCCCTTAATAATTGGCGCACCAGATATAGCTTTCCCACGAAT
AAATAATATAAGTTTCTGACTTTTACCTCCTTCCTTACTTTTACTACTTGCCTCAGCCGG
AGTTGAAGCAGGGGCCGGCACTGGTTGAACAATTTACCCTCCTCTTGCAGGAAATTTAGC
TCATGCCGGAGCATCAGTAGATTTAGCAATTTTTTCCTTACATTTAGCTGGTATTTCTTC
AATCCTAGCCTCTATTAACTTCATTACAACCATTATTAACATAAAACCCCCAGCTATTTC
CCAGTATCAAACACCGCTCTTTGTTTGATCAATCCTTGTAACTACTGTCCTTCTCCTCCT
TTCTCTCCCTGTCCTCGCAGCTGCAATCACAATATTATTAACCGACCGAAACCTTAACAC
AACATTTTTTGACCCTGCAGGAGGCGGGGACCCAATCCTTTATCAACACC
>FN431754.1 Squatina oculata mitochondrial COI gene for cytochrome oxidase subunit I, specimen voucher Pi58
CCTTTACTTAATCTTCGGTGCATGAGCAGGAATAGTAGGTACCGCCCTAAGTTTACTTAT
CCGAGCAGAATTAAGCCAGCCCGGAACACTCCTTGGGGACGATCAAATTTACAATGTAAT
CGTTACTGCCCACGCTTTAGTAATAATCTTTTTTATAGTAATACCAATTATGATTGGAGG
CTTTGGAAACTGATTAGTCCCCTTAATAATTGGCGCACCAGATATAGCTTTCCCCCGAAT
AAATAATATAAGTTTCTGACTCTTACCTCCCTCCCTACTTTTACTACTTGCCTCAGCTGG
GGTTGAAGCAGGGGCCGGCACTGGCTGAACGGTCTACCCTCCTCTTGCAGGAAATTTAGC
TCACGCCGGAGCTTCAGTAGATCTAGCAATTTTTTCCTTACATTTAGCTGGCATCTCTTC
AATCTTAGCCTCTATTAATTTTATCACAACCATTATTAATATAAAACCCCCAGCTATTTC
CCAATATCAAACACCACTCTTTGTTTGATCAATCCTTGTGACCACTGTCCTTCTCCTCCT
CTCTCTTCCAGTCCTCGCAGCCGCAATCACAATATTACTAACCGACCGTAACCTAAACAC
AACATTTTTTGACCCTGCAGGGGGTGGGGACCCAATCCTTTATCAACACC
>KY176652.1 Squatina oculata voucher 1955 cytochrome c oxidase subunit I (COI) gene, partial cds; mitochondrial
-------------TTCGGTGCATGAGCAGGAATAGTAGGTACCGCCCTAAGTTTACTTAT
CCGAGCAGAATTAAGCCAGCCCGGAACACTCCTTGGGGACGATCAAATTTACAATGTAAT
CGTTACTGCCCACGCTTTAGTAATAATCTTTTTTATAGTAATACCAATTATGATTGGAGG
CTTTGGAAACTGATTAGTCCCCTTAATAATTGGCGCACCAGATATAGCTTTCCCCCGAAT
AAATAATATAAGTTTCTGACTCTTACCTCCCTCCCTACTTTTACTACTTGCCTCAGCTGG
GGTTGAAGCAGGGGCCGGCACTGGCTGAACGGTCTACCCTCCTCTTGCAGGAAATTTAGC
TCACGCCGGAGCTTCAGTAGATCTAGCAATTTTTTCCTTACATTTAGCTGGCATCTCTTC
AATCTTAGCCTCTATTAATTTTATCACAACCATTATTAATATAAAACCCCCAGCTATTTC
CCAATATCAAACACCACTCTTTGTTTGATCAATCCTTGTGACCACTGTCCTTCTCCTCCT
CTCTCTTCCAGTCCTCGCAGCCGCAATCACAATATTACTAACCGACCGTAACCTAAACAC
AACATTTTTTGACCCTGCAGGGGGTGGGGACCCAATCCTTTATCAACACC
>FN431753.1 Squatina occulta mitochondrial COI gene for cytochrome oxidase subunit I, specimen voucher Pi35
CCTTTATTTAATTTTTGGTGCATGAGCAGGAATAGTAGGTACTGCCCTAAGTTTACTTAT
CCGAGCAGAATTAAGCCAGCCCGGAACACTCCTTGGGGATGATCAAATTTACAATGTAAT
TGTTACTGCCCACGCTTTCGTAATAATCTTTTTTATAGTTATACCAATCATAATTGGTGG
ATTTGGAAATTGATTAGTTCCATTAATAATTGGTGCACCAGATATAGCCTTTCCACGAAT
AAATAATATAAGCTTCTGACTTTTACCTCCTTCCCTATTATTATTACTTGCTTCAGCTGG
AGTTGAAGCAGGAGCCGGCACTGGTTGAACAGTATATCCTCCTCTTGCAGGAAATTTAGC
CCACGCCGGAGCATCAGTAGATTTAGCAATTTTTTCCCTACACTTAGCTGGTATCTCCTC
AATTCTAGCCTCTATTAACTTCATTACAACTATCATTAACATAAAACCCCCAGCTATTTC
CCAATATCAAACACCACTCTTTGTTTGATCAATCTTGGTAACTACTGTACTTCTCCTCCT
TTCTCTCCCAGTTCTCGCAGCTGCAATCACAATATTACTAACCGACCGTAATCTAAATAC
AACATTTTTTGACCCTGCAGGAGGTGGAGACCCAATCCTTTACCAACACT
>FN431752.1 Squatina occulta mitochondrial COI gene for cytochrome oxidase subunit I, specimen voucher Pi34
CCTTTATTTAATTTTTGGTGCATGAGCAGGAATAGTAGGTACTGCCCTAAGTTTACTTAT
CCGAGCAGAATTAAGCCAGCCCGGAACACTCCTTGGGGATGATCAAATTTACAATGTAAT
TGTTACTGCCCACGCTTTCGTAATAATCTTTTTTATAGTTATACCAATCATAATTGGTGG
ATTTGGAAATTGATTAGTTCCATTAATAATTGGTGCACCAGATATAGCCTTTCCACGAAT
AAATAATATAAGCTTCTGACTTTTACCTCCTTCCCTATTATTATTACTTGCTTCAGCTGG
AGTTGAAGCAGGAGCCGGCACTGGTTGAACAGTATATCCTCCTCTTGCAGGAAATTTAGC
CCACGCCGGAGCATCAGTAGATTTAGCAATTTTTTCCCTACACTTAGCTGGTATCTCCTC
AATTCTAGCCTCTATTAACTTCATTACAACTATCATTAACATAAAACCCCCAGCTATTTC
CCAATATCAAACACCACTCTTTGTTTGATCAATCTTGGTAACTACTGTACTTCTCCTCCT
TTCTCTCCCAGTTCTCGCAGCTGCAATCACAATATTACTAACCGACCGTAATCTAAATAC
AACATTTTTTGACCCTGCAGGAGGTGGAGACCCAATCCTTTACCAACACT
>EU399045.1 Squatina pseudocellata voucher BIOUG<CAN_:BW-A172 cytochrome oxidase subunit 1 (COI) gene, partial cds; mitochondrial
CCTCTACTTAATCTTCGGTGCATGAGCAGGAATAGTAGGTACCGCCCTAAGTTTACTTAT
CCGAGCAGAATTAAGCCAACCCGGAACACTCCTTGGGGATGACCAAATTTACAATGTAAT
TGTTACCGCCCACGCCTTTGTAATAATCTTTTTTATAGTTATACCAATCATGATTGGGGG
ATTTGGAAACTGATTAGTTCCTTTAATAATTGGTGCACCAGATATAGCTTTCCCACGAAT
GAATAACATAAGTTTCTGACTTTTACCCCCTTCCCTGTTATTACTACTTGCCTCAGCTGG
AGTTGAAGCAGGAGCCGGCACCGGTTGGACAGTTTACCCCCCCCTTGCAGGAAATTTGGC
TCATGCTGGAGCATCAGTAGATTTAGCAATTTTTTCCTTACATTTAGCTGGTATCTCCTC
AATCCTCGCCTCCATTAACTTCATCACAACTATTATTAATATAAAACCACCAGCTATTTC
CCAATATCAAACACCACTCTTTGTTTGATCAATTCTCGTAACTACCGTCCTTCTCCTCCT
TTCCCTCCCAGTCCTCGCAGCTGCAATCACAATATTATTAACTGACCGTAATCTAAACAC
AACATTTTTTGATCCTGCAGGAGGAGGGGACCCAATCCTTTATCAACATT
>FN431757.1 Squatina pseudocellata mitochondrial COI gene for cytochrome oxidase subunit I, specimen voucher Pi75
CCTCTACTTAATCTTCGGTGCATGAGCAGGAATAGTAGGTACCGCCCTAAGTTTACTTAT
CCGAGCAGAATTAAGCCAACCCGGAACACTCCTTGGGGATGACCAAATTTACAATGTAAT
TGTTACCGCCCACGCCTTTGTAATAATCTTTTTTATAGTTATACCAATCATGATTGGGGG
ATTTGGAAACTGATTAGTTCCTTTAATAATTGGTGCACCAGATATAGCTTTCCCACGAAT
GAATAACATAAGTTTCTGACTTTTACCCCCTTCCCTGTTATTACTACTTGCCTCAGCTGG
AGTTGAAGCAGGAGCCGGCACCGGTTGGACAGTTTACCCCCCCCTTGCAGGAAATTTGGC
TCATGCTGGAGCATCAGTAGATTTAGCAATTTTTTCCTTACATTTAGCTGGTATCTCCTC
AATCCTCGCCTCCATTAACTTCATCACAACTATTATTAATATAAAACCACCAGCTATTTC
CCAATATCAAACACCACTCTTTGTTTGATCAATTCTCGTAACTACCGTCCTTCTCCTCCT
TTCCCTCCCAGTCCTCGCAGCTGCAATCACAATATTATTAACTGACCGTAATCTAAACAC
AACATTTTTTGATCCTGCAGGAGGAGGGGACCCAATCCTTTATCAACATT
>KC501669.1 Squatina squatina voucher TR1696EK cytochrome oxidase subunit 1 (COI) gene, partial cds; mitochondrial
-CTTTACTTAATCTTCGGTGCATGAGCAGGAATAGTGGGCACCGCCCTAAGTTTACTTAT
TCGAGCAGAATTAAGCCAGCCTGGTACCCTTCTTGGGGATGATCAAATTTACAATGTAAT
CGTTACTGCCCACGCTTTGGTGATAATTTTTTTTATAGTAATACCCATCATAATTGGGGG
ATTTGGGAATTGATTAGTCCCCCTAATAATTGGTGCACCAGATATAGCTTTCCCACGAAT
AAATAATATAAGTTTCTGACTTTTGCCTCCTTCCTTACTTTTACTACTTGCCTCAGCCGG
AGTTGAAGCAGGAGCCGGCACTGGTTGAACGGTTTACCCTCCTCTTGCAGGAAATTTAGC
TCACGCCGGAGCATCGGTAGATTTAGCAATTTTTTCCTTACATTTAGCTGGTATTTCTTC
AATCCTAGCCTCTATTAATTTCATTACAACCATTATTAATATAAAACCCCCAGCCATTTC
CCAGTATCAAACACCACTCTTTGTTTGATCAATCCTTGTAACTACTGTTCTCCTCCTCCT
TTCTCTTCCGGTCCTCGCGGCTGCAATCACAATATTATTAACTGACCGTAACTTAAACAC
AACATTTTTTGACCCTGCAGGAGGTGGAGACCCAATCCTTTATCAGCATT
>FN431761.1 Squatina squatina mitochondrial COI gene for cytochrome oxidase subunit I, specimen voucher Pi36
CCTTTACTTAATCTTCGGTGCATGAGCAGGAATAGTGGGCACCGCCCTAAGTTTACTTAT
TCGAGCAGAATTAAGCCAGCCTGGTACCCTTCTTGGGGATGATCAAATTTACAATGTAAT
CGTTACTGCCCACGCTTTGGTGATAATTTTTTTTATGGTAATACCCATCATAATTGGGGG
ATTTGGGAATTGATTAGTCCCCTTAATAATTGGTGCACCAGATATAGCTTTCCCACGAAT
AAATAATATAAGTTTCTGACTTTTGCCTCCTTCCTTACTTTTACTACTTGCCTCAGCCGG
AGTTGAAGCAGGAGCCGGCACTGGTTGAACGGTTTACCCTCCTCTTGCAGGAAATTTAGC
TCACGCCGGAGCATCGGTAGATTTAGCAATTTTTTCCTTACATCTAGCTGGTATTTCTTC
AATCCTAGCCTCTATTAATTTCATTACAACCATTATTAATATAAAACCCCCAGCCATTTC
CCAGTATCAAACACCACTCTTTGTTTGATCAATCCTTGTAACTACTGTTCTCCTCCTCCT
TTCTCTTCCGGTCCTCGCAGCTGCAATCACAATATTATTAACTGACCGTAACTTAAACAC
AACATTTTTTGACCCTGCAGGAGGTGGAGACCCAATCCTTTATCAGCATT
>DQ108196.1 Squatina tergocellata voucher BIOUG<CAN_:BW-A181 cytochrome oxidase subunit 1 (COI) gene, partial cds; mitochondrial
CCTCTACTTAATCTTCGGTGCATGAGCAGGAATAGTAGGTACCGCCCTAAGTTTACTTAT
CCGAACAGAATTAAGCCAACCCGGAACACTCCTTGGGGATGACCAAATTTACAATGTAAT
TGTTACTGCCCACGCCTTTGTAATAATCTTTTTTATAGTTATACCAATCATGATTGGGGG
ATTTGGAAACTGATTAGTTCCTTTAATAATTGGTGCACCAGATATAGCTTTCCCACGAAT
GAATAATATAAGTTTCTGACTTTTACCCCCTTCCCTGTTATTACTACTTGCCTCAGCTGG
AGTTGAAGCAGGAGCCGGCACTGGTTGGACAGTTTACCCCCCCCTTGCAGGAAATTTGGC
TCATGCTGGAGCATCAGTAGATTTAGCAATTTTTTCATTACATTTAGCTGGTATCTCCTC
AATCCTCGCCTCCATTAACTTTATCACAACTATTATTAATATAAAACCACCAGCTATTTC
CCAATATCAAACACCACTCTTTGTTTGATCAATTCTCGTAACTACCGTCCTTCTCCTCCT
TTCCCTCCCAGTCCTCGCAGCTGCAATCACAATATTATTAACTGACCGTAATCTAAACAC
AACATTTTTTGATCCTGCAGGAGGAGGGGACCCAATCCTTTATCAACATT
>FN431764.1 Squatina tergocellata mitochondrial COI gene for cytochrome oxidase subunit I, specimen voucher Pi78
CCTCTACTTAATCTTCGGTGCATGAGCAGGAATAGTAGGTACCGCCCTAAGTTTACTTAT
CCGAACAGAATTAAGCCAACCCGGAACACTCCTTGGGGATGACCAAATTTACAATGTAAT
TGTTACTGCCCACGCCTTTGTAATAATCTTTTTTATAGTTATACCAATCATGATTGGGGG
ATTTGGAAACTGATTAGTTCCTTTAATAATTGGTGCACCAGATATAGCTTTCCCACGAAT
GAATAATATAAGTTTCTGACTTTTACCCCCTTCCCTGTTATTACTACTTGCCTCAGCTGG
AGTTGAAGCAGGAGCCGGCACTGGTTGGACAGTTTACCCCCCCCTTGCAGGAAATTTGGC
TCATGCTGGAGCATCAGTAGATTTAGCAATTTTTTCATTACATTTAGCTGGTATCTCCTC
AATCCTCGCCTCCATTAACTTTATCACAACTATTATTAATATAAAACCACCAGCTATTTC
CCAATATCAAACACCACTCTTTGTTTGATCAATTCTCGTAACTACCGTCCTTCTCCTCCT
TTCCCTCCCAGTCCTCGCAGCTGCAATCACAATATTATTAACTGACCGTAATCTAAACAC
AACATTTTTTGATCCTGCAGGAGGAGGGGACCCAATCCTTTATCAACATT
>KP267641.1 Squatina tergocellatoides isolate 1170_NBB cytochrome oxidase subunit I (COI) gene, partial cds; mitochondrial
CCTTTACTTGATCTTTGGTGCATGAGCAGGAATAGTAGGTACCGCCCTTAGTCTACTTAT
CCGAGCAGAATTAAGCCAGCCCGGAACACTCCTTGGGGACGATCAAATTTACAATGTAAT
CGTCACTGCCCACGCTTTAGTAATAATCTTTTTTATAGTAATACCAATTATGATCGGAGG
GTTTGGAAACTGATTAGTCCCCTTAATAATTGGCGCACCAGACATAGCTTTCCCACGAAT
AAATAATATAAGTTTTTGACTTTTACCTCCTTCCCTACTTTTACTACTCGCCTCAGCCGG
AGTTGAAGCAGGGGCCGGCACTGGTTGAACAGTTTACCCTCCTCTTGCAGGAAATTTAGC
CCACGCCGGAGCATCTGTAGATTTAGCAATTTTTTCCTTACATTTAGCTGGCATCTCTTC
AATCCTAGCCTCTATTAACTTCATTACAACCATTATTAATATAAAACCCCCAGCTATTTC
TCAGTATCAAACACCACTCTTTGTGTGGTCAATCCTTGTAACTACTATTCTTCTCCTCCT
TTCCCTCCCAGTCCTCGCAGCTGCAATCACAATACTGTTAACCGACCGAAACCTTAACAC
AACATTTTTTGACCCTGCAGGAGGTGGGGATCCAATCCTTTATCAACACT
>FN431766.1 Squatina tergocellatoides mitochondrial COI gene for cytochrome oxidase subunit I, specimen voucher Pi48
CCTTTACTTGATCTTTGGTGCATGAGCAGGAATAGTAGGTACCGCCCTTAGTCTACTTAT
CCGAGCAGAATTAAGCCAGCCCGGAACACTCCTTGGGGACGATCAAATTTACAATGTAAT
CGTCACTGCCCACGCTTTAGTAATAATCTTTTTTATAGTAATACCAATTATGATCGGAGG
GTTTGGAAACTGATTAGTCCCCTTAATAATTGGCGCACCAGACATAGCTTTCCCACGAAT
AAATAATATAAGTTTTTGACTTTTACCTCCTTCCCTACTTTTACTACTCGCCTCAGCCGG
AGTTGAAGCAGGGGCCGGCACTGGTTGAACAGTTTATCCTCCTCTTGCAGGAAATTTAGC
CCACGCCGGAGCATCTGTAGATTTAGCAATTTTTTCCTTACATTTAGCTGGCATCTCTTC
AATCCTAGCCTCTATTAACTTCATTACAACCATTATTAATATAAAACCCCCAGCTATTTC
TCAGTATCAAACACCACTCTTTGTGTGGTCAATCCTTGTAACTACTGTTCTTCTCCTCCT
TTCCCTCCCAGTCCTCGCAGCTGCAATCACAATACTGTTAACCGACCGAAACCTTAACAC
AACATTTTTTGACCCTGCAGGAGGTGGGGATCCAATCCTTTATCAACACT
>KX162721.1 Squatina sp. JT-2016a isolate 03 cytochrome c oxidase subunit I (COI) gene, partial cds; mitochondrial
--------------------------CAGGAATAGTAGGCACTGCCCTAAGTTTACTTAT
CCGAGCAGAATTAAGCCAACCCGGAACACTCCTTGGGGATGATCAAATTTACAATGTAAT
TGTTACTGCCCACGCTTTCGTAATAATCTTTTTTATAGTTATACCAATCATAATTGGTGG
ATTTGGAAATTGATTAGTTCCATTAATAATTGGTGCACCAGATATAGCCTTTCCACGAAT
AAATAATATAAGCTTCTGACTTTTACCTCCTTCCCTATTATTATTACTTGCTTCAGCTGG
AGTTGAAGCAGGAGCCGGCACTGGTTGAACAGTATATCCTCCTCTTGCAGGAAATTTAGC
TCACGCCGGAGCATCAGTAGATTTAGCAATTTTTTCCCTACACTTAGCTGGTATCTCTTC
AATTTTAGCCTCTATTAACTTCATTACAACTATTATTAACATAAAACCCCCAGCTATTTC
CCAATATCAAACACCACTCTTTGTTTGATCAATCTTGGTAACTACTGTACTTCTCCTCCT
TTCTCTTCCAGTTCTCGCAGCTGCAATCACAATACTACTAACCGACCGTAACCTAAATAC
AACATTTTTTGACCCTGCAGGAGGTGGAGACCCAATCCTTTACCAACACT
>KX162719.1 Squatina sp. JT-2016a isolate 02 cytochrome c oxidase subunit I (COI) gene, partial cds; mitochondrial
-----------------------------GGATAGTAGGCACTGCCCTAAGTTTACTTAT
CCGAGCAGAATTAAGCCAACCCGGAACACTCCTTGGGGATGATCAAATTTACAATGTAAT
TGTTACTGCCCACGCTTTCGTAATAATCTTTTTTATAGTTATACCAATCATAATTGGTGG
ATTTGGAAATTGATTAGTTCCATTAATAATTGGTGCACCAGATATAGCCTTTCCACGAAT
AAATAATATAAGCTTCTGACTTTTACCTCCTTCCCTATTATTATTACTTGCTTCAGCTGG
AGTTGAAGCAGGAGCCGGCACTGGTTGAACAGTATATCCTCCTCTTGCAGGAAATTTAGC
TCACGCCGGAGCATCAGTAGATTTAGCAATTTTTTCCCTACACTTAGCTGGTATCTCTTC
AATTTTAGCCTCTATTAACTTCATTACAACTATTATTAACATAAAACCCCCAGCTATTTC
CCAATATCAAACACCACTCTTTGTTTGATCAATCTTGGTAACTACTGTACTTCTCCTCCT
TTCTCTTCCAGTTCTCGCAGCTGCAATCACAATACTACTAACCGACCGTAACCTAAATAC
AACATTTTTTGACCCTGCAGGAGGTGGAGACCCAATCCTTTACCAACACT
>GU702535.1 Squatina sp. BOLD:AAA9145 voucher LBP-35300 cytochrome oxidase subunit 1 (COI) gene, partial cds; mitochondrial
--------------------CATGAGCAGGAATAGTAGGTACTGCCCTAAGTTTACTTAT
CCGAGCAGAATTAAGCCAGCCCGGAACACTCCTTGGGGATGATCAAATTTACAATGTAAT
TGTTACTGCCCACGCTTTCGTAATAATCTTTTTTATAGTTATACCAATCATAATTGGTGG
ATTTGGAAATTGATTAGTTCCATTAATAATTGGTGCACCAGATATAGCCTTTCCACGAAT
AAATAATATAAGCTTCTGACTTTTACCTCCTTCCCTATTATTATTACTTGCTTCAGCTGG
AGTTGAAGCAGGAGCCGGCACCGGTTGAACAGTATATCCTCCTCTTGCAGGAAATTTAGC
TCACGCCGGAGCATCAGTAGATTTAGCAATTTTTTCCCTACACTTAGCTGGTATCTCCTC
AATTCTAGCCTCTATTAACTTCATTACAACTATCATTAACATAAAACCCCCAGCTATTTC
CCAATATCAAACACCACTCTTTGTTTGATCAATCTTGGTAACTACTGTACTTCTCCTCCT
TTCTCTCCCAGTTCTCGCAGCTGCAATCACAATATTACTAACTGACCGTAATCTAAATAC
AACATTTTTTGATCCTGCAGGAGGTGGAGACCCAATCCTTTACCAACACT
>FN431759.1 Squatina sp. Pi26 mitochondrial COI gene for cytochrome oxidase subunit I, specimen voucher Pi26
CCTCTACTTAATCTTCGGTGCATGAGCAGGAATAGTAGGTACCGCCCTAAGTTTACTTAT
CCGAGCAGAATTAAGCCAACCCGGAACACTCCTTGGGGATGACCAAATTTACAATGTAAT
TGTTACCGCCCACGCCTTTGTAATAATCTTTTTTATAGTTATACCAATCATGATTGGGGG
ATTTGGAAACTGATTAGTTCCTTTAATAATTGGTGCACCAGATATAGCTTTCCCACGAAT
GAATAATATAAGTTTCTGACTTTTACCCCCTTCCCTGTTATTACTACTTGCCTCAGCTGG
AGTTGAAGCAGGAGCCGGCACTGGTTGGACAGTTTACCCCCCCCTAGCAGGAAATTTGGC
TCATGCTGGAGCATCAGTAGATTTAGCAATTTTTTCCTTACATTTAGCTGGTATCTCCTC
AATCCTTGCCTCCATTAACTTCATCACAACTATTATTAATATAAAACCACCAGCTATTTC
CCAATATCAAACACCACTCTTTGTTTGATCAATTCTCGTAACTACCGTCCTTCTCCTCCT
TTCTCTCCCAGTCCTCGCAGCTGCAATCACAATATTATTAACTGACCGTAATCTAAACAC
AACATTTTTTGATCCTGCAGGAGGGGGGGACCCAATCCTTTATCAACATT
>FN431758.1 Squatina sp. Pi24 mitochondrial COI gene for cytochrome oxidase subunit I, specimen voucher Pi24
CCTCTACTTAATCTTCGGTGCATGAGCAGGAATAGTAGGTACCGCCCTAAGTTTACTTAT
CCGAGCAGAATTAAGCCAACCCGGAACACTCCTTGGGGATGACCAAATTTACAATGTAAT
TGTTACCGCCCACGCCTTTGTAATAATCTTTTTTATAGTTATACCAATCATGATTGGGGG
ATTTGGAAACTGATTAGTTCCTTTAATAATTGGTGCACCAGATATAGCTTTCCCACGAAT
GAATAATATAAGTTTCTGACTTTTACCCCCTTCCCTGTTATTACTACTTGCCTCAGCTGG
AGTTGAAGCAGGAGCCGGCACTGGTTGGACAGTTTACCCCCCCCTAGCAGGAAATTTGGC
TCATGCTGGAGCATCAGTAGATTTAGCAATTTTTTCCTTACATTTAGCTGGTATCTCCTC
AATCCTTGCCTCCATTAACTTCATCACAACTATTATTAATATAAAACCACCAGCTATTTC
CCAATATCAAACACCACTCTTTGTTTGATCAATTCTCGTAACTACCGTCCTTCTCCTCCT
TTCTCTCCCAGTCCTCGCAGCTGCAATCACAATATTATTAACTGACCGTAATCTAAACAC
AACATTTTTTGATCCTGCAGGAGGGGGGGACCCAATCCTTTATCAACATT
>HQ171734.1 Rhizoprionodon acutus voucher BIOUG<CAN_:07-EHKW-0211 cytochrome oxidase subunit 1 (COI) gene, partial cds; mitochondrial
CCTTTATTTAATTTTTGGTGCATGAGCAGGTATAGTTGGAACAGCCCTAAGTCTACTAAT
TCGAGCCGAACTTGGTCAACCTGGGTCTCTTTTAGGAGACGATCAGATTTATAATGTGAT
CGTAACTGCCCACGCTTTTGTAATAATCTTTTTTATGGTTATACCAATTATAATTGGCGG
TTTCGGAAATTGACTGGTTCCCTTAATGATTGGTGCACCAGATATAGCCTTCCCACGAAT
AAATAATATGAGCTTTTGACTCCTTCCACCATCATTCCTTCTTCTCTTAGCTTCCGCTGG
GGTAGAAGCTGGAGCAGGTACTGGTTGAACAGTTTATCCTCCATTAGCTAGCAACCTAGC
TCATGCTGGACCATCTGTTGACCTAGCCATTTTCTCCCTCCATTTAGCCGGTGTTTCATC
AATCTTAGCCTCAATTAACTTTATTACAACCATTATTAATATAAAACCACCAGCCATTTC
CCAATACCAAACCCCTTTATTTTGTTGATCTATTCTTGTAACTACTATTCTCCTTCTTCT
CTCACTTCCAGTCCTTGCAGCAGGGATTACAATATTACTTACAGATCGCAACCTTAACAC
CACATTCTTTGATCCTGCAGGTGGGG------------------------
>HQ171731.1 Rhizoprionodon acutus voucher BIOUG<CAN_:07-EHKW-0237 cytochrome oxidase subunit 1 (COI) gene, partial cds; mitochondrial
CCTTTATTTAATTTTTGGTGCATGAGCAGGTATAGTTGGAACAGCCCTAAGTCTACTAAT
TCGAGCCGAACTTGGTCAACCTGGGTCTCTTTTAGGAGACGATCAGATTTATAATGTGAT
CGTAACTGCCCACGCTTTTGTAATAATCTTTTTTATGGTTATACCAATTATAATTGGCGG
TTTCGGAAATTGACTGGTTCCCTTAATGATTGGTGCACCAGATATAGCCTTCCCACGAAT
AAATAATATGAGCTTTTGACTCCTTCCACCATCATTCCTTCTTCTCTTAGCTTCCGCTGG
GGTAGAAGCTGGAGCAGGTACTGGTTGAACAGTTTATCCTCCATTAGCTAGCAACCTAGC
TCATGCTGGACCATCTGTTGACCTAGCCATTTTCTCCCTCCATTTAGCCGGTGTTTCATC
AATCTTAGCCTCAATTAACTTTATTACAACCATTATTAATATAAAACCACCAGCCATTTC
CCAATACCAAACCCCTTTATTTGTTTGATCTATTCTTGTAACTACTATTCTCCTTCTTCT
CTCACTTCCAGTCCTTGCAGCAGGGATTACAATATTACTTACAGATCGCAACCTTAACAC
CACATTCTTTGATCCTGCAGGTGGGGGAGACCCAATCCTTTACCAACACC
>FJ519259.1 Rhizoprionodon lalandii voucher SOSSRC:Rhizoprionodon lalandii OC-6 cytochrome oxidase subunit I (COI) gene, partial cds; mitochondrial
CCTTTACTTAATTTTTGGTGCATGAGCAGGTATAGTTGGAACAGCCCTAAGTCTTCTAAT
TCGAGCCGAACTTGGTCAACCTGGATCTCTTTTAGGTGATGATCAGATTTACAATGTGAT
CGTAACTGCCCACGCTTTTGTAATAATCTTTTTTATGGTAATACCAATTATAATTGGTGG
TTTCGGAAATTGACTGGTTCCTTTAATAATTGGTGCACCAGATATAGCCTTCCCACGAAT
AAATAACATAAGCTTTTGACTCCTTCCACCTTCATTCCTTCTTCTCCTAGCTTCTGCTGC
AGTAGAAGCTGGAGCAGGTACTGGTTGAACAGTCTATCCCCCATTAGCTAGCAATCTAGC
TCACGCCGGACCATCTGTCGACCTAGCTATTTTCTCCCTTCATTTAGCCGGCGTTTCATC
AATTTTAGCCTCAATTAACTTTATTACAACCATTATTAACATAAAACCACCAGCTATTTC
CCAATATCAAACACCTTTATTTGTTTGATCTATTCTTGTAACTACTATTCTCCTTCTCCT
TTCACTTCCAGTTCTTGCAGCAGGAATTACAATATTACTTACAGATCGCAACCTTAATAC
CACATTCTTTGATCCTGCAGGTGGGGGAGACCCAATTCTTTACCAACACC
>JQ365527.1 Rhizoprionodon lalandii voucher HRCB:51432 cytochrome oxidase subunit 1 (COI) gene, partial cds; mitochondrial
CCTTTACTTAATTTTTGGTGCATGAGCAGGTATAGTTGGAACAGCCCTAAGTCTTCTAAT
TCGAGCCGAACTTGGTCAACCTGGATCTCTTTTAGGTGATGATCAGATTTACAATGTGAT
CGTAACTGCCCACGCTTTTGTAATAATCTTTTTTATGGTAATACCAATTATAATTGGTGG
TTTCGGAAATTGACTGGTTCCTTTAATAATTGGTGCACCAGATATAGCCTTCCCACGAAT
AAATAACATAAGCTTTTGACTCCTTCCACCTTCATTCCTTCTTCTCCTAGCTTCTGCTGC
AGTAGAAGCTGGAGCAGGTACTGGTTGAACAGTCTATCCCCCATTAGCTAGCAATCTAGC
TCACGCCGGACCATCTGTCGACCTAGCTATTTTCTCCCTTCATTTAGCCGGCGTTTCATC
AATTTTAGCCTCAATTAACTTTATTACAACCATTATTAACATAAAACCACCAGCTATTTC
CCAATATCAAACACCTTTATTTGTTTGATCTATTCTTGTAACTACTATTCTCCTTCTCCT
TTCACTTCCAGTTCTTGCAGCAGGAATTACAATATTACTTACAGATCGCAACCTTAATAC
CACATTCTTTGATCCTGCAGGTGGGGGAGACCCAATTCTTTACCAACACC
>FJ895095.1 Rhizoprionodon lalandii voucher LBP6028-19001 cytochrome oxidase subunit I (COI) gene, partial cds; mitochondrial
-------------------------------------------------AGTCTTCTAAT
TCGAGCCGAACTTGGTCAACCTGGATCTCTTTTAGGTGATGATCAGATTTACAATGTGAT
CGTAACTGCCCACGCTTTTGTAATAATCTTTTTTATGGTAATACCAATTATAATTGGTGG
TTTCGGAAATTGACTGGTTCCTTTAATAATTGGTGCACCAGATATAGCCTTCCCACGAAT
AAATAACATGAGCTTTTGACTCCTTCCACCTTCATTCCTTCTTCTCCTAGCTTCTGCTGC
AGTAGAAGCTGGAGCAGGTACTGGTTGAACAGTCTATCCCCCATTAGCTAGCAATCTAGC
TCACGCCGGACCATCTGTCGACCTAGCTATTTTCTCCCTTCATTTAGCCGGCGTTTCATC
AATTTTAGCCTCAATTAACTTTATTACAACCATTATTAACATAAAACCACCAGCTATTTC
CCAATATCAAACACCTTTATTTGTTTGATCTATTCTTGTAACTACTATTCTCCTTCTCCT
TTCACTTCCAGTTCTTGCAGCAGGAATTACAATATTACTTACAGATCGCAACCTTAATAC
--------------------------------------------------
>KF590396.1 Squalus montalbani voucher IBRC.01.79.01 cytochrome oxidase subunit 1 (COI) gene, partial cds; mitochondrial
-CTTTATTTAATCTTTGGTGCATGAGCAGGTATAGTAGGTACCGCCCTTAGCTTACTTAT
TCGAGCAGAATTAAGCCAACCTGGTTCTCTTCTAGGAGATGATCAAATCTATAATGTTAT
CGTAACTGCTCACGCTTTTGTAATAATCTTTTTTATGGTGATGCCTGTAATAATTGGTGG
GTTCGGAAACTGATTAGTACCTTTAATGATTGGTGCACCAGACATAGCTTTTCCACGAAT
AAATAATATAAGCTTTTGATTATTGCCTCCCTCCCTCCTGTTACTTTTAGCCTCTGCTGG
TGTAGAAGCGGGAGCCGGAACCGGCTGAACAGTCTACCCCCCTCTCGCAGGTAATATAGC
TCATGCTGGAGCATCCGTAGACCTAGCCATCTTCTCACTCCATTTGGCTGGTATTTCCTC
AATTTTAGCCTCTATTAATTTTATTACAACTATTATTAACATAAAACCACCTGCTATTTC
TCAGTATCAAACACCACTCTTTGTTTGATCTATCCTTGTAACCACAGTTCTTCTTCTTCT
TTCTCTTCCTGTTCTCGCAGCCGCAATTACGATACTATTAACTGACCGTAATTTAAACAC
AACATTTTTTGACCCTGCTGGAGGGGGGGACCCAATTCTTTATCAACATT
>DQ108253.1 Squalus montalbani voucher BIOUG<CAN_:BW-A106 cytochrome oxidase subunit 1 (COI) gene, partial cds; mitochondrial
CCTTTATTTAATCTTTGGTGCATGAGCAGGTATAGTAGGTACCGCCCTTAGCTTACTTAT
TCGAGCAGAATTAAGCCAACCTGGTTCTCTTCTGGGAGATGATCAAATCTATAATGTTAT
CGTAACTGCTCACGCTTTTGTAATAATCTTTTTTATGGTGATGCCTGTAATAATTGGTGG
GTTCGGAAACTGATTAGTACCTTTAATGATTGGTGCACCAGACATAGCTTTTCCACGAAT
AAATAATATAAGCTTTTGATTATTGCCTCCCTCCCTCCTGTTACTTTTAGCCTCTGCTGG
TGTAGAAGCGGGAGCCGGAACCGGCTGAACAGTCTACCCCCCTCTCGCAGGTAATATAGC
TCATGCTGGAGCATCCGTAGACCTAGCCATCTTCTCACTCCATTTGGCTGGTATTTCCTC
AATTTTAGCCTCTATTAATTTTATTACAACTATTATTAACATAAAACCACCTGCTATTTC
TCAGTATCAAACACCACTCTTTGTTTGATCTATCCTTGTAACCACAGTTCTTCTTCTTCT
TTCTCTTCCTGTTCTCGCAGCCGCAATTACGATACTATTAACTGACCGTAATTTAAACAC
AACATTTTTTGATCCTGCTGGAGGGGGGGACCCAATTCTTTATCAACATT
>KX949998.1 Squalus montalbani isolate MZB 15019 cytochrome oxidase subunit I (COI) gene, partial cds; mitochondrial
------------------------------------------------------------
-------------AGCCAACCTGGTTCTCTTCTAGGAGATGATCAAATCTATAATGTTAT
CGTAACTGCTCACGCTTTTGTAATAATCTTTTTTATGGTGATGCCTGTAATAATTGGTGG
GTTCGGAAACTGATTAGTACCTTTAATGATTGGTGCACCAGACATAGCTTTTCCACGAAT
AAATAATATAAGCTTTTGATTATTGCCTCCCTCCCTCCTGTTACTTTTAGCCTCTGCTGG
TGTAGAAGCGGGAGCCGGAACCGGCTGAACAGTCTACCCCCCTCTCGCAGGTAATATAGC
TCATGCTGGAGCATCCGTAGACCTAGCCATCTTCTCACTCCATTTGGCTGGTATTTCCTC
AATTTTAGCCTCTATTAATTTTATTACAACTATTATTAACATAAAACCACCTGCTATTTC
TCAGTATCAAACACCACTCTTTGTTTGATCTATCCTTGTAACCACAGTTCTTCTTCTTCT
TTCTCTTCCTGTTCTCGCAGCCGCAATTACGA----------------------------
--------------------------------------------------
>KX949997.1 Squalus montalbani isolate H 5857-17 cytochrome oxidase subunit I (COI) gene, partial cds; mitochondrial
------------------------------------------------------------
-------------AGCCAACCTGGTTCTCTTCTAGGAGATGATCAAATCTATAATGTTAT
CGTAACTGCTCACGCTTTTGTAATAATCTTTTTTATGGTGATGCCTGTAATAATTGGTGG
GTTCGGAAACTGATTAGTACCTTTAATGATTGGTGCACCAGACATAGCTTTTCCACGAAT
AAATAATATAAGCTTTTGATTATTGCCTCCCTCCCTCCTGTTACTTTTAGCCTCTGCTGG
TGTAGAAGCGGGAGCCGGAACCGGCTGAACAGTCTACCCCCCTCTCGCAGGTAATATAGC
TCATGCTGGAGCATCCGTAGACCTAGCCATCTTCTCACTCCATTTGGCTGGTATTTCCTC
AATTTTAGCCTCTATTAATTTTATTACAACTATTATTAACATAAAACCACCTGCTATTTC
TCAGTATCAAACACCACTCTTTGTTTGATCTATCCTTGTAACCACAGTTCTTCTTCTTCT
TTCTCTTCCTGTTCTCGCAGCCGCAATTACGA----------------------------
--------------------------------------------------
>KX949887.1 Squalus montalbani isolate P.046168/TS1 cytochrome oxidase subunit I (COI) gene, partial cds; mitochondrial
------------------------------------------------------------
-------------AGCCAACCTGGTTCTCTTCTAGGAGATGATCAAATCTATAATGTTAT
CGTAACTGCTCACGCTTTTGTAATAATCTTTTTTATGGTGATGCCTGTAATAATTGGTGG
GTTCGGAAACTGATTAGTACCTTTAATGATTGGTGCACCAGACATAGCTTTTCCACGAAT
AAATAATATAAGCTTTTGATTATTGCCTCCCTCCCTCCTGTTACTTTTAGCCTCTGCTGG
TGTAGAAGCGGGAGCCGGAACCGGCTGAACAGTCTACCCCCCTCTCGCAGGTAATATAGC
TCATGCTGGAGCATCCGTAGACCTAGCCATCTTCTCACTCCATTTGGCTGGTATTTCCTC
AATTTTAGCCTCTATTAATTTTATTACAACTATTATTAACATAAAACCACCTGCTATTTC
TCAGTATCAAACACCACTCTTTGTCTGATCTATCCTTGTAACCACAGTTCTTCTTCTTCT
TTCTCTTCCTGTTCTCGCAGCCGCAATTACGA----------------------------
--------------------------------------------------
>EF539321.1 Squalus montalbani voucher BW-A2299 cytochrome oxidase subunit 1 (COI) gene, partial cds; mitochondrial
CCTTTATTTAATNTTTGGTGCATGAGCAGGTATAGTAGGTACCGCCCTTAGCTTACTTAT
TCGAGCAGAATTAAGCCAACCTGGTTCTCTTCTAGGAGATGATCAAATCTATAATGTTAT
CGTAACTGCTCACGCTTTTGTAATAATCTTTTTTATGGTGATGCCTGTAATAATTGGTGG
GTTCGGAAACTGATTAGTACCTTTAATGATTGGTGCACCAGACATAGCTTTTCCACGAAT
AAATAATATAAGCTTTTGATTATTGCCTCCCTCCCTCCTGTTACTTTTAGCCTCTGCTGG
TGTAGAAGCGGGAGCCGGAACCGGCTGAACAGTCTACCCCCCTCTCGCAGGTAATATAGC
TCATGCTGGAGCATCCGTAGACCTAGCCATCTTCTCACTCCATTTAGCTGGTATTTCCTC
AATTTTAGCCTCTATTAATTTTATTACAACTATTATTAACATAAAACCACCTGCTATTTC
TCAGTATCAAACACCACTCTTTGTTTGATCTATCCTTGTAACCACAGTTCTTCTTCTTCT
TTCTCTTCCTGTTCTCGCAGCCGCAATTACGATACTATTAACTGACCGTAATTTAAACAC
AACATTTTTTGATCCTGCTGGAGGGGGGGACCCAATTCTTTATCAACATT
>KM973187.1 Rhizoprionodon oligolinx voucher 3630 cytochrome oxidase subunit I (COI) gene, partial cds; mitochondrial
------------------------------------------------------CCTGAT
TCGAGCCGAACTTGGGCAACCTGGATCTCTCTTAGGAGATGATCAGATTTATAATGTGAT
CGTAACTGCCCACGCTTTTGTAATAATCTTTTTTATAGTTATACCAATTATAATTGGTGG
TTTCGGAAATTGACTAGTTCCTTTAATAATTGGTGCACCAGATATAGCCTTCCCACGAAT
AAATAATATAAGCTTTTGACTCCTTCCACCATCATTTCTTCTTCTCCTAGCTTCTGCTGG
AGTAGAAGCTGGAGCAGGAACCGGTTGAACAGTTTATCCCCCATTAGCTAGTAATATAGC
TCACGCTGGACCATCTGTTGACCTAGCTATTTTCTCCCTTCATTTAGCCGGTGTTTCATC
AATTTTAGCCTCAATCAATTTTATTACAACTATTATTAATATAAAACCACCAGCCATTTC
CCAATACCAAACACCTTTATTTGTCTGATCTATTCTCGTAACTACTATTCTTCTCCTTCT
CTCACTTCCAGTTCTTGCAGCAGGAATTACAATATTACTTACAGATCGC-----------
--------------------------------------------------
>KM973186.1 Rhizoprionodon oligolinx voucher 3625 cytochrome oxidase subunit I (COI) gene, partial cds; mitochondrial
-----------------------------------------------------------T
TCGAGCCGAACTTGGGCAACCTGGATCTCTCTTAGGAGATGATCAGATTTATAATGTGAT
CGTAACTGCCCACGCTTTTGTAATAATCTTTTTTATAGTTATACCAATTATAATTGGTGG
TTTCGGAAATTGACTAGTTCCTTTAATAATTGGTGCACCAGATATAGCCTTCCCACGAAT
AAATAATATAAGCTTTTGACTCCTTCCACCATCATTTCTTCTTCTCCTAGCTTCTGCTGG
AGTAGAAGCTGGAGCAGGAACCGGTTGAACAGTTTATCCCCCATTAGCTAGTAATATAGC
TCACGCTGGACCATCTGTTGACCTAGCTATTTTCTCCCTTCATTTAGCCGGTGTTTCATC
AATTTTAGCCTCAATCAATTTTATTACAACTATTATTAATATAAAACCACCAGCCATTTC
CCAATACCAAACACCTTTATTTGTCTGATCTATTCTCGTAACTACTATTCTTCTCCTTCT
CTCACTTCCAGTTCTTGCA-----------------------------------------
--------------------------------------------------
>FJ519272.1 Rhizoprionodon porosus voucher SOSSRC:Rhizoprionodon porosus OC-2 cytochrome oxidase subunit I (COI) gene, partial cds; mitochondrial
CCTTTACTTAATTTTTGGTGCATGGGCAGGTATAGTTGGAACAGCCCTAAGTCTCCTAAT
TCGAGCCGAACTCGGTCAACCTGGATCTCTCTTAGGAGATGATCAGATTTATAATGTGAT
CGTAACTGCCCACGCTTTTGTAATAATCTTCTTTATAGTAATACCAATTATAATTGGTGG
CTTCGGAAATTGACTGGTTCCCTTAATAATTGGTGCACCAGATATAGCCTTCCCACGAAT
AAATAACATGAGCTTTTGACTCCTTCCACCTTCATTCCTTCTTCTCCTAGCTTCTGCTGG
AGTAGAAGCTGGAGCAGGTACTGGTTGAACAGTCTATCCCCCATTAGCTAGTAATATAGC
TCACGCTGGACCATCTGTTGATCTAGCTATTTTCTCCCTTCATTTAGCCGGTGTTTCATC
AATTTTAGCCTCAATTAACTTTATTACAACCATTATTAACATAAAACCACCAGCTATTTC
CCAATATCAAACACCTTTATTTGTTTGATCTATTCTTGTAACTACTATTCTCCTTCTCCT
TTCACTTCCAGTCCTTGCAGCAGGAATTACAATATTACTTACAGATCGCAACCTTAATAC
CACATTCTTTGATCCTGCAGGTGGGGGAGACCCAATTCTTTACCAACACC
>FJ519264.1 Rhizoprionodon porosus voucher SOSSRC:Rhizoprionodon porosus OC-10 cytochrome oxidase subunit I (COI) gene, partial cds; mitochondrial
CCTTTACTTAATTTTTGGTGCATGGGCAGGTATAGTTGGAACAGCCCTAAGTCTCCTAAT
TCGAGCCGAACTCGGTCAACCTGGATCTCTCTTAGGAGATGATCAGATTTATAATGTGAT
CGTAACTGCCCACGCTTTTGTAATAATCTTCTTTATAGTAATACCAATTATAATTGGTGG
CTTCGGAAATTGACTGGTTCCCTTAATAATTGGTGCACCAGATATAGCCTTCCCACGAAT
AAATAACATGAGCTTTTGACTCCTTCCACCTTCATTCCTTCTTCTCCTAGCTTCTGCTGG
AGTAGAAGCTGGAGCAGGTACTGGTTGAACAGTCTATCCCCCATTAGCTAGTAATATAGC
TCACGCTGGACCATCTGTTGATCTGGCTATTTTCTCCCTTCATTTAGCCGGTGTTTCATC
AATTTTAGCCTCAATTAACTTTATTACAACCATTATTAACATAAAACCACCAGCTATTTC
CCAATATCAAACACCTTTATTTGTTTGATCTATTCTTGTAACTACTATTCTCCTTCTCCT
TTCACTTCCAGTCCTTGCAGCAGGAATTACAATATTACTTACAGATCGCAACCTTAATAC
CACATTCTTTGATCCTGCAGGTGGGGGAGACCCAATTCTTTACCAACACC
>EU399000.1 Rhizoprionodon taylori voucher BW-A2562 cytochrome oxidase subunit 1 (COI) gene, partial cds; mitochondrial
CCTTTATTTAATTTTTGGTGCATGGGCAGGTATAGTTGGAACAGCCCTAAGTCTCCTAGT
TCGAGCCGAACTTGGTCAACCTGGATCTCTTTTAGGAGACGATCAGATTTATAATGTGAT
CGTAACTGCCCACGCTTTTGTAATAATCTTTTTTATGGTTATACCAGTTATAATTGGTGG
CTTCGGAAATTGACTGGTCCCTCTAATAATTGGTGCACCAGATATAGCCTTCCCACGAAT
AAATAACATAAGCTTCTGACTCCTCCCACCATCATTCCTTCTTCTCCTAGCTTCTGCTGG
GGTAGAAGCTGGAGCAGGCACTGGTTGAACAGTTTATCCTCCATTAGCTAGCAATCTAGC
TCATGCCGGACCATCTGTTGACCTGGCTATTTTCTCCCTCCATTTGGCCGGTGTTTCATC
AATTTTAGCCTCAATTAACTTTATTACAACTATCATTAATATAAAACCACCAGCTATTTC
CCAATATCAAACACCTTTATTTGTTTGATCTATTCTTGTAACTACTATTCTCCTCCTCCT
TTCACTTCCAGTCCTTGCAGCAGGGATTACAATATTACTTACAGACCGTAACCTTAATAC
CACATTCTTTGATCCTGCGGGTGGGGGAGATCCAATTCTTTACCAACATC
>EU399005.1 Rhizoprionodon taylori voucher BIOUG<CAN_:BW-A3000 cytochrome oxidase subunit 1 (COI) gene, partial cds; mitochondrial
CCTTTATTTAATTTTTGGTGCATGGGCAGGTATAGTTGGAACAGCCCTAAGTCTCCTAGT
TCGAGCCGAACTTGGTCAACCTGGATCTCTTTTAGGAGACGATCAGATTTATAATGTGAT
CGTAACTGCCCACGCTTTTGTAATAATCTTTTTTATGGTTATACCAGTTATAATTGGTGG
CTTCGGAAATTGACTGGTCCCTCTAATAATTGGTGCACCAGATATAGCCTTCCCACGAAT
AAATAACATAAGCTTCTGACTCCTCCCACCATCATTCCTTCTTCTCCTAGCTTCTGCTGG
GGTAGAAGCTGGAGCAGGCACTGGTTGAACAGTTTATCCTCCATTAGCTAGCAATCTAGC
TCATGCCGGACCATCTGTTGACCTGGCTATTTTCTCCCTCCATTTGGCCGGTGTTTCATC
AATTTTAGCCTCAATTAACTTTATTACAACTATCATTAATATAAAACCACCAGCTATTTC
CCAATATCAAACACCTTTATTTGTTTGATCTATTCTTGTAACTACTATTCTCCTCCTCCT
TTCACTTCCAGTCCTTGCAGCAGGGATTACAATATTACTTACAGACCGTAACCTTAATAC
CACATTCTTTGATCCTGCGGGTGGGGGAGATCCAATTCTTTACCAACATC
>FJ519279.1 Rhizoprionodon terraenovae voucher SOSSRC:Rhizoprionodon terraenovae OC-19 cytochrome oxidase subunit I (COI) gene, partial cds; mitochondrial
CCTTTACTTAATTTTTGGTGCATGGGCAGGTATAGTTGGAACAGCCCTAAGTCTTCTAAT
TCGAGCCGAACTCGGTCAACCTGGATCTCTCTTAGGAGATGATCAGATTTATAATGTGAT
CGTAACTGCCCACGCTTTTGTAATAATCTTCTTTATGGTAATGCCAATTATAATTGGTGG
TTTCGGAAATTGACTGGTTCCCTTAATAATTGGTGCACCAGATATAGCCTTCCCACGAAT
AAATAACATGAGCTTTTGACTCCTTCCACCTTCATTCCTTCTTCTCCTAGCTTCTGCTGG
AGTAGAAGCTGGAGCAGGTACTGGTTGAACAGTCTATCCCCCATTAGCTAGTAACATAGC
TCACGCTGGACCATCTGTTGATCTGGCTATTTTCTCCCTTCATTTAGCCGGTGTTTCATC
AATTTTAGCCTCAATTAACTTTATTACAACCATTATCAACATAAAACCACCAGCTATTTC
CCAATATCAAACACCTTTATTTGTTTGATCTATTCTTGTAACTACTATTCTCCTTCTCCT
TTCACTTCCAGTCCTTGCAGCAGGAATTACAATATTACTTACAGATCGCAACCTTAATAC
CACATTCTTTGACCCTGCAGGTGGGGGAGACCCAATTCTTTACCAACACC
>KC015878.1 Rhizoprionodon terraenovae voucher 07-081 cytochrome oxidase subunit 1 (COI) gene, partial cds; mitochondrial
CCTTTACTTAATTTTTGGTGCATGGGCAGGTATAGTTGGAACAGCCCTAAGTCTCCTAAT
TCGAGCCGAACTCGGTCAACCTGGATCTCTCTTAGGAGATGATCAGATTTATAATGTGAT
CGTAACTGCCCACGCTTTTGTAATAATCTTCTTTATGGTAATGCCAATTATAATTGGTGG
TTTCGGAAATTGACTGGTTCCCTTAATAATTGGTGCACCAGATATAGCCTTCCCACGAAT
AAATAACATGAGCTTTTGACTCCTTCCACCTTCATTCCTTCTTCTCCTAGCTTCTGCTGG
AGTAGAAGCTGGAGCAGGTACTGGTTGAACAGTCTATCCCCCATTAGCTAGTAATATAGC
TCACGCTGGACCATCTGTTGATCTGGCTATTTTCTCCCTTCATTTAGCCGGTGTTTCATC
AATTTTAGCCTCAATTAACTTTATTACAACCATTATCAACATAAAACCACCAGCTATTTC
CCAATATCAAACACCTTTATTTGTTTGATCTATTCTTGTAACTACTATTCTCCTTCTCCT
TTCACTTCCAGTCCTTGCAGCAGGAATTACAATATTACTTACAGATCGCAACCTTAATAC
CACATTCTTTGACCCTGCAGGTGGGGGAGACCCAATTCTTTACCAACACC
>FJ518962.1 Prionace glauca voucher SOSSRC:Prionace glauca OC-40 cytochrome oxidase subunit I (COI) gene, partial cds; mitochondrial
CCTTTACCTAATTTTTGGTGCATGAGCAGGTATAGTTGGGACAGCCCTAAGCCTCCTAAT
TCGAGCTGAACTTGGGCAACCTGGATCTCTTTTAGGAGATGATCAGATTTATAATGTAAT
TGTAACCGCCCACGCTTTTGTAATAATCTTTTTTATGGTTATACCAATCATAATTGGTGG
TTTCGGAAATTGACTAGTTCCTTTAATAATTGGAGCACCAGATATAGCCTTCCCACGAAT
AAATAACATAAGCTTCTGACTTCTTCCACCATCATTTCTTCTCCTCCTCGCCTCTGCTGG
AGTTGAAGCCGGAGCAGGTACTGGTTGAACAGTTTATCCTCCATTAGCTAGTAACCTAGC
ACATGCTGGACCATCTGTTGATTTAGCTATTTTCTCTCTTCACTTAGCCGGTATTTCATC
AATTTTAGCTTCAATTAACTTTATTACAACCATTATTAATATAAAACCACCAGCCATTTC
CCAATATCAAACACCATTATTTGTTTGATCTATTCTTGTAACCACTATTCTTCTTCTCCT
AGCACTTCCAGTTCTTGCAGCAGGTATTACAATATTACTTACAGATCGTAACCTTAATAC
TACATTCTTTGACCCTGCAGGTGGAGGAGATCCAATCCTTTATCAGCACT
>KP193339.1 Prionace glauca voucher RJ LMA 5900 cytochrome oxidase subunit 1 (COI) gene, partial cds; mitochondrial
CCTTTACCTAATTTTTGGTGCATGAGCAGGTATAGTTGGGACAGCCCTAAGCCTCCTAAT
TCGAGCTGAACTTGGGCAACCTGGATCTCTTTTAGGAGATGATCAGATTTATAATGTAAT
TGTAACCGCCCACGCTTTTGTAATAATCTTTTTTATGGTTATACCAATCATAATTGGTGG
TTTCGGAAATTGACTAGTTCCTTTAATAATTGGAGCACCAGATATAGCCTTCCCACGAAT
AAATAACATAAGCTTCTGACTTCTTCCACCATCATTTCTTCTCCTCCTCGCCTCTGCTGG
AGTTGAAGCCGGAGCAGGTACTGGTTGAACAGTTTATCCTCCATTAGCTAGTAACCTAGC
ACATGCTGGACCATCTGTTGATTTAGCTATTTTCTCTCTTCACTTAGCCGGTATTTCATC
AATTTTAGCTTCAATTAACTTTATTACAACCATTATTAATATAAAACCACCAGCCATTTC
CCAATATCAAACACCATTATTTGTTTGATCTATTCTTGTAACCACTATTCTTCTTCTCCT
AGCACTTCCAGTTCTTGCAGCAGGTATTACAATATTACTTACAGATCGTAACCTTAATAC
TACATTCTTTGACCCTGCAGGTGGAGGAGATCCAATCCTTTATCAGCACT
>KC015831.1 Prionace glauca voucher 05-613-002e2 cytochrome oxidase subunit 1 (COI) gene, partial cds; mitochondrial
CCTTTACCTAATTTTTGGTGCATGAGCAGGTATAGTTGGGACAGCCCTAAGCCTCCTAAT
TCGAGCTGAACTTGGGCAACCTGGATCTCTTTTAGGAGATGATCAGATTTATAATGTAAT
TGTAACCGCCCACGCTTTTGTAATAATCTTTTTTATGGTTATACCAATCATAATTGGTGG
TTTCGGAAATTGACTAGTTCCTTTAATAATTGGAGCACCAGATATAGCCTTCCCACGAAT
AAATAACATAAGCTTCTGACTTCTTCCACCATCATTTCTTCTCCTCCTCGCCTCTGCTGG
AGTTGAAGCCGGAGCAGGTACTGGTTGAACAGTTTATCCTCCATTAGCTAGTAACCTAGC
ACATGCTGGACCATCTGTTGATTTAGCTATTTTCTCTCTTCACTTAGCCGGTATTTCATC
AATTTTAGCTTCAATTAACTTTATTACAACCATTATTAATATAAAACCACCAGCCATTTC
CCAATATCAAACACCATTATTTGTTTGATCTATTCTTGTAACCACTATTCTTCTTCTCCT
AGCACTTCCAGTTCTTGCAGCAGGTATTACAATATTACTTACAGATCGTAACCTTAATAC
TACATTCTTTGACCCTGCAGGTGGAGGAGATCCAATCCTTTATCAGCACT
>KF590481.1 Prionace glauca voucher IBRC01.153.01 cytochrome oxidase subunit 1 (COI) gene, partial cds; mitochondrial
-CTTTACCTAATTTTTGGTGCATGAGCAGGTATAGTTGGGACAGCCCTAAGCCTCCTAAT
TCGAGCTGAACTTGGGCAACCTGGATCTCTTTTAGGAGATGATCAGATTTATAATGTAAT
TGTAACCGCCCACGCTTTTGTAATAATCTTTTTTATGGTTATACCAATCATAATTGGTGG
TTTCGGAAATTGACTAGTTCCTTTAATAATTGGAGCACCAGATATAGCCTTCCCACGAAT
AAATAACATAAGCTTCTGACTTCTTCCACCATCATTTCTTCTCCTCCTCGCCTCTGCTGG
AGTTGAAGCCGGAGCAGGTACTGGTTGAACAGTTTATCCTCCATTAGCTAGTAACCTAGC
ACATGCTGGACCATCTGTTGATTTAGCTATTTTCTCTCTTCACTTAGCCGGTATTTCATC
AATTTTAGCTTCAATTAACTTTATTACAACCATTATTAATATAAAACCACCAGCCATTTC
CCAATATCAAACACCATTATTTGTTTGATCTATTCTTGTAACCACTATTCTTCTTCTCCT
AGCACTTCCAGTTCTTGCAGCAGGTATTACAATATTACTTACAGATCGTAACCTTAATAC
TACATTCTTTGACCCTGCAGGTGGAGGAGATCCAATCCTTTATCAGCACT
>DQ108286.1 Prionace glauca voucher BIOUG<CAN_:BW-A074 cytochrome oxidase subunit 1 (COI) gene, partial cds; mitochondrial
CCTTTACCTAATTTTTGGTGCATGAGCAGGTATAGTTGGGACAGCCCTAAGCCTCCTAAT
TCGAGCTGAACTTGGGCAACCTGGATCTCTTTTAGGAGATGATCAGATTTATAATGTAAT
TGTAACCGCCCACGCTTTTGTAATAATCTTTTTTATGGTTATACCAATCATAATTGGTGG
TTTCGGAAATTGACTAGTTCCTTTAATAATTGGAGCACCAGATATAGCCTTCCCACGAAT
AAATAACATAAGCTTCTGACTTCTTCCACCATCATTTCTTCTCCTCCTCGCCTCTGCTGG
AGTTGAAGCCGGAGCAGGTACTGGTTGAACAGTTTATCCTCCATTAGCTAGTAACCTAGC
ACATGCTGGACCATCTGTTGATTTAGCTATTTTCTCTCTTCACTTAGCCGGTATTTCATC
AATTTTAGCTTCAATTAACTTTATTACAACCATTATTAATATAAAACCACCAGCCATTTC
CCAATATCAAACACCATTATTTGTTTGATCTATTCTTGTAACCACTATTCTTCTTCTCCT
AGCACTTCCAGTTCTTGCAGCAGGTATTACAATATTACTTACAGATCGTAACCTTAATAC
TACATTCTTTGACCCTGCAGGTGGAGGAGATCCAATCCTTTATCAGCACT
>EF539331.1 Squalus sp. BOLD:AAB2934 voucher BW-A2282 cytochrome oxidase subunit 1 (COI) gene, partial cds; mitochondrial
CCTTTATTTAATCTTTGGTGCATGAGCAGGAATAGTAGGTACCGCCCTTAGCTTACTTAT
TCGAGCAGAATTAAGCCAACCTGGTTCTCTTCTGGGAGATGATCAAATCTATAATGTTAT
CGTAACTGCTCACGCTTTTGTAATAATCTTTTTTATAGTAATGCCTGTAATAATCGGTGG
ATTCGGAAACTGATTAGTACCTTTAATGATTGGTGCGCCAGACATAGCTTTTCCACGAAT
AAATAATATAAGCTTTTGATTATTACCTCCCTCCCTCCTGTTACTTTTAGCCTCTGCTGG
TGTAGAAGCGGGAGCCGGAACCGGCTGAACAGTATACCCCCCTCTCGCAGGTAATATAGC
TCATGCTGGAGCATCCGTAGACCTAGCCATTTTCTCACTCCATTTGGCTGGTATTTCCTC
AATTTTAGCCTCTATTAATTTTATTACAACTATTATTAACATAAAACCACCTGCTATTTC
TCAGTATCAAACACCACTCTTTGTTTGATCCATCCTTGTAACCACAGTTCTTCTTCTTCT
TTCTCTTCCTGTTCTCGCAGCCGCAATTACGATACTACTAACTGACCGTAATTTAAACAC
AACATTTTTTGATCCTGCTGGGGGAGGGGACCCAATTCTTTACCAACATT
>EF539329.1 Squalus sp. BOLD:AAB2934 voucher BW-A2289 cytochrome oxidase subunit 1 (COI) gene, partial cds; mitochondrial
CCTTTATTTAATCTTTGGTGCATGAGCAGGGATAGTAGGTACCGCCCTTAGCTTACTTAT
TCGAGCAGAATTAAGCCAACCTGGTTCTCTTCTGGGAGATGATCAAATCTATAATGTTAT
CGTAACTGCTCACGCTTTTGTAATAATTTTTTTTATAGTAATGCCTGTAATAATCGGTGG
GTTCGGAAACTGATTAGTACCTTTAATGATTGGTGCACCAGATATAGCTTTTCCACGAAT
AAATAATATAAGCTTTTGATTATTACCTCCCTCCCTCCTGTTACTTTTAGCCTCTGCTGG
TGTAGAAGCGGGAGCCGGAACCGGCTGAACAGTATACCCCCCTCTCGCGGGTAATATAGC
TCATGCTGGAGCATCCGTAGACCTAGCCATTTTTTCACTCCATTTGGCTGGTATTTCCTC
AATTTTAGCCTCTATTAATTTTATTACAACTATTATTAACATAAAACCACCTGCTATTTC
TCAGTATCAAACACCACTCTTTGTTTGATCCATCCTTGTAACCACAGTTCTTCTTCTTCT
TTCTCTTCCTGTTCTCGCAGCCGCAATTACGATACTTCTAACTGACCGTAATTTAAACAC
AACATTTTTTGATCCTGCTGGAGGAGGGGACCCAATTCTTTACCAACACT
>JF494593.1 Squalus sp. BOLD:AAA1550 voucher Smith 5.26 #1 cytochrome oxidase subunit 1 (COI) gene, partial cds; mitochondrial
-----------TCTCTGGTGCATGAGCAGGAATAGTAGGCACCGCCCTTAGCTTACTTAT
TCGAGCAGAACTAAGCCAGCCTGGAACACTCCTGGGAGATGATCAAATCTATAATGTTAT
AGTAACTGCTCACGCTTTTGTAATAATCTTTTTCATAGTTATGCCTGTAATAATCGGTGG
ATTCGGAAACTGATTAGTACCTTTAATAATTGGTGCACCAGACATAGCTTTTCCACGGAT
AAATAATATAAGCTTTTGATTTCTTCCCCCATCCCTCCTGCTACTCTTAGCCTCTGCTGG
TGTAGAAGCAGGAGCCGGAACCGGCTGAACAGTTTACCCCCCGCTAGCAGGTAATATAGC
CCATGCTGGCGCATCCGTAGACCTGGCCATCTTCTCACTCCATTTAGCTGGTATTTCCTC
AATTTTAGCCTCTATTAATTTTATCACAACTATTATTAACATAAAACCTCCTGCCATCTC
TCAGTATCAAACACCACTCTTTGTTTGATCCATCCTTGTAACCACCGTTCTTCTTCTTCT
TTCCCTCCCTGTCCTCGCAGCCGCAATTACGATACTACTAACTGACCGTAATTTAAACAC
AACATTTTTTGATCCTGCTGGAGGAGGAGACCCAATTCTCTACCAACA--
>JF494581.1 Squalus acanthias voucher ADC09_5.24#7 cytochrome oxidase subunit 1 (COI) gene, partial cds; mitochondrial
CCTTTATTTAATCTTTGGTGCATGAGCAGGAATAGTAGGTACCGCCCTTAGCTTACTTAT
TCGCGCAGAATTAAGCCAACCCGGAACACTTCTGGGAGATGATCAAATCTATAATGTTAT
CGTGACTGCTCACGCTTTTGTAATAATCTTTTTTATAGTTATGCCTGTAATAATTGGTGG
ATTCGGAAACTGATTGGTGCCCTTAATAATCGGCGCACCAGATATGGCTTTTCCACGAAT
AAATAATATAAGCTTTTGACTATTACCCCCCTCCCTCCTATTACTTTTAGCCTCAGCTGG
TGTTGAGGCAGGAGCCGGAACCGGCTGAACAGTCTACCCCCCTCTCGCAGGTAACATAGC
CCATGCTGGCGCATCTGTAGATCTAGCCATCTTCTCACTCCATTTAGCTGGTATTTCCTC
AATTTTAGCCTCTATTAATTTTATCACAACTATTATTAACATAAAACCACCTGCCATTTC
TCAGTATCAAACACCACTCTTTGTTTGATCCATTCTTGTAACCACCATTCTTCTTCTTCT
TTCTCTTCCTGTTCTCGCAGCCGCAATTACGATACTATTAACTGACCGTAATTTAAACAC
AACATTTTTTGACCCTGCCGGAGGGGGAGACCCAATTCTTTACCAACATT
>KC015929.1 Squalus acanthias voucher 06-163-GeoB1-a10 cytochrome oxidase subunit 1 (COI) gene, partial cds; mitochondrial
CCTTTATTTAATCTTTGGTGCATGAGCAGGAATAGTAGGTACCGCCCTTAGCTTACTTAT
TCGCGCAGAATTAAGCCAACCCGGAACACTTCTGGGAGATGATCAAATCTATAATGTTAT
CGTGACTGCTCACGCTTTTGTAATAATCTTTTTTATAGTTATGCCTGTAATAATTGGTGG
ATTCGGAAACTGATTGGTGCCCTTAATAATCGGCGCACCAGATATGGCTTTTCCACGAAT
AAATAATATAAGCTTTTGACTATTACCCCCCTCCCTCCTATTACTTTTAGCCTCAGCTGG
TGTTGAGGCAGGAGCCGGAACCGGCTGAACAGTCTACCCCCCTCTCGCAGGTAACATAGC
CCATGCTGGCGCATCTGTAGATCTAGCCATCTTCTCACTCCATTTAGCTGGTATTTCCTC
AATTTTAGCCTCTATTAATTTTATCACAACTATTATTAACATAAAACCACCTGCCATTTC
TCAGTATCAAACACCACTCTTTGTGTGATCCATTCTTGTAACCACCATTCTTCTTCTTCT
TTCTCTTCCTGTTCTCGCAGCCGCAATTACGATACTATTAACTGACCGTAATTTAAACAC
AACATTTTTTGACCCTGCCGGAGGGGGAGACCCAATT-------------
>EU074605.1 Squalus acanthias isolate FARG203-06 cytochrome oxidase subunit I (COI) gene, partial cds; mitochondrial
CCTTTATTTAATCTTTGGTGCATGAGCAGGAATAGTAGGTACCGCCCTTAGCTTACTTAT
TCGCGCAGAATTAAGCCAACCCGGAACACTTCTGGGAGATGATCAAATCTATAATGTTAT
CGTGACTGCTCACGCTTTTGTAATAATCTTTTTTATAGTTATGCCTGTAATAATTGGTGG
ATTCGGGAACTGATTGGTGCCCTTAATAATCGGCGCACCAGATATGGCTTTTCCACGAAT
AAATAATATAAGCTTTTGACTATTACCCCCCTCCCTCCTATTACTTTTAGCCTCAGCTGG
TGTTGAGGCAGGAGCCGGAACCGGCTGAACAGTCTACCCCCCTCTCGCAGGTAACATAGC
CCATGCTGGCGCATCTGTAGATCTAGCCATCTTCTCACTCCATTTAGCTGGTATTTCCTC
AATTTTAGCCTCTATTAATTTTATCACAACTATTATTAACATAAAACCACCTGCCATTTC
TCAGTATCAAACACCACTCTTTGTTTGATCCATTCTTGTAACCACCATTCTTCTTCTTCT
TTCTCTTCCTGTTCTCGCAGCCGCAATTACGATACTATTAACTGACCGTAATTTAAACAC
AACATTTTTTGACCCTGCCGGAGGGGGAGACCCAATTCTTTACCAACATT
>EF539292.1 Squalus albifrons voucher BIOUG<CAN_:BW-A030 cytochrome oxidase subunit 1 (COI) gene, partial cds; mitochondrial
CCTTTATTTAATCTTTGGTGCATGAGCAGGAATAGTAGGTACCGCCCTTAGCTTACTTAT
TCGAGCAGAATTAAGCCAACCTGGTTCTCTTCTGGGAGATGATCAAATCTATAATGTTAT
CGTAACTGCTCACGCTTTTGTAATAATCTTTTTTATAGTAATGCCTGTAATAATCGGTGG
ATTCGGAAACTGATTAGTACCTTTAATGATTGGTGCACCAGACATAGCTTTTCCACGAAT
AAATAATATAAGCTTTTGATTATTACCTCCCTCCCTCCTGTTACTTTTAGCCTCTGCTGG
TGTAGAAGCAGGAGCCGGAACCGGCTGAACAGTATACCCCCCTCTCGCAGGTAATATAGC
TCATGCTGGAGCATCCGTAGACCTAGCCATTTTCTCACTCCATTTGGCTGGTATTTCCTC
AATTTTAGCCTCTATTAATTTTATTACAACTATTATTAACATAAAACCACCTGCTATTTC
TCAGTATCAAACACCACTCTTTGTTTGATCCATCCTTGTAACCACAGTTCTTCTTCTTCT
TTCTCTTCCTGTTCTCGCAGCCGCAATTACGATACTACTAACTGACCGTAATTTAAACAC
AACATTTTTTGATCCTGCTGGAGGAGGGGACCCAATTCTTTACCAACATT
>DQ108257.1 Squalus albifrons voucher BIOUG<CAN_:BW-A110 cytochrome oxidase subunit 1 (COI) gene, partial cds; mitochondrial
CCTTTATTTAATCTTTGGTGCATGAGCAGGAATAGTAGGTACCGCCCTTAGCTTACTTAT
TCGAGCAGAATTAAGCCAACCTGGTTCTCTTCTGGGAGATGATCAAATCTATAATGTTAT
CGTAACTGCTCACGCTTTTGTAATAATCTTTTTTATAGTAATGCCTGTAATAATCGGTGG
ATTCGGAAACTGATTAGTACCTTTAATGATTGGTGCACCAGACATAGCTTTTCCACGAAT
AAATAATATAAGCTTTTGATTATTACCTCCCTCCCTCCTGTTACTTTTAGCCTCTGCTGG
TGTAGAAGCAGGAGCCGGAACCGGCTGAACAGTATACCCCCCTCTCGCAGGTAATATAGC
TCATGCTGGAGCATCCGTAGACCTAGCCATTTTCTCACTCCATTTGGCTGGTATTTCCTC
AATTTTAGCCTCTATTAATTTTATTACAACTATTATTAACATAAAACCACCTGCTATTTC
TCAGTATCAAACACCACTCTTTGTTTGATCCATCCTTGTAACCACAGTTCTTCTTCTTCT
TTCTCTTCCTGTTCTCGCAGCCGCAATTACGATACTACTAACTGACCGTAATTTAAACAC
AACATTTTTTGATCCTGCTGGAGGAGGGGACCCAATTCTTTACCAACATT
>DQ108254.1 Squalus albifrons voucher BIOUG<CAN_:BW-A107 cytochrome oxidase subunit 1 (COI) gene, partial cds; mitochondrial
-----------------------------------TAGGTACCGCCCTTAGCTTACTTAT
TCGAGCAGAATTAAGCCAACCTGGTTCTCTTCTGGGAGATGATCAAATCTATAATGTTAT
CGTAACTGCTCACGCTTTTGTAATAATCTTTTTTATAGTAATGCCTGTAATAATCGGTGG
ATTCGGAAACTGATTAGTACCTTTAATGATTGGTGCACCAGACATAGCTTTTCCACGAAT
AAATAATATAAGCTTTTGATTATTACCTCCCTCCCTCCTGTTACTTTTAGCCTCTGCTGG
TGTAGAAGCAGGAGCCGGAACCGGCTGAACAGTATACCCCCCTCTCGCAGGTAATATAGC
TCATGCTGGAGCATCCGTAGACCTAGCCATTTTCTCACTCCATTTGGCTGGTATTTCCTC
AATTTTAGCCTCTATTAATTTTATTACAACTATTATTAACATAAAACCACCTGCTATTTC
TCAGTATCAAACACCACTCTTTGTTTGATCCATCCTTGTAACCACAGTTCTTCTTCTTCT
TTCTCTTCCTGTTCTCGCAGCCGCAATTACGATACTACTAACTGACCGTAATTTAAACAC
AACATTTTTTGATCCTGCTGGAGGAGGGGACCCAATTCTTTACCAACATT
>JF494584.1 Squalus blainville voucher Smith 5.26 #2 cytochrome oxidase subunit 1 (COI) gene, partial cds; mitochondrial
CCTTTATTTAATCTTTGGTGCATGAGCAGGAATAGTAGGCACCGCCCTTAGCTTACTTAT
TCGAGCAGAATTAAGCCAGCCTGGAACACTCCTGGGAGATGATCAAATCTATAATGTTAT
CGTAACCGCTCACGCTTTTGTAATAATCTTTTTCATAGTTATGCCTGTAATAATCGGTGG
ATTCGGAAACTGATTAGTACCTTTAATAATTGGTGCACCAGACATAGCTTTTCCACGGAT
AAATAATATAAGCTTTTGATTGTTGCCCCCATCCCTCCTGCTACTCTTAGCCTCTGCTGG
TGTAGAAGCAGGAGCCGGAACCGGCTGAACAGTTTACCCCCCGCTAGCAGGTAATATAGC
CCATGCTGGCGCATCCGTAGACCTGGCCATCTTCTCACTCCATTTAGCTGGTATTTCCTC
AATTTTAGCCTCTATTAATTTTATCACAACTATTATTAACATAAAACCTCCTGCCATCTC
TCAGTATCAAACACCACTCTTTGTTTGATCCATCCTTGTAACCACCGTTCTTCTTCTTCT
TTCCCTCCCTGTCCTCGCAGCCGCAATTACGATACTATTAACTGACCGTAATTTAAACAC
AACATTTTTTGATCCTGCTGGAGGAGGAGACCCAATTCTCTACCAACA--
>KT307442.1 Squalus blainville voucher GenMaPDB000680 cytochrome oxidase subunit 1 (COI) gene, partial cds; mitochondrial
CCTTTATTTAATCTTTGGTGCATGAGCAGGAATAGTAGGCACCGCCCTTAGCTTACTTAT
TCGAGCAGAATTAAGCCAGCCTGGAACACTCCTGGGAGATGATCAAATCTATAATGTTAT
CGTAACTGCTCACGCTTTTGTAATAATCTTTTTCATAGTTATGCCTGTAATAATCGGTGG
ATTCGGAAACTGATTAGTACCTTTAATAATTGGTGCACCAGACATAGCTTTTCCACGGAT
AAATAATATAAGCTTTTGATTGTTGCCCCCATCCCTCCTGCTACTCTTAGCCTCTGCTGG
TGTAGAAGCAGGAGCCGGAACCGGCTGAACAGTTTACCCCCCGCTAGCAGGTAATATAGC
CCATGCTGGCGCATCCGTAGACCTGGCCATCTTCTCACTCCATTTAGCTGGTATTTCCTC
AATTTTAGCCTCTATTAATTTTATCACAACTATTATTAACATAAAACCTCCTGCCATCTC
TCAGTATCAAACACCACTCTTTGTTTGATCCATCCTTGTAACCACCGTTCTTCTTCTTCT
TTCCCTCCCTGTCCTCGCAGCCGCAATTACGATACTATTAACTGACCGTAATTTAAACAC
AACATTTTTTGATCCTGCTGGAGGAGGAGACCCAATTCTCTACCAACA--
>KJ709925.1 Squalus blainville voucher MCFS07220 cytochrome oxidase subunit 1 (COI) gene, partial cds; mitochondrial
CCTTTATTTAATCTTTGGTGCATGAGCAGGAATAGTAGGCACCGCCCTTAGCTTACTTAT
TCGAGCAGAATTAAGCCAGCCTGGAACACTCCTGGGAGATGATCAAATCTATAATGTTAT
CGTAACTGCTCACGCTTTTGTAATAATCTTTTTCATAGTTATGCCTGTAATAATCGGTGG
ATTCGGAAACTGATTAGTACCTTTAATAATTGGTGCACCAGACATAGCTTTTCCACGGAT
AAATAATATAAGCTTTTGATTGTTGCCCCCATCCCTCCTGCTACTCTTAGCCTCTGCTGG
TGTAGAAGCAGGAGCCGGAACCGGCTGAACAGTTTACCCCCCGCTAGCAGGTAATATAGC
CCATGCTGGCGCATCCGTAGACCTGGCCATCTTCTCACTCCATTTAGCTGGTATTTCCTC
AATTTTAGCCTCTATTAATTTTATCACAACTATTATTAACATAAAACCTCCTGCCATCTC
TCAGTATCAAACGCCACTCTTTGTTTGATCCATCCTTGTAACCACCGTTCTTCTTCTTCT
TTCCCTCCCTGTCCTCGCAGCCGCAATTACGATACTATTAACTGACCGTAATTTAAACAC
AACATTTTTTGATCCTGCTGGAGGAGGAGACCCAATTCTCTACCAACACT
>JF494586.1 Squalus brevirostris voucher ACD07_5.26 #6 cytochrome oxidase subunit 1 (COI) gene, partial cds; mitochondrial
CCTTTATTTAATCTTTGGTGCATGAGCAGGAATAGTAGGCACCGCCCTCAGCTTACTTAT
TCGAGCAGAATTAAGCCAGCCTGGAACACTTCTGGGAGATGATCAAATCTATAATGTTAT
CGTAACTGCTCACGCTTTTGTAATAATCTTTTTCATAGTTATGCCTGTAATAATCGGTGG
ATTCGGAAACTGATTAGTACCTTTAATAATTGGTGCACCAGACATAGCTTTTCCACGGAT
AAATAATATAAGCTTTTGATTGTTGCCCCCGTCCCTCCTGCTACTATTAGCTTCTGCTGG
TGTAGAAGCAGGAGCCGGAACCGGCTGAACAGTTTACCCCCCGCTAGCAGGTAATATAGC
CCATGCTGGCGCATCCGTAGACCTGGCCATCTTCTCACTCCATTTGGCTGGTATTTCCTC
AATTTTAGCCTCTATTAATTTTATCACAACTATTATTAACATAAAACCTCCTGCCATCTC
TCAGTATCAAACACCACTCTTTGTTTGATCCATCCTTGTAACCACCGTTCTTCTTCTTCT
TTCCCTCCCTGTCCTCGCAGCCGCAATTACGATACTATTAACTGACCGTAATTTAAACAC
AACATTTTTTGATCCTGCTGGGGGAGGAGACCCAATTCTCTACCAACA--
>EF539296.1 Squalus brevirostris voucher BW-A2993 cytochrome oxidase subunit 1 (COI) gene, partial cds; mitochondrial
CCTTTATTTAATCTTTGGTGCATGAGCAGGAATAGTAGGCACCGCCCTTAGCTTACTCAT
TCGAGCAGAATTAAGCCAGCCTGGAACACTCCTGGGAGATGATCAAATCTATAATGTTAT
CGTAACTGCTCACGCTTTTGTAATAATCTTTTTCATAGTTATGCCTGTAATAATCGGTGG
ATTCGGAAACTGATTAGTACCTTTAATAATTGGTGCACCAGACATAGCTTTTCCACGGAT
AAATAATATAAGCTTTTGATTGTTGCCCCCCTCCCTCCTGCTACTCTTAGCCTCTGCTGG
TGTAGAAGCAGGAGCCGGAACCGGCTGAACAGTTTACCCCCCGCTAGCAGGTAATATAGC
CCATGCTGGCGCATCCGTAGACCTGGCCATCTTCTCACTCCATTTGGCTGGTATTTCCTC
AATTTTAGCCTCTATTAATTTTATCACAACTATTATTAACATAAAACCTCCTGCCATCTC
TCAGTATCAAACACCACTCTTTGTCTGATCCATCCTTGTAACCACCGTTCTTCTTCTTCT
TTCCCTCCCGGTCCTCGCAGCCGCAATTACGATACTATTAACTGACCGTAATTTAAACAC
AACATTTTTTGATCCTGCAGGGGGAGGAGACCCAATTCTCTACCAACACT
>EF539301.1 Squalus chloroculus voucher BIOUG<CAN_:BW-2214 cytochrome oxidase subunit 1 (COI) gene, partial cds; mitochondrial
CCTTTATTTAATCTTTGGTGCATGAGCAGGTATAGTAGGTACCGCCCTTAGCTTACTTAT
TCGAGCAGAATTAAGCCAACCTGGTTCTCTTCTAGGAGATGATCAAATCTATAATGTTAT
CGTAACTGCTCACGCTTTTGTAATAATCTTTTTTATGGTTATGCCTGTAATAATTGGTGG
ATTCGGAAACTGATTAGTACCTTTAATGATTGGTGCACCAGACATAGCTTTTCCACGAAT
AAATAATATAAGCTTTTGATTATTGCCTCCCTCCCTCCTGTTACTTTTAGCCTCTGCTGG
TGTAGAAGCGGGAGCCGGAACCGGCTGAACAGTCTACCCCCCTCTCGCAGGTAATATAGC
TCATGCTGGAGCATCCGTAGACCTAGCCATCTTCTCACTCCATTTGGCTGGTATTTCCTC
AATTTTAGCCTCTATTAATTTTATTACAACTATTATTAACATAAAACCACCTGCTATCTC
TCAGTATCAAACACCGCTCTTTGTTTGATCCATCCTTGTAACCACAGTTCTTCTTCTTCT
TTCTCTTCCTGTTCTCGCAGCCGCAATTACGATACTATTAACTGACCGTAATTTAAACAC
AACATTTTTTGATCCTGCTGGAGGGGGAGACCCAATTCTTTATCAACATT
>DQ108260.1 Squalus chloroculus voucher BIOUG<CAN_:BW-A097 cytochrome oxidase subunit 1 (COI) gene, partial cds; mitochondrial
CCTTTATTTAATCTTTGGTGCATGAGCAGGTATAGTAGGTACCGCCCTTAGCTTACTTAT
TCGAGCAGAATTAAGCCAACCTGGTTCTCTTCTAGGAGATGATCAAATCTATAATGTTAT
CGTAACTGCTCACGCTTTTGTAATAATCTTTTTTATGGTTATGCCTGTAATAATTGGTGG
ATTCGGAAACTGATTAGTACCTTTAATGATTGGTGCACCAGACATAGCTTTTCCACGAAT
AAATAATATAAGCTTTTGATTATTGCCTCCCTCCCTCCTGTTACTTTTAGCCTCTGCTGG
TGTAGAAGCGGGAGCCGGAACCGGCTGAACAGTCTACCCCCCTCTCGCAGGTAATATAGC
TCATGCTGGAGCATCCGTAGACCTAGCCATCTTCTCACTCCATTTGGCTGGTATTTCCTC
AATTTTAGCCTCTATTAATTTTATTACAACTATTATTAACATAAAACCACCTGCTATCTC
TCAGTATCAAACACCGCTCTTTGTTTGATCCATCCTTGTAACCACAGTTCTTCTTCTTCT
TTCTCTTCCTGTTCTCGCAGCCGCAATTACGATACTATTAACTGACCGTAATTTAAACAC
AACATTTTTTGATCCTGCTGGAGGGGGAGACCCAATTCTTTATCAACATT
>DQ108248.1 Squalus crassispinus voucher BIOUG<CAN_:BW-A117 cytochrome oxidase subunit 1 (COI) gene, partial cds; mitochondrial
CCTCTATTTAATCTTTGGTGCATGAGCAGGAATAGTAGGTACCGCCCTTAGTTTGCTTAT
TCGAGCAGAATTAAGCCAACCTGGTTCTCTTCTGGGGGATGATCAAATCTATAATGTTAT
CGTAACTGCTCACGCTTTTGTAATAATCTTTTTTATAGTGATGCCTGTAATAATTGGTGG
ATTCGGAAACTGATTAGTACCTTTAATGATTGGTGCACCAGACATAGCTTTTCCACGAAT
AAATAATATAAGCTTTTGATTATTGCCTCCCTCCCTCCTATTACTTTTAGCCTCTGCTGG
TGTTGAGGCGGGAGCCGGAACCGGCTGAACAGTCTACCCCCCTCTCGCAGGTAATATAGC
TCATGCTGGAGCATCCGTAGACCTAGCCATCTTCTCACTCCATTTGGCTGGTATTTCCTC
AATTCTAGCCTCTATTAATTTTATTACAACTATTATTAACATAAAACCACCTGCTATTTC
TCAGTATCAAACACCACTCTTTGTTTGATCCATTCTTGTAACCACAGTCCTTCTTCTTCT
TTCTCTTCCTGTTCTCGCAGCCGCAATTACGATGCTATTAACTGACCGTAATTTAAACAC
AACATTTTTTGATCCTGCTGGAGGGGGGGACCCAATTCTTTACCAACATT
>EU399022.1 Squalus crassispinus voucher BIOUG<CAN_:BW-A2876 cytochrome oxidase subunit 1 (COI) gene, partial cds; mitochondrial
CCTCTATTTAATCTTTGGTGCATGAGCAGGAATNGTAGGTNCCGCCCTTAGTTTGCTTAT
TCGAGCAGAATTAAGCCAACCTGGTTCTCTTCTGGGGGATGATCAAATCTATAATGTTAT
CGTAACTGCTCACGCTTTTGTAATAATCTTTTTTATAGTGATGCCTGTAATAATTGGTGG
ATTCGGAAACTGATTAGTACCTTTAATGATTGGTGCACCAGACATAGCTTTTCCACGAAT
AAATAATATAAGCTTTTGATTATTGCCTCCCTCCCTCCTATTACTTTTAGCCTCTGCTGG
TGTTGAGGCGGGAGCCGGAACCGGCTGAACAGTCTACCCCCCTCTCGCAGGTAATATAGC
TCATGCTGGAGCATCCGTAGACCTAGCCATCTTCTCACTCCATTTGGCTGGTATTTCCTC
AATTCTAGCCTCTATTAATTTTATTACAACTATTATTAACATAAAACCACCTGCTATTTC
TCAGTATCAAACACCACTCTTTGTTTGATCCATTCTTGTAACCACAGTCCTTCTTCTTCT
TTCTCTTCCTGTTCTCGCAGCCGCAATTACGATGCTATTAACTGACCGTAATTTAAACAC
AACATTTTTTGATCCTGCTGGAGGGGGGGACCCA----------------
>FJ519595.1 Squalus cubensis voucher KU:IT:5256 cytochrome oxidase subunit I (COI) gene, partial cds; mitochondrial
CCTTTATTTAATCTTTGGTGCATGAGCAGGTATAGTAGGTACCGCCCTTAGCTTACTTAT
TCGAGCAGAATTAAGCCAACCTGGTTCTCTTCTAGGAGATGATCAAATCTATAATGTTAT
CGTAACTGCTCACGCTTTTGTAATAATCTTTTTTATGGTGATGCCTGTAATAATTGGTGG
ATTCGGAAACTGATTAGTACCTTTAATGATTGGTGCACCAGACATAGCTTTTCCACGAAT
AAATAATATAAGCTTTTGATTATTGCCTCCCTCCCTCCTGTTACTTTTAGCCTCTGCTGG
TGTAGAAGCGGGAGCCGGAACCGGCTGAACAGTCTACCCCCCTCTCGCAGGTAATATAGC
CCATGCTGGAGCATCCGTAGACCTAGCCATCTTCTCACTCCATTTGGCTGGTATTTCCTC
AATTTTAGCCTCTATTAATTTTATTACAACTATTATTAACATAAAACCACCTGCTATTTC
TCAGTATCAAACACCACTCTTTGTTTGATCCATCCTTGTAACCACAGTTCTTCTTCTTCT
TTCTCTTCCTGTTCTCGCAGCCGCAATTACGATACTATTAACTGACCGTAATTTAAACAC
AACATTTTTTGATCCTGCTGGAGGGGGGGACCCAATTCTTTATCAACATT
>FN431670.1 Squalus cubensis mitochondrial COI gene for cytochrome oxidase subunit I, specimen voucher Pi20
CCTTTATTTAATCTTTGGTGCATGAGCAGGAATAGTAGGTACCGCCCTTAGCTTACTTAT
TCGAGCAGAATTAAGCCAGCCTGGAACACTTCTGGGAGATGATCAAATCTATAATGTTAT
CGTAACTGCTCACGCTTTTGTAATAATCTTTTTCATAGTCATGCCTGTAATAATCGGTGG
ATTCGGAAACTGATTAGTACCTTTAATAATCGGTGCACCAGACATAGCTTTTCCACGGAT
AAATAATATAAGCTTTTGATTGTTGCCCCCGTCCCTCCTGTTACTCTTAGCCTCTGCTGG
TGTAGAAGCAGGAGCCGGAACCGGCTGAACAGTCTACCCCCCGCTAGCAGGTAATATAGC
CCATGCTGGCGCATCCGTAGACCTGGCCATCTTCTCACTCCATTTGGCTGGTATTTCCTC
AATTTTAGCCTCTATTAATTTTATCACAACTATTATTAACATAAAACCTCCTGCCATCTC
TCAGTATCAAACACCACTCTTTGTTTGATCTATCCTTGTAACCACCGTTCTTCTTCTTCT
TTCCCTCCCTGTCCTCGCAGCCGCAATTACGATACTATTAACTGACCGTAATTTAAACAC
AACATTTTTTGATCCTGCTGGGGGAGGAGACCCAATTCTCTACCAACACT
>DQ108246.1 Squalus edmundsi voucher BIOUG<CAN_:BW-A115 cytochrome oxidase subunit 1 (COI) gene, partial cds; mitochondrial
CCTTTATTTAATCTTTGGTGCATGAGCAGGTATGGTAGGTACCGCCCTTAGCTTACTTAT
TCGAGCAGAATTAAGCCAACCTGGTTCTCTTCTGGGAGATGATCAAATCTATAATGTTAT
CGTAACTGCTCACGCTTTTGTAATAATCTTTTTTATAGTAATGCCTGTAATAATTGGTGG
ATTCGGAAACTGATTAGTACCTTTAATGATTGGTGCACCAGACATGGCTTTTCCACGAAT
AAATAATATAAGCTTTTGATTATTGCCTCCCTCCCTCCTGTTACTTTTAGCCTCTGCTGG
TGTAGAAGCGGGAGCCGGAACCGGCTGAACAGTCTACCCCCCTCTCGCAGGTAATATAGC
TCATGCTGGAGCATCCGTAGACTTAGCCATCTTCTCACTCCATTTGGCTGGTATTTCCTC
AATTTTAGCCTCTATTAATTTTATTACAACTATTATTAATATAAAACCACCTGCTATTTC
TCAGTATCAAACACCACTCTTTGTTTGATCCATCCTTGTAACCACAGTTCTTCTTCTTCT
TTCTCTCCCTGTTCTCGCAGCCGCAATTACGATACTATTAACTGACCGTAATTTAAACAC
AACATTTTTTGATCCTGCTGGAGGGGGAGACCCAATTCTTTACCAACATT
>EF539305.1 Squalus edmundsi voucher BW-A2288 cytochrome oxidase subunit 1 (COI) gene, partial cds; mitochondrial
CCTTTATTTAATCTTTGGTGCATGAGCAGGTATGGTAGGTACCGCCCTTAGCTTACTTAT
TCGAGCAGAATTAAGCCAACCTGGTTCTCTTCTGGGAGATGATCAAATCTATAATGTTAT
CGTAACTGCTCACGCTTTTGTAATAATCTTTTTTATAGTAATGCCTGTAATAATTGGTGG
ATTCGGAAACTGATTAGTACCTTTAATGATTGGTGCACCAGACATGGCTTTTCCACGAAT
AAATAATATAAGCTTTTGATTATTGCCTCCCTCCCTCCTGTTACTTTTAGCCTCTGCTGG
TGTAGAAGCGGGAGCCGGAACCGGCTGAACAGTCTACCCCCCTCTCGCAGGTAATATAGC
CCATGCTGGAGCATCCGTAGACTTAGCCATCTTCTCACTCCATTTGGCTGGTATTTCCTC
AATTTTAGCCTCTATTAATTTTATTACAACTATTATTAATATAAAACCACCTGCTATTTC
TCAGTATCAAACACCACTCTTTGTTTGATCCATCCTTGTAACCACAGTTCTTCTTCTTCT
TTCTCTTCCTGTTCTCGCAGCCGCAATTACGATACTATTAACTGACCGTAATTTAAACAC
AACATTTTTTGATCCTGCTGGAGGGGGAGACCCAATTCTTTACCAACATT
>DQ108238.1 Squalus grahami voucher BIOUG<CAN_:BW-A123 cytochrome oxidase subunit 1 (COI) gene, partial cds; mitochondrial
CCTTTATTTAATCTTTGGTGCATGAGCAGGTATAGTAGGTACCGCCCTTAGCTTACTAAT
TCGAGCAGAATTAAGCCAACCTGGTTCTCTTCTGGGAGATGATCAAATCTATAATGTTAT
CGTAACTGCTCACGCTTTTGTAATAATCTTTTTTATAGTGATGCCTGTAATAATCGGTGG
ATTCGGAAACTGATTAGTACCTTTAATGATTGGTGCACCAGACATAGCTTTTCCACGAAT
AAATAATATAAGCTTTTGATTATTGCCTCCCTCCCTCCTGTTACTTTTAGCCTCTGCTGG
TGTAGAAGCGGGAGCCGGAACCGGCTGAACAGTCTACCCCCCTCTCGCGGGTAATATAGC
TCATGCTGGAGCATCCGTAGACCTGGCCATCTTCTCACTCCATTTGGCTGGTATTTCCTC
AATTTTAGCCTCTATTAATTTTATTACAACTATTATTAACATAAAACCACCTGCTATTTC
TCAGTATCAAACACCACTCTTTGTTTGATCCATCCTTGTAACCACAGTTCTTCTTCTTCT
TTCTCTTCCTGTTCTCGCAGCCGCAATTACGATACTATTAACTGACCGTAATTTAAACAC
AACATTTTTTGATCCTGCGGGAGGGGGGGACCCAATTCTTTATCAACATT
>DQ108235.1 Squalus grahami voucher BIOUG<CAN_:BW-A120 cytochrome oxidase subunit 1 (COI) gene, partial cds; mitochondrial
CCTTTATTTAATCTTTGGTGCATGAGCAGGTATAGTAGGTACCGCCCTTAGCTTACTAAT
TCGAGCAGAATTAAGCCAACCTGGTTCTCTTCTGGGAGATGATCAAATCTATAATGTTAT
CGTAACTGCTCACGCTTTTGTAATAATCTTTTTTATAGTGATGCCTGTAATAATCGGTGG
ATTCGGAAACTGATTAGTACCTTTAATGATTGGTGCACCAGACATAGCTTTTCCACGAAT
AAATAATATAAGCTTTTGATTATTGCCTCCCTCCCTCCTGTTACTTTTAGCCTCTGCTGG
TGTAGAAGCGGGAGCCGGAACCGGCTGAACAGTCTACCCCCCTCTCGCGGGTAATATAGC
TCATGCTGGAGCATCCGTAGACCTGGCCATCTTCTCACTCCATTTGGCTGGTATTTCCTC
AATTTTAGCCTCTATTAATTTTATTACAACTATTATTAACATAAAACCACCTGCTATTTC
TCAGTATCAAACACCACTCTTTGTTTGATCCATCCTTGTAACCACAGTTCTTCTTCTTCT
TTCTCTTCCTGTTCTCGCAGCCGCAATTACGATACTATTAACTGACCGTAATTTAAACAC
AACATTTTTTGATCCTGCGGGAGGGGGGGACCCAATTCTTTATCAACATT
>KX949914.1 Squalus griffini isolate New Zealand #2436-8 cytochrome oxidase subunit I (COI) gene, partial cds; mitochondrial
------------------------------------------------------------
-------------AGCCAACCTGGTTCTCTTCTGGGAGATGATCAAATCTATAATGTTAT
CGTAACTGCTCACGCTTTTGTAATAATCTTTTTTATAGTGATGCCTGTAATAATCGGTGG
ATTCGGAAACTGATTAGTACCTTTAATGATTGGTGCACCAGACATAGCTTTCCCACGAAT
AAATAATATAAGCTTTTGATTATTGCCCCCCTCCCTCCTGTTACTTTTAGCCTCTGCTGG
TGTAGAAGCGGGAGCCGGAACCGGCTGAACAGTCTACCCCCCTCTCGCGGGTAATATAGC
TCATGCTGGAGCATCCGTAGACCTGGCCATCTTCTCACTCCATTTGGCTGGTATTTCCTC
AATTTTAGCCTCTATTAATTTTATTACAACTATTATTAACATAAAACCACCTGCTATTTC
TCAGTATCAAACACCACTCTTTGTTTGATCCATCCTTGTAACCACAGTTCTTCTTCTTCT
TTCTCTTCCTGTTCTCGCAGCCGCAATTACGA----------------------------
--------------------------------------------------
>KX949913.1 Squalus griffini isolate New Zealand #2450-3 cytochrome oxidase subunit I (COI) gene, partial cds; mitochondrial
------------------------------------------------------------
-------------AGCCAACCTGGTTCTCTTCTGGGAGATGATCAAATCTATAATGTTAT
CGTAACTGCTCACGCTTTTGTAATAATCTTTTTTATAGTGATGCCTGTAATAATCGGTGG
ATTCGGAAACTGATTAGTACCTTTAATGATTGGTGCACCAGACATAGCTTTCCCACGAAT
AAATAATATAAGCTTTTGATTATTGCCCCCCTCCCTCCTGTTACTTTTAGCCTCTGCTGG
TGTAGAAGCGGGAGCCGGAACCGGCTGAACAGTCTACCCCCCTCTCGCGGGTAATATAGC
TCATGCTGGAGCATCCGTAGACCTGGCCATCTTCTCACTCCATTTGGCTGGTATTTCCTC
AATTTTAGCCTCTATTAATTTTATTACAACTATTATTAACATAAAACCACCTGCTATTTC
TCAGTATCAAACACCACTCTTTGTTTGATCCATCCTTGTAACCACAGTTCTTCTTCTTCT
TTCTCTTCCTGTTCTCGCAGCCGCAATTACGA----------------------------
--------------------------------------------------
>KF590510.1 Squalus hemipinnis voucher IBRC01.198.01 cytochrome oxidase subunit 1 (COI) gene, partial cds; mitochondrial
-CTTTATTTAATCTTTGGTGCATGAGCAGGGATAGTAGGTACCGCCCTTAGCTTACTTAT
TCGAGCAGAATTAAGCCAACCTGGTTCTCTTCTGGGGGATGATCAAATCTATAATGTTAT
CGTAACTGCTCACGCTTTTGTAATAATCTTTTTTATGGTAATGCCTGTAATAATCGGTGG
ATTCGGAAACTGATTAGTACCTTTAATGATTGGTGCACCAGACATGGCTTTTCCACGAAT
AAATAATATAAGCTTTTGATTATTGCCTCCCTCCCTCCTGTTACTTTTAGCCTCTGCTGG
TGTAGAAGCGGGAGCCGGAACCGGCTGAACAGTCTACCCCCCTCTCGCAGGTAATATAGC
TCATGCTGGAGCATCCGTAGACTTAGCCATCTTCTCACTCCATTTGGCTGGTATTTCCTC
AATTTTAGCCTCTATTAATTTTATTACAACTATTATTAATATAAAACCACCTGCTATTTC
TCAGTATCAAACACCACTCTTTGTTTGATCCATCCTTGTAACCACAGTTCTTCTTCTTCT
TTCTCTTCCTGTTCTCGCAGCCGCAATTACGATACTATTAACTGACCGTAATTTAAACAC
AACATTTTTTGACCCTGCTGGAGGGGGAGACCCAATTCTCTACCAACATT
>EF539310.1 Squalus hemipinnis voucher BW-A2304 cytochrome oxidase subunit 1 (COI) gene, partial cds; mitochondrial
CCTTTATTTAATCTTTGGTGCATGAGCAGGGATAGTAGGTACCGCCCTTAGCTTACTTAT
TCGAGCAGAATTAAGCCAACCTGGTTCTCTTCTGGGAGATGATCAAATCTATAATGTTAT
CGTAACTGCTCACGCTTTTGTAATAATCTTTTTTATAGTAATGCCTGTAATAATCGGTGG
ATTCGGAAACTGATTAGTACCTTTAATGATTGGTGCACCAGACATGGCTTTTCCACGAAT
AAATAATATAAGCTTTTGATTATTGCCTCCCTCCCTCCTGTTACTTTTAGCCTCTGCTGG
TGTAGAAGCGGGAGCCGGAACCGGCTGAACAGTCTACCCCCCTCTCGCAGGTAATATAGC
TCATGCTGGAGCATCCGTAGACTTAGCCATCTTCTCACTCCATTTGGCTGGTATTTCCTC
AATTTTAGCCTCTATTAATTTTATTACAACTATTATTAATATAAAACCACCTGCTATTTC
TCAGTATCAAACACCACTCTTTGTTTGATCCATCCTTGTAACCACAGTTCTTCTTCTTCT
TTCTCTTCCTGTTCTCGCAGCCGCAATTACGATACTATTAACTGACCGTAATTTAAACAC
AACATTTTTTGACCCTGCTGGAGGGGGAGACCCAATTCTCTACCAACATT
>EF539316.1 Squalus japonicus voucher BW-A2293 cytochrome oxidase subunit 1 (COI) gene, partial cds; mitochondrial
CCTTTATTTAATCTTTGGTGCATGAGCAGGAATAGTAGGTACCGCCCTTAGCTTACTTAT
TCGAGCAGAATTAAGCCAACCTGGTTCTCTTCTGGGAGATGATCAAATCTATAATGTTAT
CGTAACTGCTCACGCTTTTGTAATAATCTTTTTTATAGTGATGCCTGTAATAATCGGTGG
GTTCGGAAACTGATTAGTACCTTTAATGATTGGTGCACCAGACATAGCTTTTCCACGAAT
AAATAATATAAGCTTTTGATTATTGCCTCCCTCCCTCCTGTTACTTCTAGCCTCTGCTGG
TGTAGAAGCGGGAGCCGGAACCGGCTGAACAGTCTACCCCCCTCTCGCAGGTAATATAGC
TCATGCTGGAGCATCCGTAGACCTAGCCATCTTCTCACTTCATTTGGCTGGTATTTCCTC
AATTTTAGCCTCTATTAATTTTATTACAACTATTATTAACATAAAACCACCTGCTATTTC
TCAGTATCAAACACCACTCTTTGTTTGATCCATCCTTGTAACCACTGTTCTTCTTCTTCT
TTCTCTTCCTGTTCTCGCAGCCGCAATTACGATACTATTAACTGACCGTAATTTAAACAC
GACATTTTTTGATCCTGCTGGAGGGGGGGACCCAATTCTTTACCAACATT
>EF539314.1 Squalus japonicus voucher BW-A2296 cytochrome oxidase subunit 1 (COI) gene, partial cds; mitochondrial
CCTTTATTTAATCTTTGGTGCATGAGCAGGAATAGTAGGTACCGCCCTTAGCTTACTTAT
TCGAGCAGAATTAAGCCAACCTGGTTCTCTTCTGGGAGATGATCAAATCTATAATGTTAT
CGTAACTGCTCACGCTTTTGTAATAATCTTTTTTATAGTAATGCCTGTAATAATCGGTGG
GTTCGGAAACTGATTAGTACCTTTAATGATTGGTGCACCAGACATAGCTTTTCCACGAAT
AAATAATATAAGCTTTTGATTATTGCCTCCCTCCCTCCTGTTACTTCTAGCCTCTGCTGG
TGTAGAAGCGGGAGCCGGAACCGGCTGAACAGTCTACCCCCCTCTCGCAGGTAATATAGC
TCATGCTGGAGCATCCGTAGACCTAGCCATCTTCTCACTTCATTTGGCTGGTATTTCCTC
AATTTTAGCCTCTATTAATTTTATTACAACTATTATTAACATAAAACCACCTGCTATTTC
TCAGTATCAAACACCACTCTTTGTTTGATCCATCCTTGTAACCACTGTTCTTCTTCTTCT
TTCTCTTCCTGTTCTCGCAGCCGCAATTACGATACTATTAACTGACCGTAATTTAAACAC
GACATTTTTTGATCCTGCTGGAGGGGGGGACCCAATTCTTTACCAACATT
>GU130698.1 Squalus megalops isolate s05 cytochrome oxidase subunit 1 (COI) gene, partial cds; mitochondrial
-CTTTATTTAATCTTTGGTGCATGAGCAGGTATAGTAGGTACCGCCCTTAGCTTACTTAT
TCGAGCAGAATTAAGCCAACCTGGTTCTCTTCTGGGGGATGATCAAATCTATAATGTTAT
CGTAACTGCTCACGCTTTTGTAATAATCTTTTTTATAGTGATGCCTGTAATAATCGGTGG
ATTCGGAAACTGATTAGTACCTTTAATGATTGGTGCGCCAGACATGGCTTTTCCACGAAT
AAATAATATAAGCTTTTGATTATTGCCTCCTTCCCTCCTGTTACTTTTAGCCTCTGCTGG
TGTAGAAGCGGGAGCCGGAACCGGCTGAACAGTCTACCCCCCTCTCGCAGGTAATATAGC
TCATGCTGGGGCATCCGTAGACCTAGCCATCTTCTCACTCCATTTGGCTGGTATCTCCTC
AATTCTAGCCTCTATTAATTTTATTACAACTATTATTAATATAAAACCACCTGCTATTTC
TCAGTATCAAACACCACTCTTTGTTTGATCCATCCTTGTAACCACAGTTCTTCTTCTTCT
TTCTCTTCCTGTTCTCGCAGCCGCAATTACGATACTATTAACTGACCGTAATTTAAACAC
AACATTTTTTGATCCTGCTGGAGGGGGGGACCCAATTCTTTACCAACATT
>DQ108270.1 Squalus megalops voucher BIOUG<CAN_:BW-A091 cytochrome oxidase subunit 1 (COI) gene, partial cds; mitochondrial
CCTTTATTTAATCTTTGGTGCATGAGCAGGAATAGTAGGCACCGCCCTTAGCTTACTTAT
TCGAGCAGAATTAAGCCAGCCTGGAACACTCCTGGGAGATGATCAAATCTATAATGTTAT
CGTAACTGCTCACGCTTTTGTAATAATCTTTTTCATAGTTATGCCTGTAATAATCGGTGG
ATTCGGAAACTGATTAGTACCTTTAATAATTGGTGCACCAGACATAGCTTTTCCACGGAT
AAATAATATAAGCTTTTGATTGTTACCCCCATCCCTCCTGCTACTCTTAGCCTCTGCTGG
TGTAGAAGCAGGAGCCGGAACCGGCTGAACAGTTTACCCCCCGCTAGCAGGTAATATAGC
CCATGCTGGCGCATCCGTAGACCTGGCCATCTTCTCACTCCATTTGGCTGGTATTTCCTC
AATTTTAGCCTCTATTAATTTTATCACAACTATTATTAACATAAAACCTCCTGCCATCTC
TCAGTATCAAACACCACTCTTTGTTTGATCCATCCTTGTAACCACCGTTCTTCTTCTTCT
TTCCCTCCCTGTCCTCGCAGCCGCAATTACGATACTATTAACTGACCGTAATTTAAACAC
AACATTTTTTGATCCTGCTGGGGGGGGAGACCCAATTCTCTACCAACACT
>KX949986.1 Squalus cf. megalops Mauritius isolate Mauritius #2 cytochrome oxidase subunit I (COI) gene, partial cds; mitochondrial
------------------------------------------------------------
-------------AGCCAACCTGGTTCTCTTCTAGGAGATGATCAAATCTATAATGTTAT
CGTAACTGCTCACGCTTTTGTAATAATCTTTTTTATGGTGATGCCTGTAATAATTGGTGG
ATTCGGAAACTGATTAGTACCTTTAATGATTGGTGCACCAGACATAGCTTTTCCACGAAT
AAATAATATAAGCTTTTGATTATTGCCTCCTTCCCTCCTGTTACTTTTAGCCTCTGCTGG
TGTAGAAGCGGGAGCCGGAACCGGCTGAACAGTCTACCCCCCTCTCGCAGGTAATATAGC
TCATGCTGGAGCATCCGTAGACCTAGCCATCTTCTCACTCCATTTGGCTGGTATTTCCTC
AATTTTAGCCTCTATTAATTTTATTACAACTATTATTAACATAAAACCACCTGCTATTTC
TCAGTATCAAACACCACTCTTTGTTTGATCCATCCTTGTAACCACAGTTCTTCTTCTTCT
TTCTCTTCCTGTTCTCGCAGCCGCAATTACGA----------------------------
--------------------------------------------------
>KX949985.1 Squalus cf. megalops Mauritius isolate Mauritius #1 cytochrome oxidase subunit I (COI) gene, partial cds; mitochondrial
------------------------------------------------------------
-------------AGCCAACCTGGCTCTCTTCTAGGAGATGATCAAATCTATAATGTTAT
CGTAACTGCTCACGCTTTTGTAATAATCTTTTTTATGGTGATGCCTGTAATAATTGGTGG
ATTCGGAAACTGATTAGTACCTTTAATGATTGGTGCACCAGACATAGCTTTTCCACGAAT
AAATAATATAAGCTTTTGATTATTGCCTCCCTCCCTCCTGTTACTTTTAGCCTCTGCTGG
TGTAGAAGCAGGAGCCGGAACCGGCTGAACAGTCTACCCCCCTCTCGCAGGTAATATAGC
TCATGCTGGAGCATCCGTAGACCTAGCCATCTTCTCACTCCATTTGGCTGGTATTTCCTC
AATTTTAGCCTCTATTAATTTTATTACAACTATTATTAACATAAAACCACCTGCTATTTC
TCAGTATCAAACACCACTCTTTGTTTGATCCATCCTTGTAACCACAGTTCTTCTTCTTCT
TTCTCTTCCTGTTCTCGCAGCCGCAATTACGA----------------------------
--------------------------------------------------
>JF494591.1 Squalus mitsukurii voucher ADC09_5.27#5 cytochrome oxidase subunit 1 (COI) gene, partial cds; mitochondrial
CCTTTATTTAATCTTTGGTGCATGAGCAGGTATAGTAGGTACCGCCCTTAGCTTACTTAT
TCGAGCAGAATTAAGCCAACCTGGTTCTCTTCTAGGAGATGATCAAATCTATAATGTTAT
CGTAACTGCTCACGCTTTTGTAATAATCTTTTTTATGGTGATGCCTGTAATAATTGGTGG
ATTCGGAAACTGATTAGTACCTTTAATGATTGGTGCACCAGACATAGCTTTTCCACGAAT
AAATAATATAAGCTTTTGATTATTGCCTCCCTCCCTCCTGTTACTTTTAGCCTCTGCTGG
TGTAGAAGCGGGAGCCGGAACCGGCTGAACAGTCTACCCCCCTCTCGCAGGTAATATAGC
TCATGCTGGAGCATCCGTAGACCTAGCCATCTTCTCACTCCATTTGGCTGGTATTTCCTC
AATTTTAGCCTCTATTAATTTTATTACAACTATTATTAACATAAAACCACCTGCTATTTC
TCAGTATCAAACACCACTCTTTGTTTGATCCATCCTTGTAACCACAGTTCTTCTTCTTCT
TTCTCTTCCTGTTCTCGCAGCCGCAATTACGATACTATTAACTGACCGTAATTTAAACAC
AACATTTTTTGATCCTGCTGGAGGGGGGGACCCAATTCTTTATCAACATT
>KU176446.1 Squalus mitsukurii voucher ADC2013 5.25 #2 cytochrome oxidase subunit 1 (COI) gene, partial cds; mitochondrial
CCTTTATTTAATCTTTGGTGCATGAGCAGGTATAGTAGGTACCGCCCTTAGCTTACTTAT
TCGAGCAGAATTAAGCCAACCTGGTTCTCTTCTAGGAGATGATCAAATCTATAATGTTAT
CGTAACTGCTCACGCTTTTGTAATAATCTTTTTTATGGTGATGCCTGTAATAATTGGTGG
ATTCGGAAACTGATTAGTACCTTTAATGATTGGTGCACCAGACATAGCTTTTCCACGAAT
AAATAATATAAGCTTTTGATTATTGCCTCCCTCCCTCCTGTTACTTTTAGCCTCTGCTGG
TGTAGAAGCGGGAGCCGGAACCGGCTGAACAGTCTACCCCCCTCTCGCAGGTAATATAGC
TCATGCTGGAGCATCCGTAGACCTAGCCATCTTCTCACTCCATTTGGCTGGTATTTCCTC
AATTTTAGCCTCTATTAATTTTATTACAACTATTATTAACATAAAACCACCTGCTATTTC
TCAGTATCAAACACCACTCTTTGTTTGATCCATCCTTGTAACCACAGTTCTTCTTCTTCT
TTCTCTTCCTGTTCTCGCAGCCGCAATTACGATACTATTAACTGACCGTAATTTAAACAC
AACATTTTTTGATCCTGCTGGAGGGGGGGACCCAATTCTTTATCAACATT
>JF494590.1 Squalus mitsukurii voucher ADC09_5.27#4 cytochrome oxidase subunit 1 (COI) gene, partial cds; mitochondrial
CCTTTATTTAATCTTTGGTGCATGAGCAGGTATAGTAGGTACCGCCCTTAGCTTACTTAT
TCGAGCAGAATTAAGCCAACCTGGTTCTCTTCTAGGAGATGATCAAATCTATAATGTTAT
CGTAACTGCTCACGCTTTTGTAATAATCTTTTTTATGGTGATGCCTGTAATAATTGGTGG
ATTCGGAAACTGATTAGTACCTTTAATGATTGGTGCACCAGACATAGCTTTTCCACGAAT
AAATAATATAAGCTTTTGATTATTGCCTCCCTCCCTCCTGTTACTTTTAGCCTCTGCTGG
TGTAGAAGCGGGAGCCGGAACCGGCTGAACAGTCTACCCCCCTCTCGCAGGTAATATAGC
TCATGCTGGAGCATCCGTAGACCTAGCCATCTTCTCACTCCATTTGGCTGGTATTTCCTC
AATTTTAGCCTCTATTAATTTTATTACAACTATTATTAACATAAAACCACCTGCTATTTC
TCAGTATCAAACACCACTCTTTGTTTGATCCATCCTTGTAACCACAGTTCTTCTTCTTCT
TTCTCTTCCTGTTCTCGCAGCCGCAATTACGATACTATTAACTGACCGTAATTTAAACAC
AACATTTTTTGATCCTGCTGGAGGGGGGGACCCAATTCTTTATCAACATT
>EU074611.1 Squalus mitsukurii isolate FARG333-07 cytochrome oxidase subunit I (COI) gene, partial cds; mitochondrial
CCTTTATTTAATCTTTGGTGCATGAGCAGGTATAGTAGGTACCGCCCTTAGCTTACTTAT
TCGAGCAGAATTAAGCCAACCTGGTTCTCTTCTAGGAGATGATCAAATCTATAATGTTAT
CGTAACTGCTCACGCTTTTGTAATAATCTTTTTTATGGTGATGCCTGTAATAATTGGTGG
ATTCGGAAACTGATTAGTACCTTTAATAATTGGTGCACCAGACATAGCTTTTCCACGAAT
AAATAATATAAGCTTTTGATTATTGCCTCCCTCCCTCCTGTTACTTTTAGCCTCTGCTGG
TGTAGAAGCGGGAGCCGGAACCGGCTGAACAGTCTACCCCCCTCTCGCAGGTAATATAGC
CCATGCTGGAGCATCCGTAGACCTAGCTATCTTCTCACTCCATTTGGCTGGTATTTCCTC
AATTTTAGCCTCTATTAATTTTATTACAACTATTATTAACATAAAACCACCTGCTATTTC
TCAGTATCAAACACCACTCTTTGTTTGATCCATCCTTGTAACCACAGTTCTTCTTCTTCT
TTCTCTTCCTGTTCTCGCAGCCGCAATTACGATACTATTAACTGACCGTAATTTAAACAC
AACATTTTTTGATCCTGCTGGAGGGGGGGACCCAATTCTTTATCAACATT
>EU074610.1 Squalus mitsukurii isolate FARG335-07 cytochrome oxidase subunit I (COI) gene, partial cds; mitochondrial
CCTTTATTTAATCTTTGGTGCATGAGCAGGTATAGTAGGTACCGCCCTTAGCTTACTTAT
TCGAGCAGAATTAAGCCAACCTGGTTCTCTTCTAGGAGATGATCAAATCTATAATGTTAT
CGTAACTGCTCACGCTTTTGTAATAATCTTTTTTATGGTGATGCCTGTAATAATTGGTGG
ATTCGGAAACTGATTAGTACCTTTAATGATTGGTGCACCAGACATAGCTTTTCCACGAAT
AAATAATATAAGCTTTTGATTATTGCCTCCCTCCCTCCTGTTACTTTTAGCCTCTGCTGG
TGTAGAAGCGGGAGCCGGAACCGGCTGAACAGTCTACCCCCCTCTCGCAGGTAATATAGC
TCATGCTGGAGCATCCGTAGACCTAGCCATCTTCTCACTCCATTTGGCTGGTATTTCCTC
AATTTTAGCCTCTATTAATTTTATTACAACTATTATTAACATAAAACCACCTGCTATTTC
TCAGTATCAAACACCACTCTTTGTTTGATCCATCCTTGTAACCACAGTTCTTCTTCTTCT
TTCTCTTCCTGTTCTCGCAGCCGCAATTACGATACTATTAACTGACCGTAATTTAAACAC
AACATTTTTTGATCCTGCTGGAGGGGGGGACCCAATTCTTTATCAACATT
>KX949982.1 Squalus cf. mitsukurii Hawaii isolate Hawaii #351 cytochrome oxidase subunit I (COI) gene, partial cds; mitochondrial
------------------------------------------------------------
-------------AGCCAACCTGGTTCTCTTCTGGGAGATGATCAAATCTATAATGTTAT
CGTTACTGCTCACGCTTTTGTAATAATCTTTTTTATAGTGATGCCTGTAATAATTGGTGG
GTTCGGAAACTGATTAGTACCTTTAATGATTGGTGCACCAGACATAGCTTTTCCACGAAT
AAATAATATAAGCTTTTGATTATTGCCTCCCTCCCTCCTGTTACTTCTAGCCTCTGCTGG
TGTAGAAGCGGGAGCCGGAACCGGCTGAACAGTCTACCCCCCTCTCGCAGGTAATATAGC
TCATGCTGGAGCATCCGTAGACCTAGCCATCTTCTCACTTCATTTGGCTGGTATTTCCTC
AATTTTAGCCTCTATTAATTTTATTACAACTATTATTAACATAAAACCACCTGCTATTTC
TCAGTATCAAACACCACTCTTTGTTTGATCCATCCTTGTAACCACTGTTCTTCTTCTTCT
TTCTCTTCCTGTTCTCGCAGCCGCAATTACGA----------------------------
--------------------------------------------------
>KX949979.1 Squalus cf. mitsukurii Uruguay isolate GoM#05-01-07 cytochrome oxidase subunit I (COI) gene, partial cds; mitochondrial
------------------------------------------------------------
-------------AGCCAACCTGGTTCTCTCCTAGGAGATGATCAAATCTATAATGTTAT
CGTAACTGCTCACGCTTTTGTAATAATCTTTTTTATGGTGATGCCTGTAATAATTGGTGG
ATTCGGAAACTGATTAGTACCTTTAATAATTGGTGCACCAGACATAGCTTTTCCACGAAT
AAATAATATAAGCTTTTGATTATTGCCTCCCTCCCTCCTGTTACTTTTAGCCTCTGCTGG
TGTAGAAGCGGGAGCCGGAACCGGCTGAACAGTCTACCCCCCTCTCGCAGGTAATATAGC
CCATGCTGGAGCATCCGTAGACCTAGCCATCTTCTCACTCCATTTGGCTGGTATTTCCTC
AATTTTAGCCTCTATTAATTTTATTACAACTATTATTAACATAAAACCACCTGCTATTTC
TCAGTATCAAACACCACTCTTTGTTTGATCCATCCTTGTAACCACAGTTCTTCTTCTTCT
TTCTCTTCCTGTTCTCGCAGCCGCAATTACGA----------------------------
--------------------------------------------------
>KX949978.1 Squalus cf. mitsukurii Uruguay isolate GoM#05-01-48 cytochrome oxidase subunit I (COI) gene, partial cds; mitochondrial
------------------------------------------------------------
-------------AGCCAACCTGGTTCTCTCCTAGGAGATGATCAAATCTATAATGTTAT
CGTAACTGCTCACGCTTTTGTAATAATCTTTTTTATGGTGATGCCTGTAATAATTGGTGG
ATTCGGAAACTGATTAGTACCTTTAATAATTGGTGCACCAGACATAGCTTTTCCACGAAT
AAATAATATAAGCTTTTGATTATTGCCTCCCTCCCTCCTGTTACTTTTAGCCTCTGCTGG
TGTAGAAGCGGGAGCCGGAACCGGCTGAACAGTCTACCCCCCTCTCGCAGGTAATATAGC
CCATGCTGGAGCATCCGTAGACCTAGCCATCTTCTCACTCCATTTGGCTGGTATTTCCTC
AATTTTAGCCTCTATTAATTTTATTACAACTATTATTAACATAAAACCACCTGCTATTTC
TCAGTATCAAACGCCACTCTTTGTTTGATCCATCCTTGTAACCACAGTTCTTCTTCTTCT
TTCTCTTCCTGTTCTCGCAGCCGCAATTACGA----------------------------
--------------------------------------------------
>DQ108274.1 Squalus montalbani voucher BIOUG<CAN_:BW-A095 cytochrome oxidase subunit 1 (COI) gene, partial cds; mitochondrial
CCTTTATTTAATCTTTGGTGCATGAGCAGGTATAGTAGGTACCGCCCTTAGCTTACTTAT
TCGAGCAGAATTAAGCCAACCTGGTTCTCTTCTAGGAGATGATCAAATCTATAATGTTAT
CGTAACTGCTCACGCTTTTGTAATAATCTTTTTTATGGTGATGCCTGTAATAATTGGTGG
GTTCGGAAACTGATTAGTACCTTTAATGATTGGTGCACCAGACATAGCTTTTCCACGAAT
AAATAATATAAGCTTTTGATTATTGCCTCCCTCCCTCCTGTTACTTTTAGCCTCTGCTGG
TGTAGAAGCGGGAGCCGGAACCGGCTGAACAGTCTACCCCCCTCTCGCAGGTAATATAGC
TCATGCTGGAGCATCCGTAGACCTAGCCATCTTCTCACTCCATTTGGCTGGTATTTCCTC
AATTTTAGCCTCTATTAATTTTATTACAACTATTATTAACATAAAACCACCTGCTATTTC
TCAGTATCAAACACCACTCTTTGTCTGATCTATCCTTGTAACCACAGTTCTTCTTCTTCT
TTCTCTTCCTGTTCTCGCAGCCGCAATTACGATACTATTAACTGACCGTAATTTAAACAC
AACATTTTTTGATCCTGCTGGAGGGGGGGACCCAATTCTTTATCAACATT
>EF539321.1 Squalus montalbani voucher BW-A2299 cytochrome oxidase subunit 1 (COI) gene, partial cds; mitochondrial
CCTTTATTTAATNTTTGGTGCATGAGCAGGTATAGTAGGTACCGCCCTTAGCTTACTTAT
TCGAGCAGAATTAAGCCAACCTGGTTCTCTTCTAGGAGATGATCAAATCTATAATGTTAT
CGTAACTGCTCACGCTTTTGTAATAATCTTTTTTATGGTGATGCCTGTAATAATTGGTGG
GTTCGGAAACTGATTAGTACCTTTAATGATTGGTGCACCAGACATAGCTTTTCCACGAAT
AAATAATATAAGCTTTTGATTATTGCCTCCCTCCCTCCTGTTACTTTTAGCCTCTGCTGG
TGTAGAAGCGGGAGCCGGAACCGGCTGAACAGTCTACCCCCCTCTCGCAGGTAATATAGC
TCATGCTGGAGCATCCGTAGACCTAGCCATCTTCTCACTCCATTTAGCTGGTATTTCCTC
AATTTTAGCCTCTATTAATTTTATTACAACTATTATTAACATAAAACCACCTGCTATTTC
TCAGTATCAAACACCACTCTTTGTTTGATCTATCCTTGTAACCACAGTTCTTCTTCTTCT
TTCTCTTCCTGTTCTCGCAGCCGCAATTACGATACTATTAACTGACCGTAATTTAAACAC
AACATTTTTTGATCCTGCTGGAGGGGGGGACCCAATTCTTTATCAACATT
>KF590396.1 Squalus montalbani voucher IBRC.01.79.01 cytochrome oxidase subunit 1 (COI) gene, partial cds; mitochondrial
-CTTTATTTAATCTTTGGTGCATGAGCAGGTATAGTAGGTACCGCCCTTAGCTTACTTAT
TCGAGCAGAATTAAGCCAACCTGGTTCTCTTCTAGGAGATGATCAAATCTATAATGTTAT
CGTAACTGCTCACGCTTTTGTAATAATCTTTTTTATGGTGATGCCTGTAATAATTGGTGG
GTTCGGAAACTGATTAGTACCTTTAATGATTGGTGCACCAGACATAGCTTTTCCACGAAT
AAATAATATAAGCTTTTGATTATTGCCTCCCTCCCTCCTGTTACTTTTAGCCTCTGCTGG
TGTAGAAGCGGGAGCCGGAACCGGCTGAACAGTCTACCCCCCTCTCGCAGGTAATATAGC
TCATGCTGGAGCATCCGTAGACCTAGCCATCTTCTCACTCCATTTGGCTGGTATTTCCTC
AATTTTAGCCTCTATTAATTTTATTACAACTATTATTAACATAAAACCACCTGCTATTTC
TCAGTATCAAACACCACTCTTTGTTTGATCTATCCTTGTAACCACAGTTCTTCTTCTTCT
TTCTCTTCCTGTTCTCGCAGCCGCAATTACGATACTATTAACTGACCGTAATTTAAACAC
AACATTTTTTGACCCTGCTGGAGGGGGGGACCCAATTCTTTATCAACATT
>DQ108253.1 Squalus montalbani voucher BIOUG<CAN_:BW-A106 cytochrome oxidase subunit 1 (COI) gene, partial cds; mitochondrial
CCTTTATTTAATCTTTGGTGCATGAGCAGGTATAGTAGGTACCGCCCTTAGCTTACTTAT
TCGAGCAGAATTAAGCCAACCTGGTTCTCTTCTGGGAGATGATCAAATCTATAATGTTAT
CGTAACTGCTCACGCTTTTGTAATAATCTTTTTTATGGTGATGCCTGTAATAATTGGTGG
GTTCGGAAACTGATTAGTACCTTTAATGATTGGTGCACCAGACATAGCTTTTCCACGAAT
AAATAATATAAGCTTTTGATTATTGCCTCCCTCCCTCCTGTTACTTTTAGCCTCTGCTGG
TGTAGAAGCGGGAGCCGGAACCGGCTGAACAGTCTACCCCCCTCTCGCAGGTAATATAGC
TCATGCTGGAGCATCCGTAGACCTAGCCATCTTCTCACTCCATTTGGCTGGTATTTCCTC
AATTTTAGCCTCTATTAATTTTATTACAACTATTATTAACATAAAACCACCTGCTATTTC
TCAGTATCAAACACCACTCTTTGTTTGATCTATCCTTGTAACCACAGTTCTTCTTCTTCT
TTCTCTTCCTGTTCTCGCAGCCGCAATTACGATACTATTAACTGACCGTAATTTAAACAC
AACATTTTTTGATCCTGCTGGAGGGGGGGACCCAATTCTTTATCAACATT
>KX949998.1 Squalus montalbani isolate MZB 15019 cytochrome oxidase subunit I (COI) gene, partial cds; mitochondrial
------------------------------------------------------------
-------------AGCCAACCTGGTTCTCTTCTAGGAGATGATCAAATCTATAATGTTAT
CGTAACTGCTCACGCTTTTGTAATAATCTTTTTTATGGTGATGCCTGTAATAATTGGTGG
GTTCGGAAACTGATTAGTACCTTTAATGATTGGTGCACCAGACATAGCTTTTCCACGAAT
AAATAATATAAGCTTTTGATTATTGCCTCCCTCCCTCCTGTTACTTTTAGCCTCTGCTGG
TGTAGAAGCGGGAGCCGGAACCGGCTGAACAGTCTACCCCCCTCTCGCAGGTAATATAGC
TCATGCTGGAGCATCCGTAGACCTAGCCATCTTCTCACTCCATTTGGCTGGTATTTCCTC
AATTTTAGCCTCTATTAATTTTATTACAACTATTATTAACATAAAACCACCTGCTATTTC
TCAGTATCAAACACCACTCTTTGTTTGATCTATCCTTGTAACCACAGTTCTTCTTCTTCT
TTCTCTTCCTGTTCTCGCAGCCGCAATTACGA----------------------------
--------------------------------------------------
>KX949997.1 Squalus montalbani isolate H 5857-17 cytochrome oxidase subunit I (COI) gene, partial cds; mitochondrial
------------------------------------------------------------
-------------AGCCAACCTGGTTCTCTTCTAGGAGATGATCAAATCTATAATGTTAT
CGTAACTGCTCACGCTTTTGTAATAATCTTTTTTATGGTGATGCCTGTAATAATTGGTGG
GTTCGGAAACTGATTAGTACCTTTAATGATTGGTGCACCAGACATAGCTTTTCCACGAAT
AAATAATATAAGCTTTTGATTATTGCCTCCCTCCCTCCTGTTACTTTTAGCCTCTGCTGG
TGTAGAAGCGGGAGCCGGAACCGGCTGAACAGTCTACCCCCCTCTCGCAGGTAATATAGC
TCATGCTGGAGCATCCGTAGACCTAGCCATCTTCTCACTCCATTTGGCTGGTATTTCCTC
AATTTTAGCCTCTATTAATTTTATTACAACTATTATTAACATAAAACCACCTGCTATTTC
TCAGTATCAAACACCACTCTTTGTTTGATCTATCCTTGTAACCACAGTTCTTCTTCTTCT
TTCTCTTCCTGTTCTCGCAGCCGCAATTACGA----------------------------
--------------------------------------------------
>KX949887.1 Squalus montalbani isolate P.046168/TS1 cytochrome oxidase subunit I (COI) gene, partial cds; mitochondrial
------------------------------------------------------------
-------------AGCCAACCTGGTTCTCTTCTAGGAGATGATCAAATCTATAATGTTAT
CGTAACTGCTCACGCTTTTGTAATAATCTTTTTTATGGTGATGCCTGTAATAATTGGTGG
GTTCGGAAACTGATTAGTACCTTTAATGATTGGTGCACCAGACATAGCTTTTCCACGAAT
AAATAATATAAGCTTTTGATTATTGCCTCCCTCCCTCCTGTTACTTTTAGCCTCTGCTGG
TGTAGAAGCGGGAGCCGGAACCGGCTGAACAGTCTACCCCCCTCTCGCAGGTAATATAGC
TCATGCTGGAGCATCCGTAGACCTAGCCATCTTCTCACTCCATTTGGCTGGTATTTCCTC
AATTTTAGCCTCTATTAATTTTATTACAACTATTATTAACATAAAACCACCTGCTATTTC
TCAGTATCAAACACCACTCTTTGTCTGATCTATCCTTGTAACCACAGTTCTTCTTCTTCT
TTCTCTTCCTGTTCTCGCAGCCGCAATTACGA----------------------------
--------------------------------------------------
>EF539321.1 Squalus montalbani voucher BW-A2299 cytochrome oxidase subunit 1 (COI) gene, partial cds; mitochondrial
CCTTTATTTAATNTTTGGTGCATGAGCAGGTATAGTAGGTACCGCCCTTAGCTTACTTAT
TCGAGCAGAATTAAGCCAACCTGGTTCTCTTCTAGGAGATGATCAAATCTATAATGTTAT
CGTAACTGCTCACGCTTTTGTAATAATCTTTTTTATGGTGATGCCTGTAATAATTGGTGG
GTTCGGAAACTGATTAGTACCTTTAATGATTGGTGCACCAGACATAGCTTTTCCACGAAT
AAATAATATAAGCTTTTGATTATTGCCTCCCTCCCTCCTGTTACTTTTAGCCTCTGCTGG
TGTAGAAGCGGGAGCCGGAACCGGCTGAACAGTCTACCCCCCTCTCGCAGGTAATATAGC
TCATGCTGGAGCATCCGTAGACCTAGCCATCTTCTCACTCCATTTAGCTGGTATTTCCTC
AATTTTAGCCTCTATTAATTTTATTACAACTATTATTAACATAAAACCACCTGCTATTTC
TCAGTATCAAACACCACTCTTTGTTTGATCTATCCTTGTAACCACAGTTCTTCTTCTTCT
TTCTCTTCCTGTTCTCGCAGCCGCAATTACGATACTATTAACTGACCGTAATTTAAACAC
AACATTTTTTGATCCTGCTGGAGGGGGGGACCCAATTCTTTATCAACATT
>EF539326.1 Squalus nasutus voucher BW-A2308 cytochrome oxidase subunit 1 (COI) gene, partial cds; mitochondrial
CCTTTATTTAATCTTTGGTGCATGAGCAGGAATAGTAGGTACCGCCCTTAGCTTACTTAT
TCGAGCAGAATTAAGCCAACCTGGTTCTCTTCTGGGAGATGATCAAATCTATAATGTTAT
CGTAACTGCTCACGCTTTTGTAATAATCTTTTTTATAGTGATGCCTGTAATAATCGGTGG
GTTCGGAAACTGATTAGTACCTTTAATAATTGGTGCACCAGACATAGCTTTTCCACGAAT
AAATAATATAAGCTTTTGATTATTGCCTCCCTCCCTCCTGTTACTTCTAGCCTCTGCTGG
TGTAGAAGCGGGAGCCGGAACCGGCTGAACAGTCTACCCCCCTCTCGCAGGTAATATGGC
TCATGCTGGAGCATCCGTAGACCTAGCCATCTTCTCACTTCATTTGGCTGGTATTTCCTC
AATTTTAGCCTCTATTAATTTTATTACAACTATTATTAACATAAAACCACCTGCTATTTC
TCAGTATCAAACACCACTCTTTGTTTGATCCATCCTTGTAACCACTGTTCTTCTTCTTCT
TTCTCTTCCTGTTCTCGCAGCTGCAATTACGATACTATTAACTGACCGTAATTTAAACAC
GACATTTTTTGATCCTGCTGGAGGGGGGGACCCAATTCTTTACCAACATT
>DQ108250.1 Squalus nasutus voucher BIOUG<CAN_:BW-A119 cytochrome oxidase subunit 1 (COI) gene, partial cds; mitochondrial
CCTTTATTTAATCTTTGGTGCATGAGCAGGAATAGTAGGTACCGCCCTTAGCTTACTTAT
TCGAGCAGAATTAAGCCAACCTGGTTCTCTTCTGGGAGATGATCAAATCTATAATGTTAT
CGTAACTGCTCACGCTTTTGTAATAATCTTTTTTATAGTGATGCCTGTAATAATCGGTGG
TTTCGGAAACTGATTAGTACCTTTAATAATTGGTGCACCAGACATAGCTTTTCCACGAAT
AAATAATATAAGCTTTTGATTATTGCCTCCCTCCCTCCTGTTACTTCTAGCCTCTGCTGG
TGTAGAAGCGGGAGCCGGAACCGGCTGAACAGTCTACCCCCCTCTCGCAGGTAATATAGC
TCATGCTGGAGCATCCGTAGACCTAGCCATCTTCTCACTTCATTTGGCTGGTATTTCCTC
AATTTTAGCCTCTATTAATTTTATTACAACTATTATTAACATAAAACCACCTGCTATTTC
TCAGTATCAAACACCACTCTTTGTTTGATCCATCCTTGTAACCACTGTTCTTCTTCTTCT
TTCTCTTCCTGTTCTCGCAGCTGCAATTACGATACTATTAACTGACCGTAATTTAAACAC
GACATTTTTTGATCCTGCTGGAGGGGGGGACCCAATTCTTTACCAACATT
>KX950005.1 Squalus raoulensis isolate MA655737 cytochrome oxidase subunit I (COI) gene, partial cds; mitochondrial
------------------------------------------------------------
-------------AGCCAGCCTGGAACACTCCTGGGAGATGATCAAATCTATAATGTTAT
CGTAACTGCTCACGCTTTTGTAATAATCTTTTTCATAGTTATGCCTGTAATAATCGGTGG
ATTCGGAAACTGATTAGTACCTTTAATAATTGGTGCACCAGACATAGCTTTTCCACGGAT
AAATAATATAAGCTTTTGATTGTTGCCCCCGTCCCTCCTGCTACTCTTAGCCTCTGCTGG
TGTAGAAGCAGGAGCCGGAACCGGCTGAACAGTTTACCCCCCGCTAGCAGGTAATATAGC
CCATGCTGGCGCATCCGTAGACCTGGCCATCTTCTCACTCCATTTGGCTGGTATTTCCTC
AATTTTAGCCTCTATTAATTTTATCACAACTATTATTAACATAAAACCTCCTGCCATCTC
TCAGTATCAAACACCACTCTTTGTTTGATCCATCCTTGTAACCACCGTTCTTCTTCTTCT
TTCACTCCCTGTCCTCGCAGCCGCAATTACGA----------------------------
--------------------------------------------------
>KX949935.1 Squalus raoulensis isolate I.45622-001 cytochrome oxidase subunit I (COI) gene, partial cds; mitochondrial
------------------------------------------------------------
-------------AGCCAGCCTGGAACACTCCTGGGAGATGATCAAATCTATAATGTTAT
CGTAACTGCTCACGCTTTTGTAATAATCTTTTTCATAGTTATGCCTGTAATAATCGGTGG
ATTCGGAAACTGATTAGTACCTTTAATAATTGGTGCACCAGACATAGCTTTTCCACGGAT
AAATAATATAAGCTTTTGATTGTTGCCCCCGTCCCTCCTGCTACTCTTAGCCTCTGCTGG
CGTAGAAGCAGGAGCCGGAACCGGCTGAACAGTTTACCCCCCGCTAGCAGGTAATATAGC
CCATGCTGGCGCATCCGTAGACCTGGCCATCTTCTCACTCCATTTGGCTGGTATTTCCTC
AATTTTAGCCTCTATTAATTTTATCACAACTATTATTAACATAAAACCTCCTGCCATCTC
TCAGTATCAAACACCACTCTTTGTTTGATCCATCCTTGTAACCACCGTTCTTCTTCTTCT
TTCACTCCCTGTCCTCGCAGCCGCAATTACGA----------------------------
--------------------------------------------------
>EF539276.1 Squalus suckleyi voucher BW-A2328 cytochrome oxidase subunit 1 (COI) gene, partial cds; mitochondrial
CCTTTATTTAATCTTTGGTGCATGAGCAGGAATAGTAGGTACCGCCCTTAGCTTACTTAT
TCGCGCAGAATTAAGCCAACCCGGAACACTTCTGGGAGATGATCAAATCTATAATGTTAT
CGTGACTGCTCACGCTTTTGTAATAATCTTTTTTATAGTTATGCCTGTAATAATTGGTGG
ATTCGGAAACTGATTGGTGCCCTTAATAATCGGCGCACCAGACATAGCTTTTCCACGAAT
AAATAATATAAGCTTTTGACTATTACCCCCCTCCCTCCTATTACTTTTAGCCTCAGCTGG
TGTTGAGGCAGGAGCCGGAACCGGCTGAACAGTCTACCCCCCTCTCGCAGGTAACATAGC
CCATGCTGGCGCATCTGTAGATCTAGCCATCTTCTCACTCCATTTGGCTGGTATTTCCTC
AATTTTAGCCTCTATTAATTTTATCACAACTATTATTAACATAAAACCACCTGCCATTTC
TCAGTATCAAACACCACTCTTTGTTTGATCCATCCTTGTAACCACCATTCTTCTTCTTCT
TTCTCTTCCTGTTCTCGCAGCCGCAATTACGATACTATTAACTGACCGTAATTTAAACAC
AACATTTTTTGACCCTGCCGGAGGGGGGGACCCAATTCTTTACCAACATT
>FJ165371.1 Squalus suckleyi voucher TZ-06-RICKER-590 cytochrome oxidase subunit 1 (COI) gene, partial cds; mitochondrial
CCTTTATTTAATCTTTGGTGCATGAGCAGGAATAGTAGGTACCGCCCTTAGCTTACTTAT
TCGCGCAGAATTAAGCCAACCCGGAACACTTCTGGGAGATGATCAAATCTATAATGTTAT
CGTGACTGCTCACGCTTTTGTAATAATCTTTTTTATAGTTATGCCTGTAATAATTGGTGG
ATTCGGAAACTGATTGGTGCCCTTAATAATCGGCGCACCAGATATAGCTTTTCCACGAAT
AAATAATATAAGCTTTTGACTATTACCCCCCTCCCTCCTATTACTTTTAGCCTCAGCTGG
TGTTGAGGCAGGAGCCGGAACCGGCTGAACAGTCTACCCCCCTCTCGCAGGTAACATAGC
CCATGCTGGCGCATCTGTAGATCTAGCCATCTTCTCACTCCATTTGGCTGGTATTTCCTC
AATTTTAGCCTCTATTAATTTTATCACAACTATTATTAACATAAAACCACCTGCCATTTC
TCAGTATCAAACACCACTCTTTGTTTGATCCATCCTTGTAACCACCATTCTTCTTCTTCT
TTCTCTTCCTGTTCTCGCAGCCGCAATTACGATACTATTAACTGACCGTAATTTAAACAC
AACATTTTTTGACCCTGCCGGAGGGGGGGACCCAATTCTTTACCAACATT
>JQ354502.1 Squalus suckleyi voucher UW:047291 cytochrome oxidase subunit 1 (COI) gene, partial cds; mitochondrial
CCTTTATTTAATCTTTGGTGCATGAGCAGGAATAGTAGGTACCGCCCTTAGCTTACTTAT
TCGCGCAGAATTAAGCCAACCCGGAACACTTCTGGGAGATGATCAAATCTATAATGTTAT
CGTGACTGCTCACGCTTTTGTAATAATCTTTTTTATAGTTATGCCTGTAATAATTGGTGG
ATTCGGAAACTGATTGGTGCCCTTAATAATCGGCGCACCAGATATAGCTTTTCCACGAAT
AAATAATATAAGCTTTTGACTATTACCCCCCTCCCTCCTATTACTTTTAGCCTCAGCTGG
TGTTGAGGCAGGAGCCGGAACCGGCTGAACAGTCTACCCCCCTCTCGCAGGTAACATAGC
CCATGCTGGCGCATCTGTAGATCTAGCCATCTTCTCACTCCATTTGGCTGGTATTTCCTC
AATTTTAGCCTCTATTAATTTTATCACAACTATTATTAACATAAAACCACCTGCCATTTC
TCAGTATCAAACACCACTCTTTGTTTGATCCATCCTTGTAACCACCATTCTTCTTCTTCT
TTCTCTTCCTGTTCTCGCAGCCGCAATTACGATACTATTAACTGACCGTAATTTAAACAC
AACATTTTTTGACCCTGCCGGAGGGGGGGACCCAATTCTTTACCAACATT
>KX949984.1 Squalus sp. Juan Fernandez Is cytochrome oxidase subunit I (COI) gene, partial cds; mitochondrial
------------------------------------------------------------
-------------AGCCAACCTGGTTCTCTTCTAGGAGATGATCAAATCTATAATGTTAT
CGTAACTGCTCACGCTTTTGTAATAATCTTTTTTATGGTGATGCCTGTAATAATCGGTGG
ATTCGGAAACTGATTAGTACCTTTAATGATTGGTGCACCAGACATAGCTTTTCCACGAAT
AAATAATATAAGCTTTTGATTATTGCCTCCCTCCCTCCTGTTACTTTTAGCCTCTGCTGG
TGTAGAGGCGGGAGCCGGAACCGGCTGAACAGTCTACCCCCCTCTCGCAGGTAATATAGC
TCATGCTGGAGCATCCGTAGACCTAGCCATCTTCTCACTCCATTTGGCTGGTATTTCCTC
AATTTTAGCCTCTATCAATTTTATTACAACTATTATTAACATAAAACCACCTGCTATTTC
TCAGTATCAAACACCACTCTTTGTTTGATCCATCCTTGTAACCACAGTTCTTCTTCTTCT
TTCTCTTCCTGTTCTCGCAGCCGCAATTACGA----------------------------
--------------------------------------------------
>KF899763.1 Squalus sp. A KKB-2014 voucher NBFGR:CHN:BJ25 cytochrome c oxidase subunit I (COI) gene, partial cds; mitochondrial
CTTTATTTTAATCTTTGGTGCATGAGCAGGTATAGTAGGTACCGCCCTTAGCTTACTTAT
TCGAGCAGAATTAAGCCAACCTGGTTCTCTTCTAGGAGATGATCAAATCTATAATGTTAT
CGTAACTGCTCACGCTTTTGTAATAATCTTTTTTATGGTGATGCCTGTAATAATCGGTGG
ATTCGGAAACTGATTAGTACCTTTAATGATTGGTGCACCAGACATAGCTTTTCCACGAAT
AAATAATATAAGCTTTTGATTACTGCCTCCCTCCCTCCTGCTACTTTTAGCCTCTGCTGG
TGTAGAAGCGGGAGCCGGAACCGGCTGAACAGTCTACCCCCCTCTCGCAGGTAATATGGC
TCATGCTGGAGCATCCGTAGACCTAGCCATCTTCTCACTCCATTTGGCTGGTATTTCCTC
AATTTTAGCCTCTATTAATTTTATTACAACTATCATTAACATAAAACCACCTGCTATTTC
TCAGTATCAAACACCACTCTTTGTTTGATCCATCCTTGTAACCACAGTTCTTCTTCTTCT
TTCTCTTCCTGTTTTAGCAGCCGCAATTACAATACTATTAACCGACCGTAATTTAAATAC
AACATTTTTTGATCCTGCTGGGGGGGGAGACCCAATTCTTTATCAACATT
>KF899759.1 Squalus sp. A KKB-2014 voucher NBFGR:CHN:D77 cytochrome c oxidase subunit I (COI) gene, partial cds; mitochondrial
CTTTATTTTAATCTTTGGTGCATGAGCAGGTATAGTAGGTACCGCCCTTAGCTTACTTAT
TCGAGCAGAATTAAGCCAACCTGGTTCTCTTCTAGGAGATGATCAAATCTATAATGTTAT
CGTAACTGCTCACGCTTTTGTAATAATCTTTTTTATGGTGATGCCTGTAATAATCGGTGG
ATTCGGAAACTGATTAGTACCTTTAATGATTGGTGCACCAGACATAGCTTTTCCACGAAT
AAATAATATAAGCTTTTGATTACTGCCTCCCTCCCTCCTGCTACTTTTAGCCTCTGCTGG
TGTAGAAGCGGGAGCCGGAACCGGCTGAACAGTCTACCCCCCTCTCGCAGGTAATATGGC
TCATGCTGGAGCATCCGTAGACCTAGCCATCTTCTCACTCCATTTGGCTGGTATTTCCTC
AATTTTAGCCTCTATTAATTTTATTACAACTATCATTAACATAAAACCACCTGCTATTTC
TCAGTATCAAACACCACTCTTTGTTTGATCCATCCTTGTAACCACAGTTCTTCTTCTTCT
TTCTCTTCCTGTTTTAGCAGCCGCAATTACAATACTATTAACCGACCGTAATTTAAACAC
AACATTTTTTGATCCTGCTGGGGGGGGAGACCCAATTCTTTATCAACATT
>KX949971.1 Squalus sp. clade B AV-2016 isolate Angola #9 cytochrome oxidase subunit I (COI) gene, partial cds; mitochondrial
------------------------------------------------------------
-------------AGCCAGCCTGGAACACTCCTGGGAGATGATCAAATCTATAATGTTAT
CGTAACTGCTCACGCTTTTGTAATAATCTTTTTCATAGTTATGCCTGTAATAATCGGTGG
ATTCGGAAACTGATTAGTACCTTTAATAATCGGTGCACCAGACATAGCTTTTCCACGGAT
AAATAATATAAGCTTTTGATTGTTGCCCCCATCCCTCCTGCTACTCTTAGCCTCTGCTGG
TGTAGAAGCAGGAGCCGGAACCGGCTGAACAGTTTACCCCCCGCTAGCAGGTAATATAGC
CCATGCTGGCGCATCCGTAGACCTGGCCATCTTCTCACTCCATTTAGCTGGTATTTCCTC
AATTTTAGCCTCTATTAATTTTATCACAACTATTATTAACATAAAACCTCCTGCCATCTC
TCAGTATCAAACACCACTCTTTGTTTGATCCATCCTTGTAACCACCGTTCTTCTTCTTCT
TTCCCTCCCTGTCCTCGCAGCCGCAATTACGA----------------------------
--------------------------------------------------
>KX949953.1 Squalus sp. clade B AV-2016 isolate Namibia #5 cytochrome oxidase subunit I (COI) gene, partial cds; mitochondrial
------------------------------------------------------------
-------------AGCCAGCCTGGAACACTCCTGGGAGATGATCAAATCTACAATGTTAT
CGTAACTGCTCACGCTTTTGTAATAATCTTTTTCATAGTTATGCCTGTAATAATCGGTGG
ATTCGGAAACTGATTAGTACCTTTAATAATTGGTGCACCAGACATAGCTTTTCCACGGAT
AAATAATATAAGCTTTTGATTGTTGCCCCCATCCCTCCTGCTACTCTTAGCCTCTGCTGG
TGTAGAAGCAGGAGCCGGAACCGGCTGAACAGTTTACCCCCCGCTAGCAGGTAATATAGC
CCATGCTGGCGCATCCGTAGACCTGGCCATCTTCTCACTCCATTTAGCTGGTATTTCCTC
AATTTTAGCCTCTATTAATTTTATCACAACTATTATTAACATAAAACCTCCTGCCATTTC
TCAGTATCAAACACCACTCTTTGTTTGATCCATCCTTGTAACCACCGTTCTTCTTCTTCT
TTCCCTCCCTGTCCTCGCAGCCGCAATTACGA----------------------------
--------------------------------------------------
>KX949928.1 Squalus sp. clade B AV-2016 isolate South Africa #281 cytochrome oxidase subunit I (COI) gene, partial cds; mitochondrial
------------------------------------------------------------
-------------AGCCAGCCTGGAACACTCCTGGGAGATGATCAAATCTATAATGTTAT
CGTAACTGCTCACGCTTTTGTAATAATCTTTTTCATAGTTATGCCTGTAATAATCGGTGG
ATTCGGAAACTGATTAGTACCTTTAATAATTGGTGCACCAGACATAGCTTTTCCACGGAT
AAATAATATAAGCTTTTGATTGTTGCCCCCATCCCTCCTGCTACTCTTAGCCTCTGCTGG
TGTAGAAGCAGGAGCCGGAACCGGCTGAACAGTTTACCCCCCGCTAGCAGGTAATATAGC
CCATGCTGGCGCATCCGTAGACCTGGCCATCTTCTCACTCCATTTAGCTGGTATTTCCTC
AATTTTAGCCTCTATTAATTTTATCACAACTATTATTAACATAAAACCTCCTGCCATTTC
TCAGTATCAAACACCACTCTTTGTTTGATCCATCCTTGTAACCACCGTTCTTCTTCTTCT
TTCCCTCCCTGTCCTCGCAGCCGCAATTACGA----------------------------
--------------------------------------------------
>KX949879.1 Squalus sp. clade B AV-2016 isolate Portugal#MB85-15410 cytochrome oxidase subunit I (COI) gene, partial cds; mitochondrial
------------------------------------------------------------
-------------AGCCAGCCTGGAACACTCCTGGGAGATGATCAAATCTATAATGTTAT
CGTAACTGCTCACGCTTTTGTAATAATCTTTTTCATAGTTATGCCTGTAATAATCGGTGG
ATTCGGAAACTGATTAGTACCTTTAATAATTGGTGCACCAGACATAGCTTTTCCACGGAT
AAATAATATAAGCTTTTGATTGTTGCCCCCATCCCTCCTGCTACTCTTAGCCTCTGCTGG
TGTAGAAGCAGGAGCCGGAACCGGCTGAACAGTTTACCCCCCGCTAGCAGGTAATATAGC
CCATGCTGGCGCATCCGTAGACCTGGCCATCTTCTCACTCCATTTAGCTGGTATTTCCTC
AATTTTAGCCTCTATTAATTTTATCACAACTATTATTAACATAAAACCTCCTGCCATCTC
TCAGTATCAAACACCACTCTTTGTTTGATCCATCCTTGTAACCACCGTTCTTCTTCTTCT
TTCCCTCCCTGTCCTCGCAGCCGCAATTACGA----------------------------
--------------------------------------------------
>KX949867.1 Squalus sp. clade B AV-2016 isolate Greece#21 cytochrome oxidase subunit I (COI) gene, partial cds; mitochondrial
------------------------------------------------------------
-------------AGCCAGCCTGGAACACTCCTGGGAGATGATCAAATCTATAATGTTAT
CGTAACTGCTCACGCTTTTGTAATAATCTTTTTCATAGTTATGCCTGTAATAATCGGTGG
ATTCGGAAACTGATTAGTACCTTTAATAATTGGTGCACCAGACATAGCTTTTCCACGGAT
AAATAATATAAGCTTTTGATTGTTGCCCCCATCCCTCCTGCTACTCTTAGCCTCTGCTGG
TGTAGAAGCAGGAGCCGGAACCGGCTGAACAGTTTACCCCCCGCTAGCAGGTAATATAGC
CCATGCTGGCGCATCCGTAGACCTGGCCATCTTCTCACTCCATTTAGCTGGTATTTCCTC
AATTTTAGCCTCTATTAATTTTATCACAACTATTATTAACATAAAACCTCCTGCCATCTC
TCAGTATCAAACACCACTCTTTGTTTGATCCATCCTTGTAACCACCGTTCTTCTTCTTCT
TTCCCTCCCTGTCCTCGCAGCCGCAATTACGA----------------------------
--------------------------------------------------
>KX949925.1 Squalus sp. clade C AV-2016 isolate Guine-Conakri #1 cytochrome oxidase subunit I (COI) gene, partial cds; mitochondrial
------------------------------------------------------------
-------------AGCCAACCTGGTTCTCTTCTGGGAGATGATCAAATCTATAATGTTAT
CGTAACTGCTCACGCTTTTGTAATAATCTTTTTTATAGTAATGCCTGTAATAATCGGTGG
ATTCGGAAACTGATTAGTACCTTTAATAATTGGTGCACCAGACATAGCTTTTCCACGAAT
AAATAATATAAGCTTTTGATTATTGCCTCCCTCCCTCCTGTTACTTTTAGCCTCTGCTGG
TGTAGAGGCGGGAGCCGGAACCGGCTGAACAGTCTACCCCCCTCTCGCAGGCAATATAGC
TCATGCTGGAGCATCCGTAGACCTAGCTATCTTCTCACTCCATTTGGCTGGTATTTCCTC
AATTTTAGCCTCTATTAATTTTATTACAACTATTATTAACATAAAACCACCTGCTATTTC
TCAGTATCAAACACCACTCTTTGTTTGATCCATCCTTGTAACCACAGTTCTTCTTCTTCT
CTCTCTTCCTGTTCTCGCAGCCGCAATTACGA----------------------------
--------------------------------------------------
>KX949919.1 Squalus sp. clade C AV-2016 isolate Gabon #4 cytochrome oxidase subunit I (COI) gene, partial cds; mitochondrial
------------------------------------------------------------
-------------AGCCAACCTGGTTCTCTTCTGGGAGATGATCAAATCTATAATGTTAT
CGTAACTGCTCACGCTTTTGTAATAATCTTTTTTATAGTAATGCCTGTAATAATCGGTGG
ATTCGGAAACTGATTAGTACCTTTAATAATTGGTGCACCAGACATAGCTTTTCCACGAAT
AAATAATATAAGCTTTTGATTATTGCCTCCCTCCCTCCTGTTACTTTTAGCCTCTGCTGG
TGTAGAGGCGGGAGCCGGAACCGGCTGAACAGTCTACCCCCCTCTCGCAGGCAATATAGC
TCATGCTGGGGCATCCGTAGACCTAGCTATCTTCTCACTCCATTTGGCTGGTATTTCCTC
AATTTTAGCCTCTATTAATTTTATTACAACTATTATTAACATAAAACCACCTGCTATTTC
TCAGTATCAAACACCACTCTTTGTTTGATCCATCCTTGTAACCACAGTTCTTCTTCTTCT
CTCTCTTCCTGTTCTCGCAGCCGCAATTACGA----------------------------
--------------------------------------------------
>KX949991.1 Squalus sp. clade D AV-2016 isolate South Africa #324 cytochrome oxidase subunit I (COI) gene, partial cds; mitochondrial
------------------------------------------------------------
-------------AGCCAACCTGGTTCTCTTCTAGGAGATGATCAAATCTATAATGTTAT
CGTAACTGCTCACGCTTTTGTAATAATCTTTTTTATGGTGATGCCTGTAATAATTGGTGG
ATTCGGAAACTGATTAGTACCTTTAATGATTGGTGCACCAGACATAGCTTTTCCACGAAT
AAATAATATAAGCTTTTGATTATTGCCTCCCTCCCTCCTGTTACTTTTAGCCTCTGCTGG
TGTAGAAGCGGGAGCCGGAACCGGCTGAACAGTCTACCCCCCTCTCGCAGGTAATATAGC
TCATGCTGGAGCATCCGTAGACCTAGCCATCTTCTCACTCCATTTGGCTGGTATTTCCTC
AATTTTAGCCTCTATTAATTTTATTACAACTATTATTAACATAAAACCACCTGCTATTTC
TCAGTATCAAACACCACTCTTTGTTTGATCCATCCTTGTAACCACAGTTCTTCTTCTTCT
TTCTCTTCCTGTTCTCGCAGCCGCAATTACGA----------------------------
--------------------------------------------------
>KX949989.1 Squalus sp. clade D AV-2016 isolate South Africa #305 cytochrome oxidase subunit I (COI) gene, partial cds; mitochondrial
------------------------------------------------------------
-------------AGCCAACCTGGTTCTCTTCTAGGAGATGATCAAATCTATAATGTTAT
CGTAACTGCTCACGCTTTTGTAATAATCTTTTTTATGGTGATGCCTGTAATAATTGGTGG
ATTCGGAAACTGATTAGTACCTTTAATGATTGGTGCACCAGACATAGCTTTTCCACGAAT
AAATAATATAAGCTTTTGATTATTGCCTCCCTCCCTCCTGTTACTTTTAGCCTCTGCTGG
TGTAGAAGCGGGAGCCGGAACCGGCTGAACAGTCTACCCCCCTCTCGCAGGTAATATAGC
TCATGCTGGAGCATCCGTAGACCTAGCCATCTTCTCACTCCATTTGGCCGGTATTTCCTC
AATTTTAGCCTCTATTAATTTTATTACAACTATTATTAACATAAAACCACCTGCTATTTC
TCAGTATCAAACACCACTCTTTGTTTGATCCATCCTTGTAACCACAGTTCTTCTTCTTCT
TTCTCTTCCTGTTCTCGCAGCCGCAATTACGA----------------------------
--------------------------------------------------
>HQ946204.1 Squaliformes sp. BOLD:AAA1547 voucher S000049 cytochrome oxidase subunit 1 (COI) gene, partial cds; mitochondrial
CCTTTACTTAATCTTTGGTGCATGAGCAGGCATAGTAGGTACCGCCCTTAGCTTACTTAT
TCGCGCAGAATTAAGCCAACCCGGAACACTTCTGGGAGATGATCAAATCTATAATGTTTT
CGTGACTGCTCACGCTTTTGTAATAATCTTTTTTATAGTTATGCCTGTAATAATTGGTGG
ATTCGGAAACTGATTGGTGCCCTTAATAATCGGCGCACCAGATATGGCTTTTCCACGAAT
AAATAATATAAGCTTTTGACTATTACCCCCCTCCCTCCTATTACTTTTAGCCTCAGCTGG
TGTTGAGGCAGGAGCCGGAACCGGCTGAACAGTCTACCCCCCTCTCGCAGGTAACATAGC
CCATGCTGGCGCATCTGTAGATCTAGCCATCTTCTCACTCCATTTAGCTGGTATTTCCTC
AATTTTAGCCTCTATTAATTTTATCACAACTATTATTAACATAAAACCACCTGCCATTTC
TCAGTATCAAACACCACTCTTTGTTTGATCCATTCTTGTAACCACCATTCTTCTTCTTCT
TTCTCTTCCTGTTCTCGCAGCCGCAATTACGATACTATTAACTGACCGTAATTTAAACAC
AACATTCTTTGACCCTGCCGGAGGGGGAGACCCAATTCTTTACCAACATT
>GU805905.1 Squaliformes sp. BOLD:AAA1550 voucher AN014LOBRPA cytochrome oxidase subunit 1 (COI) gene, partial cds; mitochondrial
CCTTTATTTAATCTTTGGTGCATGAGCAGGAATAGTAGGCACCGCCCTTAGCTTACTTAT
TCGAGCAGAATTAAGCCAGCCTGGAACACTCCTGGGAGATGATCAAATCTATAATGTTAT
CGTAACTGCTCACGCTTTTGTAATAATCTTTTTCATAGTTATGCCTGTAATAATCGGTGG
ATTCGGAAACTGATTAGTACCTTTAATAATTGGTGCACCAGACATAGCTTTTCCACGGAT
AAATAATATAAGCTTTTGATTGTTGCCCCCATCCCTCCTGCTACTCTTAGCCTCTGCTGG
TGTAGAAGCAGGAGCCGGAACCGGCTGAACAGTTTACCCCCCGCTAGCAGGTAATATAGC
CCATGCTGGCGCATCCGTAGACCTGGCCATCTTCTCACTCCATTTAGCTGGTATTTCCTC
AATTTTAGCCTCTATTAATTTTATCACAACTATTATTAACATAAAACCTCCTGCCATCTC
TCAGTATCAAACACCACTCTTTGTTTGATCCATCCTTGTAACCACCGTTCTTCTTCTTCT
TTCCCTCCCTGTCCTCGCAGCCGCAATTACGATACTATTAACTGACCGTAATTTAAACAC
AACATTTTTTGATCCTGCTGGAGGAGGAGACCCAATTCTCTACCAACA--
>GU805858.1 Squaliformes sp. BOLD:AAA1550 voucher 5G08D13SBL cytochrome oxidase subunit 1 (COI) gene, partial cds; mitochondrial
CCTTTATTTAATCTTTGGTGCATGAGCAGGAATAGTAGGCACCGCCCTTAGCTTACTTAT
TCGAGCAGAATTAAGCCAGCCTGGAACACTCCTGGGAGATGATCAAATCTATAATGTTAT
CGTAACTGCTCACGCTTTTGTAATAATCTTTTTCATAGTTATGCCTGTAATAATCGGTGG
ATTCGGAAACTGATTAGTACCTTTAATAATTGGTGCACCAGACATAGCTTTTCCACGGAT
AAATAATATAAGCTTTTGATTGTTGCCCCCATCCCTCCTGCTACTCTTAGCCTCTGCTGG
TGTAGAAGCAGGAGCCGGAACCGGCTGAACAGTTTACCCCCCGCTAGCAGGTAATATAGC
CCATGCTGGCGCATCCGTAGACCTGGCCATCTTCTCACTCCATTTAGCTGGTATTTCCTC
AATTTTAGCCTCTATTAATTTTATCACAACTATTATTAACATAAAACCTCCTGCCATTTC
TCAGTATCAAACACCACTCTTTGTTTGATCCATCCTTGTAACCACCGTTCTTCTTCTTCT
TTCCCTCCCTGTCCTCGCAGCCGCAATTACGATACTATTAACTGACCGTAATTTAAACAC
AACATTTTTTGATCCTGCTGGGGGAGGAGACCCAATTCTCTACCAACA--
>GU805576.1 Squaliformes sp. BOLD:AAA1547 voucher S000052 cytochrome oxidase subunit 1 (COI) gene, partial cds; mitochondrial
CCTTTATTTAATCTTTGGTGCATGAGCAGGAATAGTAGGTACCGCCCTTAGCTTACTTAT
TCGCGCAGAATTAAGCCAACCCGGAACACTTCTGGGAGATGATCAAATCTATAATGTTAT
CGTGACTGCTCACGCTTTTGTAATAATCTTTTTTATAGTTATGCCTGTAATAATTGGTGG
ATTCGGAAACTGATTGGTGCCCTTAATAATCGGCGCACCAGATATGGCTTTTCCACGAAT
AAATAATATAAGCTTTTGACTATTACCCCCCTCCCTCCTATTACTTTTAGCCTCAGCTGG
TGTTGAGGCAGGAGCCGGAACCGGCTGAACAGTCTACCCCCCTCTCGCAGGTAACATAGC
CCATGCTGGCGCATCTGTAGATCTAGCCATCTTCTCACTCCATTTAGCTGGTATTTCCTC
AATTTTAGCCTCTATTAATTTTATCACAACTATTATTAACATAAAACCACCTGCCATTTC
TCAGTATCAAACACCACTCTTTGTTTGATCCATTCTTGTAACCACCATTCTTCTTCTTCT
TTCTCTTCCTGTTCTCGCAGCCGCAATTACGATACTATTAACTGACCGTAATTTAAACAC
AACATTTTTTGACCCTGCCGGAGGGGGAGACCCAATTCTTTACCAACATT
>FJ519042.1 Carcharhinus acronotus voucher SOSSRC:Carcharhinus acronotus OC-83 cytochrome oxidase subunit I (COI) gene, partial cds; mitochondrial
CCTTTACCTAATTTTTGGTGCATGAGCAGGTATAGTTGGAACAGCCCTAAGTCTTCTAAT
TCGAGCTGAACTTGGGCAACCTGGATCACTTTTAGGAGATGATCAGATCTACAATGTAAT
CGTAACCGCCCACGCTTTCGTAATAATCTTTTTCATGGTTATACCAATTATAATTGGTGG
TTTCGGAAATTGACTAGTTCCCTTAATAATTGGTGCGCCAGATATAGCCTTCCCACGAAT
AAATAACATAAGCTTCTGACTTCTTCCACCATCATTTCTTCTTCTCCTCGCCTCTGCTGG
AGTAGAAGCTGGAGCAGGTACTGGCTGAACAGTTTATCCTCCATTAGCTAGCAACCTAGC
ACATGCTGGACCATCTGTTGACTTAGCTATTTTCTCTCTTCACTTAGCCGGTGTTTCATC
AATTTTAGCTTCAATTAATTTTATCACAACTATTATTAATATAAAACCACCAGCCATTTC
CCAATATCAAACACCATTATTTGTTTGATCTATTCTTGTAACTACTATTCTTCTTCTCCT
CTCACTTCCAGTTCTTGCAGCAGGGATTACAATACTACTTACAGATCGCAACCTTAATAC
TACATTCTTTGACCCTGCAGGTGGAGGAGACCCAATCCTTTATCAACACC
>KF461148.1 Carcharhinus acronotus voucher FDA 109 cytochrome oxidase subunit 1 (COI) gene, partial cds; mitochondrial
CCTTTACCTAATTTTTGGTGCATGAGCAGGTATAGTTGGAACAGCCCTAAGTCTTCTAAT
TCGAGCTGAACTTGGGCAACCTGGATCACTTTTAGGAGATGATCAGATCTACAATGTAAT
CGTAACCGCCCACGCTTTCGTAATAATCTTTTTCATGGTTATACCAATTATAATTGGTGG
TTTCGGAAATTGACTAGTTCCCTTAATAATTGGTGCGCCAGATATAGCCTTCCCACGAAT
AAATAACATAAGCTTCTGACTTCTTCCACCATCATTTCTTCTTCTCCTCGCCTCTGCTGG
AGTAGAAGCTGGAGCAGGTACTGGCTGAACAGTTTATCCTCCATTAGCTAGCAACCTAGC
ACATGCTGGACCATCTGTTGACTTAGCTATTTTCTCTCTTCACTTAGCCGGTGTTTCATC
AATTTTAGCTTCAATTAATTTTATCACAACTATTATTAATATAAAACCACCAGCCATTTC
CCAATATCAAACACCATTATTTGTTTGATCTATTCTTGTAACTACTATTCTTCTTCTCCT
CTCACTTCCAGTTCTTGCAGCAGGGATTACAATACTACTTACAGATCGCAACCTTAATAC
TACATTCTTTGACCCTGCAGGTGGAGGAGACCCAATCCTTTATCAACACC
>FJ519343.1 Carcharhinus albimarginatus voucher SOSSRC:Carcharhinus albimarginatus OC-26 cytochrome oxidase subunit I (COI) gene, partial cds; mitochondrial
CCTTTACCTGATTTTCGGTGCATGAGCAGGTATAGTTGGAACAGCCCTAAGTCTCCTAAT
TCGAGCTGAACTTGGGCAACCTGGATCACTCTTAGGGGATGATCAGATTTACAATGTAAT
CGTAACCGCTCACGCTTTTGTAATAATCTTTTTTATGGTCATACCAATTATAATTGGTGG
TTTTGGAAATTGACTAGTTCCTTTAATAATTGGTGCACCAGATATAGCCTTCCCACGAAT
AAATAACATAAGTTTCTGACTTCTTCCACCATCATTCCTTCTTCTCCTCGCCTCAGCTGG
AGTAGAAGCTGGAGCAGGTACTGGTTGAACAGTCTACCCTCCATTAGCTAGCAACCTAGC
ACATGCTGGACCATCTGTTGATTTAGCTATTTTCTCTCTTCACTTAGCCGGTGTTTCATC
AATTCTAGCCTCAATTAATTTTATTACAACTATTATTAATATAAAACCACCAGCCATTTC
CCAATATCAAACACCATTATTTGTTTGATCTATTCTCGTAACCACTATTCTTCTTCTCCT
ATCACTTCCAGTTCTTGCAGCAGGGATTACAATATTACTTACAGATCGCAACCTTAATAC
TACATTCTTTGATCCTGCAGGTGGAGGAGACCCAATCCTTTATCAACATT
>HQ171610.1 Carcharhinus albimarginatus voucher BIOUG<CAN_:07-EHKW-0194 cytochrome oxidase subunit 1 (COI) gene, partial cds; mitochondrial
CCTTTACCTGATTTTCGGTGCATGAGCAGGTATAGTTGGAACAGCCCTAAGTCTCCTAAT
TCGAGCTGAACTTGGGCAACCTGGATCACTCTTAGGGGATGATCAGATTTACAATGTAAT
CGTAACCGCTCACGCTTTTGTAATAATCTTTTTTATGGTCATACCAATTATAATTGGTGG
TTTTGGAAATTGACTAGTTCCTTTAATAATTGGTGCACCAGATATAGCCTTCCCACGAAT
AAATAACATAAGTTTCTGACTTCTTCCACCATCATTCCTTCTTCTCCTCGCCTCAGCTGG
AGTAGAAGCTGGAGCAGGTACTGGTTGAACAGTCTACCCTCCATTAGCTAGCAACCTAGC
ACATGCTGGACCATCTGTTGATTTAGCTATTTTCTCTCTTCACTTAGCCGGTGTTTCATC
AATTCTAGCCTCAATTAATTTTATTACAACTATTATTAATATAAAACCACCAGCCATTTC
CCAATATCAAACACCATTATTTGTTTGATCTATTCTCGTAACCACTATTCTTCTTCTCCT
ATCACTTCCAGTTCTTGCAGCAGGGATTACAATATTACTTACAGATCGCAACCTTAATAC
TACATTCTTTGATCCTGCAGGTGGAGGAGACCCAATCCTTTATCAACATT
>FJ519049.1 Carcharhinus altimus voucher SOSSRC:Carcharhinus altimus OC-5 cytochrome oxidase subunit I (COI) gene, partial cds; mitochondrial
CCTTTACCTGATTTTTGGTGCATGAGCAGGTATAGTTGGAACAGCCCTAAGTCTCCTAAT
TCGAGCTGAACTTGGGCAACCTGGATCACTTTTAGGGGATGATCAGATTTACAATGTAAT
TGTAACCGCCCACGCTTTTGTAATAATCTTTTTTATAGTTATACCAATTATAATTGGTGG
TTTCGGAAATTGATTAGTTCCTTTAATAATTGGTGCACCAGATATAGCCTTCCCACGAAT
AAATAACATAAGTTTCTGACTTCTTCCACCATCATTTCTTCTTCTCCTCGCCTCTGCTGG
AGTAGAAGCTGGAGCAGGTACTGGTTGAACAGTCTATCCCCCATTAGCTAGTAACCTAGC
ACATGCTGGACCATCTGTTGATTTAGCTATTTTCTCTCTTCACTTAGCCGGTATTTCATC
AATTTTAGCTTCAATTAATTTTATTACAACAATTATTAACATAAAACCACCAGCCATTTC
ACAATATCAAACACCACTATTTGTTTGATCTATTCTTGTAACCACTATTCTTCTTCTCCT
CTCACTTCCAGTTCTTGCAGCAGGGATTACAATACTACTTACAGATCGTAACCTCAACAC
TACATTCTTTGACCCTGCAGGTGGAGGAGATCCAATTCTTTATCAACATT
>KP193376.1 Carcharhinus altimus voucher RJ CCA 6378 cytochrome oxidase subunit 1 (COI) gene, partial cds; mitochondrial
CCTTTACCTGATTTTTGGTGCATGAGCAGGTATAGTTGGAACAGCCCTAAGTCTCCTAAT
TCGAGCTGAACTTGGGCAACCTGGATCACTTTTAGGGGATGATCAGATTTATAATGTAAT
TGTAACCGCCCACGCTTTTGTAATAATCTTTTTTATAGTTATACCAATTATAATTGGTGG
TTTCGGAAATTGATTAGTTCCTTTAATAATTGGTGCACCAGATATAGCCTTCCCACGAAT
AAATAACATAAGTTTCTGACTTCTTCCACCATCATTTCTTCTTCTCCTCGCCTCTGCTGG
AGTAGAAGCTGGAGCAGGTACTGGTTGAACAGTCTATCCCCCATTAGCTAGTAACCTAGC
ACATGCTGGGCCATCTGTTGATTTAGCTATTTTCTCTCTTCACTTAGCCGGTATTTCATC
AATTTTAGCTTCAATTAATTTTATTACAACAATTATTAACATAAAACCACCAGCCATTTC
ACAATATCAAACACCATTATTTGTTTGATCTATTCTTGTAACCACTATTCTTCTTCTCCT
CTCACTTCCAGTTCTTGCAGCAGGGATTACAATACTACTTACAGATCGTAACCTCAACAC
TACATTCTTTGACCCTGCAGGTGGAGGAGATCCAATTCTTTATCAACATT
>KF899787.1 Carcharhinus altimus voucher NBFGR:CHN:WC cytochrome c oxidase subunit I (COI) gene, partial cds; mitochondrial
CCTTTACCTGATTTTTGGTGCATGAGCAGGTATAGTTGGAACAGCCCTAAGTCTCCTAAT
TCGAGCTGAACTTGGGCAACCTGGATCACTTTTAGGGGATGATCAGATTTATAATGTAAT
TGTAACCGCCCACGCTTTTGTAATAATCTTTTTTATAGTTATACCAATTATAATTGGTGG
TTTCGGAAATTGATTAGTTCCTTTAATAATTGGTGCACCAGATATAGCCTTCCCACGAAT
AAATAACATAAGTTTCTGACTTCTTCCACCATCATTTCTTCTTCTCCTCGCCTCTGCTGG
AGTAGAAGCTGGAGCAGGTACTGGTTGAACAGTCTATCCCCCATTAGCTAGTAACCTAGC
ACATGCTGGGCCATCTGTTGATTTAGCTATTTTCTCTCTTCACTTAGCCGGTATTTCATC
AATTTTAGCTTCAATTAATTTTATTACAACAATTATTAACATAAAACCACCAGCCATTTC
ACAATATCAAACACCATTATTTGTTTGATCTATTCTTGTAACCACTATTCTTCTTCTCCT
CTCACTTCCAGTTCTTGCAGCAGGGATTACAATACTACTTACAGATCGTAACCTCAACAC
TACATTCTTTGACCCTGCAGGTGGAGGAGATCCAATTCTTTATCAACATT
>JN082184.1 Carcharhinus amblyrhynchoides voucher GN1367 cytochrome oxidase subunit 1 (COI) gene, partial cds; mitochondrial
CCTTTACCTAATTTTTGGTGCATGAGCAGGTATAGTCGGAACAGCCCTAAGCCTCCTAAT
TCGAGCTGAACTTGGGCAACCTGGATCACTTTTAGGGGATGATCAGATTTATAATGTAAT
CGTAACCGCCCACGCCTTTGTAATAATCTTTTTTATAGTTATACCAATTATAATTGGTGG
TTTCGGAAATTGATTAGTTCCTCTAATAATTGGTGCACCAGACATAGCCTTTCCACGAAT
AAATAACATAAGTTTCTGACTTCTTCCACCATCATTTCTTCTCCTTCTCGCCTCTGCTGG
AGTAGAAGCTGGGGCAGGTACTGGTTGAACAGTGTATCCTCCATTAGCTAGCAACTTAGC
ACATGCTGGACCATCTGTTGATTTAGCCATTTTCTCTCTTCACTTAGCTGGTGTTTCATC
AATTTTAGCTTCAATTAATTTTATTACAACTATTATTAATATAAAACCACCAGCCATTTC
CCAATATCAAACACCATTATTTGTTTGATCTATTCTTGTAACCACTATTCTTCTTCTCCT
TTCACTTCCAGTCCTTGCAGCAGGAATTACAATATTACTTACAGATCGTAACCTCAATAC
CACATTCTTTGACCCTGCAGGTGGAGGAGATCCAATCCTTTATCAACATT
>EU398590.1 Carcharhinus amblyrhynchoides voucher BIOUG<CAN_:BW-A2352 cytochrome oxidase subunit 1 (COI) gene, partial cds; mitochondrial
CCTTTACCTAATTTTTGGTGCATGAGCAGGTATAGTCGGAACAGCCCTAAGTCTCCTAAT
TCGAGCTGAACTTGGGCAACCTGGATCACTTTTAGGGGATGATCAGATTTATAATGTAAT
CGTAACCGCTCACGCTTTTGTAATAATCTTTTTTATAGTTATACCAATTATAATTGGTGG
TTTCGGAAATTGACTAGTTCCTCTAATAATTGGTGCACCAGACATAGCCTTTCCACGAAT
AAATAACATAAGTTTCTGACTTCTTCCACCATCATTTCTTCTCCTTCTCGCCTCTGCTGG
AGTAGAAGCTGGGGCAGGTACTGGTTGAACAGTGTATCCTCCATTAGCTAGCAACTTAGC
ACATGCTGGACCATCTGTTGATTTAGCCATTTTCTCTCTTCACTTAGCTGGTGTTTCATC
AATTTTAGCTTCAATTAATTTTATTACAACTATTATTAATATAAAACCACCAGCCATTTC
CCAATATCAAACACCATTATTTGTTTGATCTATTCTTGTAACCACTATTCTTCTTCTCCT
TTCACTTCCAGTCCTTGCAGCAGGGATTACAATATTACTTACAGATCGTAACCTCAATAC
CACATTCTTTGATCCTGCAGGTGGAGGAGATCCAATCCTTTATCAACATT
>FJ519353.1 Carcharhinus amblyrhynchos voucher SOSSRC:Carcharhinus amblyrhynchos OC-15 cytochrome oxidase subunit I (COI) gene, partial cds; mitochondrial
CCTTTACCTGATTTTTGGTGCATGAGCAGGTATAGTTGGAACAGCCCTAAGTCTCCTAAT
TCGAGCTGAACTTGGGCAACCTGGATCACTTTTAGGGGATGATCAGATTTATAATGTAAT
CGTAACTGCCCACGCTTTTGTAATAATCTTTTTTATGGTTATACCAATTATAATTGGTGG
TTTCGGAAATTGACTAGTTCCTTTAATAATTGGTGCACCAGATATAGCCTTCCCACGAAT
AAATAACATAAGTTTTTGACTTCTTCCACCATCATTTCTTCTCCTCCTCGCTTCTGCCGG
AGTAGAAGCTGGAGCAGGTACTGGTTGAACAGTTTATCCCCCATTAGCTAGTAACCTAGC
ACATGCTGGACCATCTGTTGATTTAGCTATTTTCTCTCTTCACTTAGCCGGTGTTTCATC
AATTCTAGCTTCAATTAATTTTATTACAACTATTATTAATATAAAACCACCAGCTATTTC
CCAATATCAAACACCATTATTTGTTTGATCTATTCTTGTAACCACTATTCTTCTTCTCTT
ATCACTTCCAGTTCTTGCAGCAGGGATTACAATATTACTTACAGATCGTAACCTTAATAC
TACATTCTTTGATCCTGCAGGTGGAGGAGATCCAATCCTTTATCAACATT
>KP193185.1 Carcharhinus amblyrhynchos voucher RJ AML 4573 cytochrome oxidase subunit 1 (COI) gene, partial cds; mitochondrial
CCTTTACCTGATTTTTGGTGCATGAGCAGGTATAGTTGGAACAGCCCTAAGTCTCCTAAT
TCGAGCTGAACTTGGGCAACCTGGATCACTTTTAGGGGATGATCAGATTTATAATGTAAT
CGTAACTGCCCACGCTTTTGTAATAATCTTTTTTATGGTTATACCAATTATAATTGGTGG
TTTCGGAAATTGACTAGTTCCTTTAATAATTGGTGCACCAGATATAGCCTTCCCACGAAT
AAATAACATAAGTTTTTGACTTCTTCCACCATCATTTCTTCTCCTCCTCGCTTCTGCCGG
AGTAGAAGCTGGAGCAGGTACTGGTTGAACAGTTTATCCCCCATTAGCTAGTAACCTAGC
ACATGCTGGACCATCTGTTGATTTAGCTATTTTCTCTCTTCACTTAGCCGGTGTTTCATC
AATTCTAGCTTCAATTAATTTTATTACAACTATTATTAATATAAAACCACCAGCCATTTC
CCAATATCAAACACCATTATTTGTTTGATCTATTCTTGTAACCACTATTCTTCTTCTCTT
ATCACTTCCAGTTCTTGCAGCAGGGATTACAATATTACTTACAGATCGTAACCTTAATAC
TACATTCTTTGATCCTGCAGGTGGAGGAGATCCAATCCTTTATCAACATT
>EU398594.1 Carcharhinus amblyrhynchos voucher BW-A2525 cytochrome oxidase subunit 1 (COI) gene, partial cds; mitochondrial
CCTTTACCTGATTTTTGGTGCATGAGCAGGTATAGTTGGAACAGCCCTAAGTCTCCTAAT
TCGAGCTGAACTTGGGCAACCTGGATCACTTTTAGGGGATGATCAGATTTATAATGTAAT
CGTAACTGCCCACGCTTTTGTAATAATCTTTTTTATGGTTATACCAATTATAATTGGTGG
TTTCGGAAATTGACTAGTTCCTTTAATAATTGGTGCACCAGATATAGCCTTCCCACGAAT
AAATAACATAAGTTTTTGACTTCTTCCACCATCATTTCTTCTCCTCCTCGCTTCTGCCGG
AGTAGAAGCTGGAGCAGGTACTGGTTGAACAGTTTATCCCCCATTAGCTAGTAACCTAGC
ACATGCTGGACCATCTGTTGATTTAGCTATTTTCTCTCTTCACTTAGCCGGTGTTTCATC
AATTCTAGCTTCAATTAATTTTATTACAACTATTATTAATATAAAACCACCAGCCATTTC
CCAATATCAAACACCATTATTTGTTTGATCTATTCTTGTAACCACTATTCTTCTTCTCTT
ATCACTTCCAGTTCTTGCAGCAGGGATTACAATATTACTTACAGATCGTAACCTTAATAC
TACATTCTTTGATCCTGCAGGTGGAGGAGATCCAATCCTTTATCAACATT
>FJ519053.1 Carcharhinus amboinensis voucher SOSSRC:Carcharhinus amboinensis OC-5 cytochrome oxidase subunit I (COI) gene, partial cds; mitochondrial
CCTTTACTTGATTTTTGGTGCATGAGCAGGTATAGTTGGAACAGCCCTAAGTCTTCTAAT
TCGAGCTGAACTTGGACAACCTGGATCACTTTTAGGGGATGATCAGATCTACAATGTAAT
CGTAACCGCCCACGCCTTTGTAATAATCTTTTTCATAGTTATACCAATCATAATTGGTGG
TTTTGGAAATTGATTAGTTCCTTTAATAATTGGTGCACCAGATATAGCCTTCCCACGAAT
AAATAACATAAGTTTCTGACTTCTTCCACCATCATTTCTTCTTCTCCTTGCCTCTGCTGG
AGTAGAAGCTGGAGCAGGTACCGGTTGAACAGTTTATCCTCCATTAGCTAGCAACTTAGC
ACATGCTGGACCATCTGTTGATTTAGCTATTTTTTCTCTTCACTTAGCCGGTGTTTCATC
AATTTTAGCTTCAATTAATTTTATCACAACTATTATCAACATAAAACCACCAGCCATTTC
CCAATATCAAACACCATTATTTGTTTGATCTATTCTTGTAACCACTATTCTTCTTCTCCT
CTCACTTCCAGTCCTTGCAGCAGGAATTACAATATTACTTACTGATCGTAACCTCAATAC
TACATTCTTTGATCCTGCAGGTGGAGGAGACCCAATCCTTTATCAACACT
>KP193224.1 Carcharhinus amboinensis voucher RJ CCF 5459 cytochrome oxidase subunit 1 (COI) gene, partial cds; mitochondrial
CCTTTACTTGATTTTTGGTGCATGAGCAGGTATAGTTGGAACAGCCCTAAGTCTTCTAAT
TCGAGCTGAACTTGGACAACCTGGATCACTTTTAGGGGATGATCAGATCTACAATGTAAT
CGTAACCGCCCACGCCTTTGTAATAATCTTTTTCATAGTTATACCAATCATAATTGGTGG
TTTTGGAAATTGATTAGTTCCTTTAATAATTGGTGCACCAGATATAGCCTTCCCACGAAT
AAATAACATAAGTTTCTGACTTCTTCCACCATCATTTCTTCTTCTCCTTGCCTCTGCTGG
AGTAGAAGCTGGAGCAGGTACCGGTTGAACAGTTTATCCTCCATTAGCTAGCAACTTAGC
ACATGCTGGACCATCTGTTGATTTAGCTATTTTTTCTCTTCACTTAGCCGGTGTTTCATC
AATTTTAGCTTCAATTAATTTTATCACAACTATTATCAACATAAAACCACCAGCCATTTC
CCAATATCAAACACCATTATTTGTTTGATCTATTCTTGTAACCACTATTCTTCTTCTCCT
CTCACTTCCAGTCCTTGCAGCAGGAATTACAATATTACTTACTGATCGTAACCTCAATAC
TACATTCTTTGATCCTGCAGGTGGAGGAGACCCAATCCTTTATCAACACT
>HQ171612.1 Carcharhinus amboinensis voucher BIOUG<CAN_:07-EHKW-0125 cytochrome oxidase subunit 1 (COI) gene, partial cds; mitochondrial
CCTTTACTTGATTTTTGGTGCATGAGCAGGTATAGTTGGAACAGCCCTAAGTCTTCTAAT
TCGAGCTGAACTTGGACAACCTGGATCACTTTTAGGGGATGATCAGATCTACAATGTAAT
CGTAACCGCCCACGCCTTTGTAATAATCTTTTTCATAGTTATACCAATCATAATTGGTGG
TTTTGGAAATTGATTAGTTCCTTTAATAATTGGTGCACCAGATATAGCCTTCCCACGAAT
AAATAACATAAGTTTCTGACTTCTTCCACCATCATTTCTTCTTCTCCTTGCCTCTGCTGG
AGTAGAAGCTGGAGCAGGTACCGGTTGAACAGTTTATCCTCCATTAGCTAGCAACTTAGC
ACATGCTGGACCATCTGTTGATTTAGCTATTTTTTCTCTTCACTTAGCCGGTGTTTCATC
AATTTTAGCTTCAATTAATTTTATCACAACTATTATCAACATAAAACCACCAGCCATTTC
CCAATATCAAACACCATTATTTGTTTGATCTATTCTTGTAACCACTATTCTTCTTCTCCT
CTCACTTCCAGTCCTTGCAGCAGGAATTACAATATTACTTACTGATCGTAACCTCAATAC
TACATTCTTTGATCCTGCAGGTGGAGGAGACCCAATCCTTTATCAACACT
>JF493052.1 Carcharhinus brachyurus voucher Smith 9.5-5 cytochrome oxidase subunit 1 (COI) gene, partial cds; mitochondrial
CCTTTACCTGATTTTTGGTGCATGAGCAGGTATAGTTGGAACAGCCCTAAGTCTCCTAAT
TCGAGCTGAACTTGGGCAACCTGGATCACTTTTAGGAGATGATCAAATCTACAATGTAAT
CGTAACCGCCCACGCTTTTGTAATAATCTTTTTCATGGTTATACCAATTATAATTGGTGG
TTTCGGAAATTGACTAGTTCCTTTAATAATTGGTGCACCAGATATAGCCTTCCCACGAAT
AAATAACATAAGTTTCTGACTCCTTCCACCATCATTTCTTCTTCTCCTCGCCTCTGCTGG
AGTAGAAGCTGGAGCAGGTACTGGTTGAACAGTCTACCCTCCATTAGCTAGCAACCTAGC
ACATGCTGGACCATCTGTTGATTTAGCTATTTTCTCTCTTCACTTAGCCGGTGTTTCATC
AATTTTAGCTTCAATTAATTTTATCACAACTATTATTAACATAAAACCACCAGCCATTTC
CCAATATCAAACACCATTATTTGTTTGATCTATTCTTGTAACCNCTATTCTTCTTCTCCT
CTCACTTCCAGTCCTTGCAGCAGGGATTACNATATTACTTACAGATCGTAACCTTAATAC
TACATTCTTTGACCCTGCAGGCGGAGGAGACCCAATCCTTTATCAACATT
>FJ519059.1 Carcharhinus brachyurus voucher SOSSRC:Carcharhinus brachyurus OC-8 cytochrome oxidase subunit I (COI) gene, partial cds; mitochondrial
CCTTTACCTGATTTTTGGTGCATGAGCAGGTATAGTTGGAACAGCCCTAAGTCTCCTAAT
TCGAGCTGAACTTGGGCAACCTGGATCACTTTTAGGGGATGATCAGATCTACAATGTAAT
CGTAACCGCCCACGCTTTTGTAATAATCTTTTTCATGGTTATACCAATTATAATTGGTGG
TTTCGGAAATTGACTAGTTCCTTTAATAATTGGTGCACCAGATATAGCCTTCCCACGAAT
AAATAACATAAGTTTCTGACTCCTTCCACCATCATTTCTTCTTCTCCTCGCCTCTGCTGG
AGTAGAAGCTGGAGCAGGTACTGGTTGAACAGTCTACCCTCCATTAGCTAGCAACCTAGC
ACATGCTGGACCATCTGTTGATTTAGCTATTTTCTCTCTTCACTTAGCCGGTGTTTCATC
AATTTTAGCTTCAATTAATTTTATCACAACTATTATTAACATAAAACCACCAGCCATTTC
CCAATATCAAACACCATTATTTGTTTGATCTATTCTTGTAACCACTATTCTTCTTCTCCT
CTCACTTCCAGTCCTTGCAGCAGGGATTACAATATTACTTACAGATCGTAACCTTAATAC
TACATTCTTTGACCCTGCAGGCGGAGGAGACCCAATCCTTTATCAACATT
>KJ146027.1 Carcharhinus brachyurus isolate GVH3108 cytochrome oxidase subunit I (COI) gene, partial cds; mitochondrial
-CTTTACCTGATTTTTGGTGCATGAGCAGGTATAGTTGGAACAGCCCTAAGTCTCCTAAT
TCGAGCTGAACTTGGGCAACCTGGATCACTTTTAGGGGATGATCAGATCTACAATGTAAT
CGTAACCGCCCACGCTTTTGTAATAATCTTTTTCATGGTTATACCAATTATAATTGGTGG
TTTCGGAAATTGACTAGTTCCTTTAATAATTGGTGCACCAGATATAGCCTTCCCACGAAT
AAATAACATAAGTTTCTGACTCCTTCCACCATCATTTCTTCTTCTCCTCGCCTCTGCTGG
AGTAGAAGCTGGAGCAGGTACTGGTTGAACAGTCTACCCTCCATTAGCTAGCAACCTAGC
ACATGCTGGACCATCTGTTGATTTAGCTATTTTCTCTCTTCACTTAGCCGGTGTTTCATC
AATTTTAGCTTCAATTAATTTTATCACAACTATTATTAACATAAAACCACCAGCCATTTC
CCAATATCAAACACCATTATTTGTTTGATCTATTCTTGTAACCACTATTCTTCTTCTCCT
CTCACTTCCAGTCCTTGCAGCAGGGATTACAATATTACTTACAGATCGTAACCTTAATAC
TACATTCTTTGACCCTGCAGGCGGAGGAGACCCAATCCTTTATCAACATT
>JF493057.1 Carcharhinus brevipinna voucher Smith 9.15-3 cytochrome oxidase subunit 1 (COI) gene, partial cds; mitochondrial
CCTTTACCTGATTTTTGGTGCATGAGCAGGTATAGTTGGAACAGCCCTAAGTCTCCTTAT
TCGAGCTGAACTTGGGCAACCTGGATCACTTTTAGGGGATGATCAGATCTACAATGTAAT
CGTAACCGCCCACGCTTTTGTAATAATCTTTTTCATGGTTATACCAATTATAATTGGTGG
TTTCGGAAACTGACTAGTTCCCTTAATAATTGGTGCACCAGATATAGCCTTCCCACGGAT
AAATAACATAAGCTTCTGACTCCTTCCACCATCATTTCTTCTTCTCCTCGCCTCTGCTGG
AGTAGAAGCTGGAGCAGGTACTGGTTGAACAGTTTATCCTCCATTAGCTAGCAACCTAGC
ACATGCTGGACCATCTGTTGATTTAGCTATTTTCTCTCTTCACTTAGCCGGTGTTTCATC
AATCTTAGCTTCAATTAATTTTATCACAACTATTATTAACATAAAACCACCAGCCATTTC
CCAATATCAAACACCATTATTTGTTTGATCTATTCTTGTAACCACTATTCTTCTTCTCCT
TTCACTTCCAGTCCTTGCAGCAGGGATTACAATATTACTTACAGATCGTAACCTTAATAC
TACATTCTTTGACCCTGCAGGCGGAGGAGACCCAATCCTTTATCAACATT
>FJ519065.1 Carcharhinus brevipinna voucher SOSSRC:Carcharhinus brevipinna OC-36 cytochrome oxidase subunit I (COI) gene, partial cds; mitochondrial
CCTTTACCTGATTTTTGGTGCATGAGCAGGTATAGTTGGAACAGCCCTAAGTCTCCTTAT
TCGAGCTGAACTTGGGCAACCTGGATCACTTTTAGGGGATGATCAGATCTACAATGTAAT
CGTAACCGCCCACGCTTTTGTAATAATCTTTTTCATGGTTATACCAATTATAATTGGTGG
TTTCGGAAACTGACTAGTTCCCTTAATAATTGGTGCACCAGATATAGCCTTCCCACGGAT
AAATAACATAAGCTTCTGACTCCTTCCACCATCATTTCTTCTTCTCCTCGCCTCTGCTGG
AGTAGAAGCTGGAGCAGGTACTGGTTGAACAGTTTATCCTCCATTAGCTAGCAACCTAGC
ACATGCTGGACCATCTGTTGATTTAGCTATTTTCTCTCTTCACTTAGCCGGTGTTTCATC
AATCTTAGCTTCAATTAATTTTATCACAACTATTATTAACATAAAACCACCAGCCATTTC
CCAATATCAAACACCATTATTTGTTTGATCTATTCTTGTAACCACTATTCTTCTTCTCCT
TTCACTTCCAGTCCTTGCAGCAGGGATTACAATATTACTTACAGATCGTAACCTTAATAC
TACATTCTTTGACCCTGCAGGCGGAGGAGACCCAATCCTTTATCAACATT
>KP193368.1 Carcharhinus brevipinna voucher RJ CCB 5967 cytochrome oxidase subunit 1 (COI) gene, partial cds; mitochondrial
CCTTTACCTGATTTTTGGTGCATGAGCAGGTATAGTTGGAACAGCCCTAAGTCTCCTTAT
TCGAGCTGAACTTGGGCAACCTGGATCACTTTTAGGGGATGATCAGATCTACAATGTAAT
CGTAACCGCCCACGCTTTTGTAATAATCTTTTTCATGGTTATACCAATTATAATTGGTGG
TTTCGGAAACTGACTAGTTCCCTTAATAATTGGTGCACCAGATATAGCCTTCCCACGGAT
AAATAACATAAGCTTCTGACTCCTTCCACCATCATTTCTTCTTCTCCTCGCCTCTGCTGG
AGTAGAAGCTGGAGCAGGTACTGGTTGAACAGTTTATCCTCCATTAGCTAGCAACCTAGC
ACATGCTGGACCATCTGTTGATTTAGCTATTTTCTCTCTTCACTTAGCCGGTGTTTCATC
AATCTTAGCTTCAATTAATTTTATCACAACTATTATTAACATAAAACCACCAGCCATTTC
CCAATATCAAACACCATTATTTGTTTGATCTATTCTTGTAACCACTATTCTTCTTCTCCT
TTCACTTCCAGTCCTTGCAGCAGGGATTACAATATTACTTACAGATCGTAACCTTAATAC
TACATTCTTTGACCCTGCAGGCGGAGGAGACCCAATCCTTTATCAACATT
>FJ519071.1 Carcharhinus cautus voucher SOSSRC:Carcharhinus cautus OC-2 cytochrome oxidase subunit I (COI) gene, partial cds; mitochondrial
CCTTTACCTGATTTTTGGTGCATGAGCAGGCATAGTTGGAACAGCTCTTAGCCTACTAAT
TCGAGCTGAACTTGGGCAACCTGGATCACTTTTAGGGGATGATCAGATTTATAATGTAAT
CGTAACCGCCCACGCTTTTGTAATAATCTTTTTTATAGTTATACCAATTATAATTGGTGG
TTTCGGAAATTGACTAGTTCCCCTAATAATTGGTGCACCAGACATAGCCTTTCCACGAAT
AAATAACATAAGTTTCTGACTTCTTCCACCATCATTTCTTCTTCTCCTCGCCTCTGCTGG
AGTAGAAGCCGGAGCAGGTACTGGCTGAACAGTATATCCACCGTTAGCTAGCAACTTAGC
ACATGCTGGGCCATCTGTTGATTTAGCTATTTTTTCTCTTCACTTAGCTGGTGTATCATC
AATTTTAGCCTCAATTAATTTTATTACAACCATTATTAACATAAAACCACCAGCCATTTC
CCAGTATCAAACACCATTATTTGTTTGATCTATTCTTGTAACCACTATTCTACTTCTCCT
TTCACTTCCAGTTCTTGCAGCAGGGATTACTATATTACTTACAGATCGTAACCTTAATAC
TACATTCTTTGACCCTGCAGGGGGAGGAGATCCAATCCTCTATCAACACC
>EU398606.1 Carcharhinus cautus voucher BIOUG<CAN_:BW-A2354 cytochrome oxidase subunit 1 (COI) gene, partial cds; mitochondrial
CCTTTACCTGATTTTTGGTGCATGAGCAGGCATAGTCGGAACAGCTCTTAGTCTACTAAT
TCGAGCTGAACTTGGACAACCTGGATCACTTTTAGGGGATGATCAGATTTATAATGTAAT
CGTAACCGCCCACGCTTTTGTAATAATCTTTTTTATAGTTATACCAATTATAATTGGTGG
TTTCGGAAATTGACTAGTTCCCCTAATAATTGGTGCACCAGACATAGCCTTCCCACGAAT
AAATAACATAAGTTTCTGACTTCTCCCACCATCATTTCTTCTTCTCCTCGCCTCTGCTGG
AGTAGAAGCCGGAGCAGGTACTGGCTGAACGGTGTATCCACCGTTAGCTAGCAACTTAGC
ACATGCTGGACCATCTGTTGATTTAGCTATTTTTTCTCTTCACTTAGCTGGTGTTTCATC
AATTTTAGCTTCAATTAATTTTATTACAACCATTATTAACATAAAACCACCAGCCATTTC
CCAGTATCAAACACCATTATTTGTTTGATCTATTCTTGTAACCACTATTCTACTTCTCCT
TTCACTTCCAGTTCTTGCAGCAGGGATTACTATATTACTTACAGATCGTAACCTTAATAC
TACATTCTTTGATCCTGCAGGGGGAGGAGATCCAATCCTTTATCAACACC
>KF590519.1 Carcharhinus coatesi voucher IBRC01.213.01 cytochrome oxidase subunit 1 (COI) gene, partial cds; mitochondrial
-------------------------------ATAGTCGGAACAGCCCTAAGTCTCCTAAT
TCGAGCTGAACTTGGGCAACCTGGATCACTGTTAGGAGATGATCAGATTTATAATGTAAT
CGTAACCGCCCATGCTTTCGTAATAATCTTTTTCATGGTTATACCAATTATAATTGGTGG
TTTCGGAAACTGATTAGTTCCTTTAATAATTGGTGCACCAGATATAGCCTTCCCACGAAT
AAATAACATAAGCTTCTGACTTCTTCCACCATCATTTCTTCTTCTCCTTGCCTCTGCTGG
AGTAGAAGCTGGAGCAGGTACTGGTTGAACAGTCTACCCTCCACTAGCTAGTAATCTAGC
ACATGCTGGGCCATCTGTTGATTTAGCTATTTTCTCCCTTCATTTAGCCGGTGTTTCATC
AATTTTAGCTTCAATTAATTTTATTACAACCATTATTAACATAAAACCACCAGCTATCTC
CCAATACCAAACACCATTATTTGTTTGATCTATTCTTGTAACCACTATTCTTCTTCTCCT
CTCACTTCCAGTTCTTGCAGCAGGGATTACAATATTACTTACAGATCGTAACCTTAATAC
TACATTCTTTGATCCTGCAGGTGGAGGAGACCCAATCCTTTACCAACATT
>KP719511.1 Carcharhinus coatesi isolate FPCcoa36 cytochrome oxidase subunit I (COI) gene, partial cds; mitochondrial
----------------------------------------ACAGCCCTAAGTCTCCTAAT
TCGAGCTGAACTTGGGCAACCTGGATCACTGTTAGGAGATGATCAAATTTATAATGTAAT
CGTAACCGCCCATGCTTTCGTAATAATCTTTTTCATGGTTATACCAATTATAATTGGTGG
TTTCGGAAACTGATTAGTTCCTTTAATAATTGGTGCACCAGATATAGCCTTCCCACGAAT
AAATAACATAAGCTTCTGACTTCTTCCACCATCATTTCTTCTTCTCCTTGCCTCTGCTGG
AGTAAAAGCTGGAGCAGGTACTGGTTGAACAGTCTACCCTCCACTAGCTAGTAATCTAGC
ACATGCTGGGCCATCTGTTGATTTAGCTATTTTCTCCCTTCATTTAGCCGGTGTTTCATC
AATTTTAGCTTCAATTAATTTTATTACAACCATTATTAACATAAAACCACCAGCTATCTC
CCAATACCAAACACCATTATTTGTTTGATCTATTCTTGTAACCACTATTCTTCTTCTCCT
CTCACTTCCAGTTCTTGCAGCAGGGATTACAATATTACTTACAGATCGTAACCTTAATAC
TACATTCTTTGATCCTGCAGGTGGAGGAGACCCAATCCTTTACCAACATT
>FJ519076.1 Carcharhinus dussumieri voucher SOSSRC:Carcharhinus dussumieri OC-3 cytochrome oxidase subunit I (COI) gene, partial cds; mitochondrial
CCTTTACCTAATCTTTGGTGCATGAGCAGGTATAGTTGGAACAGCCCTAAGTCTCCTAAT
TCGGGCTGAACTTGGACAACCTGGATCTCTTTTAGGAGATGATCAGATTTATAATGTAAT
CGTAACCGCTCACGCTTTTGTAATAATCTTTTTCATAGTTATACCAATTATAATTGGTGG
TTTCGGAAATTGATTAGTTCCCTTAATAATTGGTGCACCAGATATAGCCTTCCCACGAAT
AAATAACATAAGTTTCTGACTTCTTCCACCATCATTTCTCCTTCTCCTCGCTTCTGCTGG
AGTAGAAGCTGGAGCAGGTACTGGTTGAACAGTCTATCCTCCACTAGCTAGCAATCTAGC
ACATGCTGGACCATCTGTTGACTTAGCTATTTTTTCTCTTCACTTAGCCGGTGTTTCATC
AATTTTAGCTTCAATTAATTTTATTACAACTATTATTAATATAAAACCACCAGCCATTTC
CCAATATCAAACACCATTATTCGTTTGATCTATTCTTGTAACCACTATTCTTCTTCTCCT
TTCACTTCCAGTTCTTGCAGCAGGGATTACAATATTACTTACAGACCGTAACCTTAATAC
CACATTCTTTGACCCTGCAGGTGGAGGAGACCCTATTCTTTATCAACATT
>EU398608.1 Carcharhinus dussumieri voucher BIOUG<CAN_:BW-A3004 cytochrome oxidase subunit 1 (COI) gene, partial cds; mitochondrial
CCTTTACCTGATTTTTGGTGCATGAGCAGGTATAGTCGGAACAGCCCTAAGTCTCCTAAT
TCGAGCTGAACTTGGGCAACCTGGATCACTGTTAGGAGATGATCAGATTTATAATGTAAT
CGTAACCGCCCATGCTTTCGTAATAATCTTTTTCATGGTTATACCAATTATAATTGGTGG
TTTCGGAAACTGATTAGTTCCTTTAATAATTGGTGCACCAGATATAGCCTTCCCACGAAT
AAATAACATAAGCTTCTGACTTCTTCCACCATCATTTCTTCTTCTCCTTGCCTCTGCTGG
AGTAGAAGCTGGAGCAGGTACTGGTTGAACAGTCTACCCTCCACTAGCTAGTAATCTAGC
ACATGCTGGGCCATCTGTTGATTTAGCTATTTTCTCCCTTCATTTAGCCGGTGTTTCATC
AATTTTAGCTTCAATTAATTTTATTACAACCATTATTAACATAAAACCACCAGCTATCTC
CCAATACCAAACACCATTATTTGTTTGATCTATTCTTGTAACCACTATTCTTCTTCTCCT
CTCACTTCCAGTTCTTGCAGCAGGGATTACAATATTACTTACAGATCGTAACCTTAATAC
TACATTCTTTGATCCTGCAGGTGGAGGAGACCCAATCCTTTACCAACATT
>FJ519083.1 Carcharhinus falciformis voucher SOSSRC:Carcharhinus falciformis OC-22 cytochrome oxidase subunit I (COI) gene, partial cds; mitochondrial
CCTTTACCTAATTTTTGGTGCATGAGCAGGTATAGTTGGAACAGCCCTAAGTCTTCTAAT
TCGAGCTGAGCTTGGACAACCTGGATCACTTTTAGGGGATGATCAGATTTATAATGTAAT
CGTAACCGCCCACGCTTTTGTAATAATCTTTTTTATGGTTATGCCAATCATAATTGGTGG
TTTCGGAAATTGACTAGTTCCTTTAATAATTGGTGCACCAGATATAGCCTTCCCACGAAT
AAATAACATAAGTTTCTGACTTCTTCCACCATCATTTCTTCTTCTCCTCGCCTCTGCTGG
AGTAGAAGCTGGAGCAGGTACTGGTTGAACAGTTTATCCTCCATTAGCTAGTAACCTAGC
ACATGCTGGACCATCTGTTGATTTAGCTATTTTCTCTCTTCACTTAGCCGGTGTGTCATC
TATTCTAGCTTCAATTAATTTTATTACAACTATTATCAATATAAAACCACCAGCCATTTC
CCAATATCAAACACCATTATTTGTTTGATCTATTCTTGTAACCACTATTCTTCTCCTCCT
ATCACTTCCAGTTCTTGCAGCAGGGATTACAATATTACTTACAGATCGTAACCTTAATAC
TACATTCTTTGATCCTGCAGGTGGAGGAGACCCAATCCTTTATCAACATT
>KP193314.1 Carcharhinus falciformis voucher RJ FAL 5964 cytochrome oxidase subunit 1 (COI) gene, partial cds; mitochondrial
CCTTTACCTAATTTTTGGTGCATGAGCAGGTATAGTTGGAACAGCCCTAAGTCTTCTAAT
TCGAGCTGAGCTTGGACAACCTGGATCACTTTTAGGGGATGATCAGATTTATAATGTAAT
CGTAACCGCCCACGCTTTTGTAATAATCTTTTTTATGGTTATGCCAATCATAATTGGTGG
TTTCGGAAATTGACTAGTTCCTTTAATAATTGGTGCACCAGATATAGCCTTCCCACGAAT
AAATAACATAAGTTTCTGACTTCTTCCACCATCATTTCTTCTTCTCCTCGCCTCTGCTGG
AGTAGAAGCTGGAGCAGGTACTGGTTGAACAGTTTATCCTCCATTAGCTAGTAACCTAGC
ACATGCTGGACCATCTGTTGATTTAGCTATTTTCTCTCTTCACTTAGCCGGTGTGTCATC
TATTCTAGCTTCAATTAATTTTATTACAACTATTATCAATATAAAACCACCAGCCATTTC
CCAATATCAAACACCATTATTTGTTTGATCTATTCTTGTAACCACTATTCTTCTCCTCCT
ATCACTTCCAGTTCTTGCAGCAGGGATTACAATATTACTTACAGATCGTAACCTTAATAC
TACATTCTTTGATCCTGCAGGTGGAGGAGACCCAATCCTTTATCAACATT
>KF793756.1 Carcharhinus falciformis voucher IBRC0118101 cytochrome oxidase subunit I (COI) gene, partial cds; mitochondrial
-CTTTACCTAATTTTTGGTGCATGAGCAGGTATAGTTGGAACAGCCCTAAGTCTTCTAAT
TCGAGCTGAGCTTGGACAACCTGGATCACTTTTAGGGGATGATCAGATTTATAATGTAAT
CGTAACCGCCCACGCTTTTGTAATAATCTTTTTTATGGTTATGCCAATCATAATTGGTGG
TTTCGGAAATTGACTAGTTCCTTTAATAATTGGTGCACCAGATATAGCCTTCCCACGAAT
AAATAACATAAGTTTCTGACTTCTTCCACCATCATTTCTTCTTCTCCTCGCCTCTGCTGG
AGTAGAAGCTGGAGCAGGTACTGGTTGAACAGTTTATCCTCCATTAGCTAGTAACCTAGC
ACATGCTGGACCATCTGTTGATTTAGCTATTTTCTCTCTTCACTTAGCCGGTGTGTCATC
TATTCTAGCTTCAATTAATTTTATTACAACTATTATCAATATAAAACCACCAGCCATTTC
CCAATATCAAACACCATTATTTGTTTGATCTATTCTTGTAACCACTATTCTTCTCCTCCT
ATCACTTCCAGTTCTTGCAGCAGGGATTACAATATTACTTACAGATCGTAACCTTAATAC
TACATTCTTTGATCCTGCAGGTGGAGGAGACCCAATCCTTTATCAACATT
>KU366616.1 Carcharhinus fitzroyensis isolate GCS2 cytochrome oxidase subunit I (COI) gene, partial cds; mitochondrial
-CTTTACCTAATTTTTGGTGCATGAGCAGGTATAGTCGGAACAGCCCTAAGTCTACTAAT
CCGAGCCGAACTTGGACAACCTGGATCACTTTTAGGAGATGATCAGATTTACAATGTAAT
CGTAACCGCCCACGCTTTTGTAATAATCTTTTTTATAGTTATACCAATCATAATTGGTGG
TTTCGGAAATTGACTAGTTCCCCTAATAATTGGTGCACCAGACATAGCCTTTCCACGAAT
AAATAACATAAGTTTCTGACTTCTTCCACCATCATTCCTTCTCCTCCTTGCCTCTGCTGG
AGTAGAGGCTGGAGCAGGTACTGGTTGAACAGTGTATCCTCCATTAGCTAGCAACTTAGC
ACATGCTGGACCTTCTGTTGATTTAGCTATTTTCTCTCTTCACTTAGCTGGTGTTTCATC
AATTTTAGCTTCAATTAATTTTATCACAACTATTATTAACATAAAACCACCAGCCATTTC
CCAATATCAAACACCATTATTTGTTTGATCTATTCTTGTAACCACTATTCTTCTTCTCCT
TTCACTTCCAGTCCTTGCAGCAGGGATTACAATATTACTTACAGATCGTAACCTTAATAC
TACATTCTTTGATC------------------------------------
>EU398615.1 Carcharhinus fitzroyensis voucher BIOUG<CAN_:BW-A3058 cytochrome oxidase subunit 1 (COI) gene, partial cds; mitochondrial
CCTTTACCTAATTTTTGGTGCATGAGCAGGTATAGTCGGAACAGCCCTAAGTCTACTAAT
CCGAGCCGAACTTGGACAACCTGGGTCACTTTTAGGAGATGATCAGATTTACAATGTAAT
CGTAACCGCCCACGCTTTTGTAATAATCTTTTTTATAGTTATACCAATTATAATTGGTGG
TTTCGGAAATTGACTAGTTCCCCTAATAATTGGTGCACCAGACATAGCCTTTCCACGAAT
AAATAACATAAGTTTCTGACTTCTTCCACCATCATTCCTTCTCCTCCTTGCCTCTGCTGG
AGTAGAGGCTGGAGCAGGTACTGGTTGAACAGTGTACCCTCCATTAGCTAGCAACTTAGC
ACATGCTGGACCATCTGTTGATTTAGCTATTTTCTCTCTTCACTTAGCTGGTGTTTCATC
AATTTTAGCTTCAATTAATTTTATCACAACTATTATTAACATAAAACCACCAGCCATTTC
CCAATATCAAACACCATTATTTGTTTGATCTATTCTTGTAACCACTATTCTTCTTCTCCT
TTCACTTCCAGTCCTTGCAGCAGGGATTACAATATTACTTACAGATCGTAACCTTAATAC
TACATTCTTTGATCCTGCGGGTGGAGGAGATCCAATCCTTTATCAACATT
>FJ519089.1 Carcharhinus galapagensis voucher SOSSRC:Carcharhinus galapagensis OC-41 cytochrome oxidase subunit I (COI) gene, partial cds; mitochondrial
CCTTTACCTGATTTTTGGTGCATGAGCAGGTATAGTTGGAACAGCCCTAAGTCTCCTAAT
TCGAGCTGAACTTGGGCAACCTGGCTCACTTTTAGGAGATGATCAGATTTATAATGTAAT
CGTAACCGCCCACGCTTTTGTAATAATCTTTTTCATGGTTATACCAATTATAATTGGTGG
TTTCGGAAATTGATTAGTTCCTTTAATAATTGGAGCGCCAGATATAGCCTTCCCACGAAT
AAATAACATAAGTTTCTGACTTCTTCCACCATCATTTCTTCTTCTCCTCGCCTCTGCTGG
AGTAGAAGCTGGAGCAGGTACTGGTTGAACAGTTTATCCTCCATTAGCTAGCAATCTAGC
ACATGCTGGACCATCTGTTGATTTAGCTATTTTTTCTCTTCACTTAGCCGGTGTTTCATC
AATTTTAGCTTCAATTAATTTTATCACAACCATTATTAATATAAAACCACCAGCTATTTC
CCAATATCAAACACCATTATTTGTTTGATCTATTCTTGTAACCACTATTCTTCTTCTCCT
CTCACTTCCAGTTCTTGCAGCAGGAATTACAATATTACTTACAGATCGTAACCTTAATAC
TACATTCTTTGACCCTGCAGGTGGAGGAGACCCAATCCTTTATCAACATT
>KF590416.1 Carcharhinus galapagensis voucher IBRC.01.99.03 cytochrome oxidase subunit 1 (COI) gene, partial cds; mitochondrial
-CTTTACCTGATTTTTGGTGCATGAGCAGGTATAGTTGGAACAGCCCTAAGTCTCCTAAT
TCGAGCTGAACTTGGGCAACCTGGATCACTTTTAGGAGATGATCAGATTTATAATGTAAT
CGTAACCGCCCACGCTTTTGTAATAATCTTTTTCATGGTTATACCAATTATAATTGGTGG
TTTCGGAAATTGATTAGTTCCTTTAATAATTGGAGCGCCAGATATAGCCTTCCCACGAAT
AAATAACATAAGTTTCTGACTTCTTCCACCATCATTTCTTCTTCTCCTCGCCTCTGCTGG
AGTAGAAGCTGGAGCAGGTACTGGTTGAACAGTTTATCCTCCATTAGCTAGCAATCTAGC
ACATGCTGGACCATCTGTTGATTTAGCTATTTTTTCTCTTCACTTAGCCGGTGTTTCATC
AATTTTAGCTTCAATTAATTTTATCACAACCATTATTAATATAAAACCACCAGCTATTTC
CCAATATCAAACACCATTATTTGTTTGATCTATTCTTGTAACCACTATTCTTCTTCTCCT
CTCACTTCCAGTTCTTGCAGCAGGAATTACAATATTACTTACAGATCGTAACCTTAATAC
TACATTCTTTGACCCTGCAGGTGGAGGAGACCCAATCCTTTATCAACATT
>FJ519101.1 Carcharhinus isodon voucher SOSSRC:Carcharhinus isodon OC-30 cytochrome oxidase subunit I (COI) gene, partial cds; mitochondrial
CCTTTACCTAATTTTTGGTGCATGAGCAGGTATAGTAGGAACAGCCCTAAGTCTCCTAAT
TCGAGCTGAACTTGGGCAACCTGGATCACTTTTAGGAGATGATCAGATCTACAATGTAAT
CGTAACCGCCCACGCTTTTGTAATAATCTTTTTCATGGTTATACCAATTATAATTGGTGG
TTTCGGAAATTGACTAGTTCCCTTAATAATTGGTGCGCCGGATATAGCCTTCCCACGAAT
AAATAACATAAGTTTCTGACTTCTTCCACCGTCATTTCTTCTTCTCCTCGCCTCTGCTGG
AGTAGAAGCTGGAGCAGGTACTGGCTGAACAGTCTATCCTCCATTAGCTAGCAACCTAGC
ACATGCTGGACCATCTGTTGACTTAGCTATCTTCTCTCTTCACTTAGCTGGTGTTTCATC
AATTTTAGCTTCAATTAATTTTATCACAACTATTATTAATATAAAACCACCAGCCATTTC
CCAATATCAAACACCATTATTTGTTTGATCTATTCTTGTAACCACTATTCTTCTTCTCCT
TTCACTTCCAGTTCTTGCAGCAGGGATTACAATACTACTTACAGATCGCAACCTTAATAC
TACATTCTTTGACCCTGCAGGTGGAGGAGACCCAATTCTTTATCAACACC
>KF461150.1 Carcharhinus isodon voucher FDA 106 cytochrome oxidase subunit 1 (COI) gene, partial cds; mitochondrial
CCTTTACCTAATTTTTGGTGCATGAGCAGGTATAGTAGGAACAGCCCTAAGTCTCCTAAT
TCGAGCTGAACTTGGGCAACCTGGATCACTTTTAGGAGATGATCAGATCTACAATGTAAT
CGTAACCGCCCACGCTTTTGTAATAATCTTTTTCATGGTTATACCAATTATAATTGGTGG
TTTCGGAAATTGACTAGTTCCCTTAATAATTGGTGCGCCGGATATAGCCTTCCCACGAAT
AAATAACATAAGTTTCTGACTTCTTCCACCGTCATTTCTTCTTCTCCTCGCCTCTGCTGG
AGTAGAAGCTGGAGCAGGTACTGGCTGAACAGTCTATCCTCCATTAGCTAGCAACCTAGC
ACATGCTGGACCATCTGTTGACTTAGCTATCTTCTCTCTTCACTTAGCTGGTGTTTCATC
AATTTTAGCTTCAATTAATTTTATCACAACTATTATTAATATAAAACCACCAGCCATTTC
CCAATATCAAACACCATTATTTGTTTGATCTATTCTTGTAACCACTATTCTTCTTCTCCT
TTCACTTCCAGTTCTTGCAGCAGGGATTACAATACTACTTACAGATCGCAACCTTAATAC
TACATTCTTTGACCCTGCAGGTGGAGGAGACCCAATTCTTTATCAACACC
>JN034901.1 Carcharhinus leiodon voucher BW-A6072 cytochrome oxidase subunit 1 (COI) gene, partial cds; mitochondrial
CCTTTACCTAATTTTTGGTGCATGAGCAGGTATAGTCGGAACAGCCCTAAGTCTCCTAAT
TCGAGCTGAACTTGGGCAACCTGGATCACTTTTAGGGGATGATCAGATTTATAATGTAAT
CGTAACCGCCCACGCTTTTGTAATAATCTTTTTTATAGTTATACCAATTATAATTGGTGG
TTTCGGAAATTGACTAGTTCCTCTAATAATTGGTGCACCAGACATAGCCTTTCCACGAAT
AAATAACATAAGTTTCTGACTTCTTCCACCATCATTTCTTCTCCTTCTCGCCTCTGCTGG
AGTAGAAGCTGGGGCAGGTACTGGTTGAACAGTGTATCCTCCATTAGCTAGCAACTTAGC
GCATGCTGGACCATCTGTTGATTTAGCCATTTTCTCTCTTCACTTAGCTGGTGTTTCATC
AATTTTAGCTTCAATTAATTTTATTACAACTATTATTAATATAAAACCACCAGCCATTTC
CCAATATCAAACACCATTATTTGTTTGATCTATTCTTGTAACCACTATTCTTCTTCTCCT
TTCACTTCCAGTCCTTGCAGCAGGGATTACAATATTACTTACAGATCGTAACCTCAATAC
CACATTCTTTGATCCTGCAGGTGGAGGAGATCCAATCCTTTATCAACATT
>KP193310.1 Carcharhinus leiodon voucher RJ CCJ 4411 cytochrome oxidase subunit 1 (COI) gene, partial cds; mitochondrial
CCTTTACCTAATTTTTGGTGCATGAGCAGGTATAGTCGGAACAGCCCTAAGTCTCCTAAT
TCGAGCTGAACTTGGGCAACCTGGATCACTTTTAGGGGATGATCAGATTTATAATGTAAT
CGTAACCGCCCACGCTTTTGTAATAATCTTTTTTATAGTTATACCAATTATAATTGGTGG
TTTCGGAAATTGACTAGTTCCTCTAATAATTGGTGCACCAGACATAGCCTTTCCACGAAT
AAATAACATAAGTTTCTGACTTCTTCCACCATCATTTCTTCTCCTTCTCGCCTCTGCTGG
AGTAGAAGCTGGGGCAGGTACTGGTTGAACAGTGTATCCTCCATTAGCTAGCAACTTAGC
GCATGCTGGACCATCTGTTGATTTAGCCATTTTCTCTCTTCACTTAGCTGGTGTTTCATC
AATTTTAGCTTCAATTAATTTTATTACAACTATTATTAATATAAAACCACCAGCCATTTC
CCAATATCAAACACCATTATTTGTTTGATCTATTCTTGTAACCACTATTCTTCTTCTCCT
TTCACTTCCAGTCCTTGCAGCAGGGATTACAATATTACTTACAGATCGTAACCTCAATAC
CACATTCTTTGATCCTGCAGGTGGAGGAGATCCAATCCTTTATCAACATT
>JF493060.1 Carcharhinus leucas voucher ADC08 Smith 9.9 #7 cytochrome oxidase subunit 1 (COI) gene, partial cds; mitochondrial
CCTTTATCTGATTTTTGGTGCATGAGCAGGTATAGTTGGTACAGCCCTAAGTCTCCTAAT
TCGAGCTGAACTTGGACAACCTGGATCACTTTTAGGAGATGATCAGATCTATAATGTAAT
CGTAACTGCCCACGCTTTTGTAATAATCTTTTTCATAGTTATACCAATTATAATTGGTGG
TTTCGGAAATTGATTAGTTCCTTTAATAATTGGTGCACCAGACATAGCCTTTCCACGAAT
AAATAACATAAGTTTCTGACTTCTTCCACCATCATTTCTTCTTCTCCTCGCCTCTGCTGG
AGTAGAAGCTGGAGCAGGTACTGGTTGAACAGTCTATCCTCCATTAGCTAGCAATCTAGC
ACATGCTGGGCCATCTGTTGACTTAGCTATCTTCTCCCTTCACTTAGCTGGTGTTTCATC
AATTTTAGCTTCAATTAATTTTATTACAACTATTATTAATATAAAACCACCAGCCATTTC
CCAATATCAAACACCATTATTTGTCTGATCCATTCTTGTAACCACTATTCTTCTTCTCCT
TTCACTCCCAGTCCTTGCAGCAGGGATTACAATATTACTTACAGATCGTAACCTTAATAC
TACATTCTTTGATCCTGCAGGTGGAGGAGACCCAATCCTTTATCAACA--
>FJ519008.1 Carcharhinus leucas voucher SOSSRC:Carcharhinus leucas OC-2 cytochrome oxidase subunit I (COI) gene, partial cds; mitochondrial
CCTTTATCTGATTTTTGGTGCATGAGCAGGTATAGTTGGTACAGCCCTAAGTCTCCTAAT
TCGAGCTGAACTTGGACAACCTGGATCACTTTTAGGAGATGATCAGATCTACAATGTAAT
CGTAACCGCCCACGCTTTTGTAATAATCTTTTTCATAGTTATACCAATTATAATTGGTGG
TTTCGGAAATTGATTAGTTCCTTTAATAATTGGTGCACCAGACATAGCCTTTCCACGAAT
AAATAACATAAGTTTCTGACTTCTTCCACCATCATTTCTTCTTCTCCTCGCCTCTGCTGG
AGTAGAAGCTGGAGCAGGTACTGGTTGAACAGTCTATCCTCCATTAGCTAGCAATCTAGC
ACATGCTGGGCCATCTGTTGACTTAGCTATCTTCTCCCTTCACTTAGCTGGTGTTTCATC
AATTTTAGCTTCAATTAATTTTATTACAACTATTATTAATATAAAACCACCAGCCATTTC
CCAATATCAAACACCATTATTTGTTTGATCCATTCTTGTAACCACTATTCTTCTTCTCCT
CTCACTCCCAGTCCTTGCAGCAGGGATTACAATATTACTTACAGATCGTAACCTTAATAC
TACATTCTTTGATCCTGCAGGTGGAGGAGACCCAATCCTTTATCAACACT
>KP193450.1 Carcharhinus leucas voucher RJ CCE 6279 cytochrome oxidase subunit 1 (COI) gene, partial cds; mitochondrial
CCTTTATCTGATTTTTGGTGCATGAGCAGGTATAGTTGGTACAGCCCTAAGTCTCCTAAT
TCGAGCTGAACTTGGACAACCTGGATCACTTTTAGGAGATGATCAGATCTATAATGTAAT
CGTAACTGCCCACGCTTTTGTAATAATCTTTTTCATAGTTATACCAATTATAATTGGTGG
TTTCGGAAATTGATTAGTTCCTTTAATAATTGGTGCACCAGACATAGCCTTTCCACGAAT
AAATAACATAAGTTTCTGACTTCTTCCACCATCATTTCTTCTTCTCCTCGCCTCTGCTGG
AGTAGAAGCTGGAGCAGGTACTGGTTGAACAGTCTATCCTCCATTAGCTAGCAATCTAGC
ACATGCTGGGCCATCTGTTGACTTAGCTATCTTCTCCCTTCACTTAGCTGGTGTTTCATC
AATTTTAGCTTCAATTAATTTTATTACAACTATTATTAATATAAAACCACCAGCCATTTC
CCAATATCAAACACCATTATTTGTCTGATCCATTCTTGTAACCACTATTCTTCTTCTCCT
TTCACTCCCAGTCCTTGCAGCAGGGATTACAATATTACTTACAGATCGTAACCTTAATAC
TACATTCTTTGATCCTGCAGGTGGAGGAGACCCAATCCTTTATCAACACT
>FJ519113.1 Carcharhinus limbatus voucher SOSSRC:Carcharhinus limbatus OC-186 cytochrome oxidase subunit I (COI) gene, partial cds; mitochondrial
CCTTTACCTAATTTTTGGTGCATGAGCAGGTATAGTCGGAACAGCCCTAAGTCTCCTAAT
TCGAGCTGAACTTGGGCAACCTGGATCACTTTTAGGGGATGATCAGATTTATAATGTAAT
CGTAACCGCCCACGCTTTTGTAATAATCTTTTTTATAGTTATACCAATTATAATTGGTGG
TTTCGGAAATTGACTAGTTCCTCTAATAATTGGTGCACCAGACATAGCCTTTCCACGAAT
AAATAACATAAGTTTTTGACTTCTTCCACCATCATTTCTTCTCCTTCTCGCTTCTGCTGG
AGTAGAAGCTGGGGCAGGTACTGGTTGAACAGTGTATCCTCCATTAGCTAGCAACTTAGC
ACATGCTGGACCATCTGTTGATTTAGCCATTTTCTCTCTTCACTTAGCTGGTGTTTCATC
AATTTTAGCTTCAATTAATTTTATTACAACTATTATTAATATAAAACCACCAGCCATTTC
CCAATATCAAACACCATTATTTGTTTGATCTATTCTTGTAACCACTATTCTTCTTCTCCT
TTCACTTCCAGTCCTTGCAGCAGGGATTACAATATTACTTACAGATCGTAACCTCAATAC
CACATTCTTTGATCCTGCAGGTGGAGGAGATCCAATCCTTTATCAACATT
>KP193156.1 Carcharhinus limbatus voucher RJ CCL 5535 cytochrome oxidase subunit 1 (COI) gene, partial cds; mitochondrial
CCTTTACCTAATTTTTGGTGCATGAGCAGGTATAGTCGGAACAGCCCTAAGTCTCCTAAT
TCGAGCTGAACTTGGGCAACCTGGATCACTTTTAGGGGATGATCAGATTTATAATGTAAT
CGTAACCGCCCACGCTTTTGTAATAATCTTTTTTATAGTTATACCAATTATAATTGGTGG
TTTCGGAAATTGACTAGTTCCTCTAATAATTGGTGCACCAGACATAGCCTTTCCACGAAT
AAATAACATAAGTTTCTGACTTCTTCCACCATCATTTCTTCTCCTTCTCGCCTCTGCTGG
AGTAGAAGCTGGGGCAGGTACTGGTTGAACAGTGTATCCTCCATTAGCTAGCAACTTAGC
ACATGCTGGACCATCTGTTGATTTAGCCATTTTCTCTCTTCACTTAGCTGGTGTTTCATC
AATTTTAGCTTCAATTAATTTTATTACAACTATTATTAATATAAAACCACCAGCCATTTC
CCAATATCAAACACCATTATTTGTTTGATCTATTCTTGTAACCACTATTCTTCTTCTCCT
TTCACTTCCAGTCCTTGCAGCAGGGATTACAATATTACTTACAGATCGTAACCTCAATAC
CACATTCTTTGATCCTGCAGGTGGAGGAGATCCAATCCTTTATCAACATT
>FJ519118.1 Carcharhinus longimanus voucher SOSSRC:Carcharhinus longimanus OC-19 cytochrome oxidase subunit I (COI) gene, partial cds; mitochondrial
CCTTTACCTAATTTTTGGTGCATGAGCAGGTATAGTTGGAACAGCCCTAAGTCTCCTAAT
TCGAGCTGAACTTGGGCAACCTGGATCACTTTTAGGAGATGATCAGATTTATAATGTAAT
CGTAACCGCCCACGCTTTTGTAATAATCTTTTTCATGGTTATACCAATTATAATTGGTGG
TTTCGGAAATTGATTAGTCCCTTTAATAATTGGAGCACCAGATATAGCCTTCCCACGAAT
AAATAACATAAGTTTCTGACTTCTTCCACCGTCATTTCTTCTCCTTCTCGCCTCTGCTGG
AGTAGAGGCTGGAGCAGGTACTGGTTGAACAGTTTATCCTCCATTAGCTAGCAACCTAGC
ACATGCTGGACCATCTGTTGATTTAGCTATTTTCTCTCTTCACTTAGCCGGTGTTTCATC
AATTTTAGCTTCAATTAATTTTATCACAACCATTATTAATATAAAACCACCAGCCATTTC
CCAATATCAAACACCATTATTTGTTTGATCTATTCTTGTAACCACTATTCTTCTTCTCCT
CTCACTTCCAGTTCTTGCAGCAGGGATTACAATATTACTTACAGACCGTAACCTTAATAC
TACATTCTTTGATCCTGCAGGTGGAGGAGACCCAATCCTT----------
>KP193281.1 Carcharhinus longimanus voucher RJ OCS 5868 cytochrome oxidase subunit 1 (COI) gene, partial cds; mitochondrial
CCTTTACCTAATTTTTGGTGCATGAGCAGGTATAGTTGGAACAGCCCTAAGTCTCCTAAT
TCGAGCTGAACTTGGGCAACCTGGATCACTTTTAGGAGATGATCAGATTTATAATGTAAT
CGTAACCGCCCACGCTTTTGTAATAATCTTTTTCATGGTTATACCAATTATAATTGGTGG
TTTCGGAAATTGATTAGTCCCTTTAATAATTGGAGCACCAGATATAGCCTTCCCACGAAT
AAATAACATAAGTTTCTGACTTCTTCCACCGTCATTTCTTCTCCTTCTCGCCTCTGCTGG
AGTAGAGGCTGGAGCAGGTACTGGTTGAACAGTTTATCCTCCATTAGCTAGCAACCTAGC
ACATGCTGGACCATCTGTTGATTTAGCTATTTTCTCTCTTCACTTAGCCGGTGTTTCATC
AATTTTAGCTTCAATTAATTTTATCACAACCATTATTAATATAAAACCACCAGCCATTTC
CCAATATCAAACACCATTATTTGTTTGATCTATTCTTGTAACCACTATTCTTCTTCTCCT
CTCACTTCCAGTTCTTGCAGCAGGGATTACAATATTACTTACAGACCGTAACCTTAATAC
TACATTCTTTGATCCTGCAGGNGGAGGAGACCCAATCCTTTATCAACATT
>EU398628.1 Carcharhinus macloti voucher BW-A2539 cytochrome oxidase subunit 1 (COI) gene, partial cds; mitochondrial
CCTTTACCTGATTTTTGGTGCATGAGCAGGTATAGTTGGAACAGCCCTAAGTCTCCTAAT
TCGAGCTGAACTTGGGCAACCTGGATCTCTTTTAGGAGATGATCAGATTTATAATGTAAT
CGTAACCGCCCATGCTTTTGTAATAATCTTTTTCATGGTTATACCAATTATAATTGGTGG
CTTCGGAAATTGATTAGTTCCCTTAATAATTGGTGCACCAGATATAGCCTTCCCACGAAT
AAATAACATAAGTTTCTGACTTCTTCCACCATCATTTCTTCTCCTCCTTGCCTCTGCTGG
AGTAGAAGCTGGAGCAGGTACTGGTTGAACAGTCTATCCCCCATTAGCTAGCAACCTAGC
ACATGCTGGACCATCCGTCGATTTAGCTATTTTCTCTCTTCACTTAGCCGGTGTTTCATC
AATTTTAGCTTCAATTAATTTTATTACAACTATTATTAATATAAAACCACCAGCTATTTC
TCAATATCAAACACCATTATTTGTTTGATCTATTCTTGTAACCACTATTCTTCTTCTACT
CTCACTTCCAGTTCTTGCAGCAGGAATTACAATATTACTTACAGATCGTAACCTCAATAC
TACATTCTTTGATCCTGCAGGTGGAGGAGACCCAATCCTTTATCAACATT
>KF913239.1 Carcharhinus macloti voucher NBFGR:CHN:BT6 cytochrome oxidase subunit I (COI) gene, partial cds; mitochondrial
CCTTTACCTGATTTTTGGTGCATGAGCAGGTATAGTTGGAACAGCCCTAAGTCTCCTAAT
TCGAGCTGAACTTGGGCAACCTGGATCACTTTTAGGAGATGATCAGATTTATAATGTAAT
CGTAACCGCCCATGCTTTTGTAATAATCTTTTTCATGGTTATACCAATTATAATTGGTGG
CTTCGGAAATTGATTAGTTCCCTTAATAATTGGTGCACCAGATATAGCCTTCCCACGAAT
AAATAACATAAGTTTCTGACTTCTTCCACCATCATTTCTTCTCCTCCTTGCCTCTGCTGG
AGTAGAAGCTGGAGCAGGTACTGGTTGAACAGTCTATCCCCCATTAGCTAGCAACCTAGC
ACATGCTGGACCATCCGTCGATTTAGCTATTTTCTCTCTTCACTTAGCCGGTGTTTCATC
AATTTTAGCTTCAATTAATTTTATTACAACTATTATTAATATAAAACCACCAGCTATTTC
TCAATATCAAACACCATTATTTGTTTGATCTATTCTTGTAACCACTATTCTTCTTCTACT
CTCACTTCCAGTTCTTGCAGCAGGAATTACAATATTACTTACAGATCGTAACCTCAATAC
TACATTCTTTGATCCTGCAGGTGGAGGAGACCCAATCCTTTATCAACATT
>EF609312.1 Carcharhinus macloti voucher BIOUG<CAN_:BW-A2369 cytochrome oxidase subunit 1 (COI) gene, partial cds; mitochondrial
CCTTTACCTGATTTTTGGTGCATGAGCAGGTATAGTTGGAACAGCCCTAAGTCTCCTAAT
TCGAGCTGAACTTGGGCAACCTGGATCACTTTTAGGAGATGATCAGATTTATAATGTAAT
CGTAACCGCCCACGCTTTTGTAATAATCTTTTTCATGGTTATACCAATTATAATTGGTGG
CTTCGGAAATTGATTAGTTCCCTTAATAATTGGTGCGCCAGATATAGCCTTCCCACGAAT
AAATAACATAAGTTTCTGACTTCTTCCACCATCATTTCTTCTCCTCCTTGCCTCTGCTGG
AGTAGAAGCTGGAGCAGGTACTGGTTGAACAGTCTATCCCCCATTAGCTAGCAACCTAGC
ACATGCTGGACCATCCGTCGATTTAGCTATTTTCTCTCTTCACTTAGCCGGTGTTTCATC
AATTTTAGCTTCAATTAATTTTATTACAACTATTATTAATATAAAACCACCAGCTATTTC
TCAATATCAAACACCATTATTTGTTTGATCTATTCTTGTAACCACTATTCTTCTTCTACT
CTCACTTCCAGTTCTTGCAGCAGGAATTACAATATTACTTACAGATCGTAACCTCAATAC
TACATTCTTTGATCCTGCAGGTGGAGGAGACCCAATCCTTTATCAACATT
>FJ519127.1 Carcharhinus melanopterus voucher SOSSRC:Carcharhinus melanopterus OC-52 cytochrome oxidase subunit I (COI) gene, partial cds; mitochondrial
CCTTTACCTGATTTTTGGTGCATGAGCAGGCATAGTCGGAACAGCTCTTAGTCTACTAAT
TCGAGCTGAACTTGGACAACCTGGATCACTTTTAGGGGATGATCAGATTTATAATGTAAT
TGTAACCGCCCACGCTTTTGTAATAATCTTTTTTATAGTTATACCAATTATAATTGGTGG
TTTCGGAAATTGACTAGTTCCCCTAATAATTGGTGCACCAGACATAGCCTTCCCACGAAT
AAATAACATAAGTTTCTGACTTCTTCCACCATCATTTCTTCTTCTCCTCGCCTCTGCTGG
AGTAGAAGCCGGAGCAGGTACTGGCTGAACGGTATATCCACCGTTAGCTAGCAACTTAGC
ACATGCTGGACCTTCTGTTGATTTAGCTATTTTTTCTCTTCACTTAGCTGGTGTTTCATC
AATTTTAGCTTCAATTAATTTTATTACAACCATTATTAACATAAAACCACCAGCCATTTC
CCAGTATCAAACACCATTATTTGTTTGATCTATTCTTGTAACCACTATTCTACTTCTCCT
TTCACTTCCAGTTCTTGCAGCAGGGATTACTATATTACTTACAGATCGTAACCTTAATAC
TACATTCTTTGACCCTGCAGGGGGAGGAGATCCAATCCTTTATCAACACC
>KP193453.1 Carcharhinus melanopterus voucher RJ BLR 5076 cytochrome oxidase subunit 1 (COI) gene, partial cds; mitochondrial
CCTTTACCTGATTTTTGGTGCATGAGCAGGCATAGTCGGAACAGCTCTTAGTCTACTAAT
TCGAGCTGAACTTGGACAACCTGGATCACTTTTAGGGGATGATCAGATTTATAATGTAAT
CGTAACCGCCCACGCTTTTGTAATAATCTTTTTTATAGTCATACCAATTATAATTGGTGG
TTTCGGAAATTGACTAGTTCCCCTAATAATTGGTGCACCAGACATAGCCTTCCCACGAAT
AAATAACATAAGTTTCTGACTTCTTCCACCATCATTTCTTCTTCTCCTCGCCTCTGCTGG
AGTAGAAGCCGGAGCAGGTACTGGCTGAACGGTATATCCACCGTTAGCTAGCAACTTAGC
ACATGCTGGACCTTCTGTTGATTTAGCTATTTTTTCTCTTCACTTAGCTGGTGTTTCATC
AATTTTAGCTTCAATTAATTTTATTACAACCATTATTAACATAAAACCACCAGCCATTTC
CCAGTATCAAACACCATTATTTGTTTGATCTATTCTTGTAACCACTATTCTACTTCTCCT
TTCACTTCCAGTTCTTGCAGCAGGGATTACTATATTACTTACAGATCGTAACCTTAATAC
TACATTCTTTGACCCTGCAGGGGGAGGAGATCCAATCCTTTATCAACACC
>EU398630.1 Carcharhinus melanopterus voucher BIOUG<CAN_:BW-A3011 cytochrome oxidase subunit 1 (COI) gene, partial cds; mitochondrial
CCTTTACCTGATTTTTGGTGCATGAGCAGGCATAGTCGGAACAGCTCTTAGTCTACTAAT
TCGAGCTGAACTTGGACAACCTGGATCACTTTTAGGGGATGATCAGATTTATAATGTAAT
CGTAACCGCCCACGCTTTTGTAATAATCTTTTTTATAGTTATACCAATTATAATTGGTGG
TTTCGGAAATTGACTAGTTCCCCTAATAATTGGTGCACCAGACATAGCCTTCCCACGAAT
AAATAACATAAGTTTCTGACTTCTCCCACCATCATTTCTTCTTCTCCTCGCCTCTGCTGG
AGTAGAAGCCGGAGCAGGTACTGGCTGAACGGTGTATCCACCGTTAGCTAGCAACTTAGC
ACATGCTGGACCATCTGTTGATTTAGCTATTTTTTCTCTTCACTTAGCTGGTGTTTCATC
AATTTTAGCTTCAATTAATTTTATTACAACCATTATTAACATAAAACCACCAGCCATTTC
CCAGTATCAAACACCATTATTTGTTTGATCTATTCTTGTAACCACTATTCTACTTCTCCT
TTCACTTCCAGTTCTTGCAGCAGGGATTACTATATTACTTACAGATCGTAACCTTAATAC
TACATTCTTGGATCCTGCAGGGGGAGGAGATCCAATCCTTT---------
>FJ518938.1 Carcharhinus obscurus voucher SOSSRC:Carcharhinus obscurus OC-1 cytochrome oxidase subunit I (COI) gene, partial cds; mitochondrial
CCTTTACCTGATTTTTGGTGCATGAGCAGGTATAGTTGGAACAGCCCTAAGTCTCCTAAT
TCGAGCTGAACTTGGGCAACCTGGATCACTTTTAGGAGATGATCAGATTTATAATGTAAT
CGTAACCGCCCACGCTTTTGTAATAATCTTTTTCATGGTTATACCAATTATAATTGGTGG
TTTCGGAAATTGATTAGTTCCTTTAATAATTGGAGCACCAGATATAGCCTTCCCACGAAT
AAATAACATAAGTTTCTGACTTCTTCCACCATCATTTCTTCTTCTCCTCGCCTCTGCTGG
AGTAGAAGCTGGAGCAGGTACTGGTTGAACAGTTTATCCTCCATTAGCTAGCAATCTAGC
ACATGCTGGACCATCTGTTGATTTAGCTATTTTTTCTCTTCACTTAGCCGGTGTTTCATC
AATTTTAGCTTCAATTAATTTTATCACAACCATTATTAATATAAAACCACCAGCTATTTC
CCAATATCAAACACCATTATTTGTTTGATCTATTCTTGTAACCACTATTCTTCTTCTCCT
CTCACTTCCAGTTCTTGCAGCAGGGATTACAATATTACTTACAGATCGTAACCTTAATAC
TACATTCTTTGACCCTGCAGGTGGAGGAGACCCAATCCTTTATCAACATT
>HQ171643.1 Carcharhinus obscurus voucher 103593 cytochrome oxidase subunit 1 (COI) gene, partial cds; mitochondrial
CCTTTACCTGATTTTTGGTGCATGAGCAGGTATAGTTGGAACAGCCCTAAGTCTCCTAAT
TCGAGCTGAACTTGGGCAACCTGGATCACTTTTAGGAGATGATCAGATTTATAATGTAAT
CGTAACCGCCCACGCTTTTGTAATAATCTTTTTCATGGTTATACCAATTATAATTGGTGG
TTTCGGAAATTGATTAGTTCCTTTAATAATTGGAGCGCCAGATATAGCCTTCCCACGAAT
AAATAACATAAGTTTCTGACTTCTTCCACCATCATTTCTTCTTCTCCTCGCCTCTGCTGG
AGTAGAAGCTGGAGCAGGTACTGGTTGAACAGTTTATCCTCCATTAGCTAGCAATCTAGC
ACATGCTGGACCATCTGTTGATTTAGCTATTTTTTCTCTTCACTTAGCCGGTGTTTCATC
AATTTTAGCTTCAATTAATTTTATCACAACCATTATTAATATAAAACCACCAGCTATTTC
CCAATATCAAACACCATTATTTGTTTGATCTATTCTTGTAACCACTATTCTTCTTCTCCT
CTCACTTCCAGTTCTTGCAGCAGGAATTACAATATTACTTACAGATCGTAACCTTAATAC
TACATTCTTTGACCCTGCAGGTGGAGGAGACCCAATCCTTTATCAACATT
>FJ519145.1 Carcharhinus perezii voucher SOSSRC:Carcharhinus perezii OC-13 cytochrome oxidase subunit I (COI) gene, partial cds; mitochondrial
CCTTTACCTGATTTTTGGTGCATGAGCAGGTATAGTTGGAACAGCCCTAAGCCTCCTAAT
TCGAGCTGAGCTTGGGCAACCTGGATCACTTTTAGGAGATGATCAGATTTACAATGTAAT
CGTAACCGCCCACGCTTTCGTAATAATCTTTTTCATGGTAATACCAATTATAATTGGTGG
TTTCGGAAATTGATTAGTTCCTTTAATAATTGGAGCACCAGATATAGCCTTCCCACGAAT
AAATAACATAAGCTTCTGACTTCTTCCACCATCATTTCTTCTTCTTCTCGCCTCTGCTGG
AGTAGAAGCTGGAGCAGGCACCGGCTGAACAGTTTATCCTCCATTAGCTAGCAACCTAGC
ACATGCTGGACCATCTGTTGATTTAGCTATCTTTTCTCTTCACTTAGCCGGTGTTTCATC
AATTTTAGCTTCAATTAATTTTATCACAACTATTATTAACATAAAACCACCAGCCATTTC
CCAATATCAAACACCATTATTTGTTTGATCTATTCTTGTAACCACTATTCTTCTTCTCCT
CTCACTTCCAGTTCTTGCAGCAGGGATTACAATATTACTTACAGATCGTAACCTCAATAC
TACATTCTTCGACCCTGCAGGTGGAGGAGACCCAATCCTTTATCAACATT
>FJ519139.1 Carcharhinus perezii voucher SOSSRC:Carcharhinus perezii OC-70 cytochrome oxidase subunit I (COI) gene, partial cds; mitochondrial
CCTTTACCTGATTTTTGGTGCATGAGCAGGTATAGTTGGAACAGCCCTAAGCCTCCTAAT
TCGAGCTGAGCTTGGGCAACCTGGATCACTTTTAGGAGATGATCAGATTTACAATGTAAT
CGTAACCGCCCACGCTTTCGTAATAATCTTTTTCATGGTAATACCAATTATAATTGGTGG
TTTCGGAAATTGATTAGTTCCTTTAATAATTGGAGCACCAGATATAGCCTTCCCACGAAT
AAATAACATAAGCTTCTGACTTCTTCCACCATCATTTCTTCTTCTTCTCGCCTCTGCTGG
AGTAGAAGCTGGAGCAGGCACCGGCTGAACAGTTTATCCTCCATTAGCTAGCAACCTAGC
ACATGCTGGACCATCTGTTGATTTAGCTATCTTTTCTCTTCACTTAGCCGGTGTTTCATC
AATTTTAGCTTCAATTAATTTTATCACAACTATTATTAACATAAAACCACCAGCCATTTC
CCAATATCAAACACCATTATTTGTTTGATCTATTCTTGTAACCACTATTCTTCTTCTCCT
CTCACTTCCAGTTCTTGCAGCAGGGATTACAATATTACTTACAGATCGTAACCTCAATAC
TACATTCTTCGACCCTGCAGGTGGAGGAGACCCAATCCTTTATCAACATT
>JF493068.1 Carcharhinus plumbeus voucher Smith 9.15 #5 cytochrome oxidase subunit 1 (COI) gene, partial cds; mitochondrial
CCTTTACCTGATTTTTGGTGCATGAGCAGGTATAGTTGGAACAGCCCTAAGTCTCCTAAT
TCGAGCTGAACTTGGGCAACCTGGATCACTTTTAGGGGATGATCAGATTTATAATGTAAT
TGTAACCGCCCACGCTTTTGTAATAATCTTTTTTATAGTTATACCAATTATAATTGGTGG
TTTCGGAAATTGATTAGTTCCTTTAATAATTGGTGCACCAGATATAGCCTTCCCACGAAT
AAATAACATAAGTTTCTGACTTCTTCCACCATCATTTCTTCTTCTCCTCGCCTCTGCTGG
AGTAGAAGCTGGAGCAGGTACTGGTTGAACAGTCTATCCCCCATTAGCTAGTAACCTAGC
ACATGCTGGACCATCTGTTGATTTAGCTATTTTCTCTCTTCACTTAGCCGGTATTTCATC
AATTTTAGCTTCAATTAATTTTATTACAACAATTATTAACATAAAACCACCAGCCATTTC
ACAATATCAAACACCATTATTTGTTTGATCTATTCTTGTAACCACTATTCTTCTTCTCCT
CTCACTTCCAGTTCTTGCAGCAGGGATTACAATACTACTTACAGATCGTAACCTCAACAC
TACATTCTTTGACCCTGCAGGTGGAGGAGATCCAATTCTTTATCAACATT
>FJ519150.1 Carcharhinus plumbeus voucher SOSSRC:Carcharhinus plumbeus OC-88 cytochrome oxidase subunit I (COI) gene, partial cds; mitochondrial
CCTTTACCTGATTTTTGGTGCATGAGCAGGTATAGTTGGAACAGCCCTAAGTCTCCTAAT
TCGAGCTGAACTTGGGCAACCTGGATCACTTTTAGGGGATGATCAGATTTATAATGTAAT
TGTAACCGCCCACGCTTTTGTAATAATCTTTTTTATAGTTATACCAATTATAATTGGTGG
TTTCGGAAATTGATTAGTTCCTTTAATAATTGGTGCACCAGATATAGCCTTCCCACGAAT
AAATAACATAAGTTTCTGACTTCTTCCACCATCATTTCTTCTTCTCCTCGCCTCTGCTGG
AGTAGAAGCTGGAGCAGGTACTGGTTGAACAGTCTATCCCCCATTAGCTAGTAACCTAGC
ACATGCTGGACCATCTGTTGACTTAGCTATTTTCTCTCTTCACTTAGCCGGTATTTCATC
AATTTTAGCTTCAATTAATTTTATTACAACAATTATTAACATAAAACCACCAGCCATTTC
ACAATATCAAACACCATTATTTGTTTGATCTATTCTTGTAACCACTATTCTTCTTCTCCT
CTCACTTCCAGTTCTTGCAGCAGGGATTACAATACTACTTACAGATCGTAACCTCAACAC
TACATTCTTTGACCCTGCGGGTGGAGGAGATCCAATTCTTTATCAACATT
>KP193206.1 Carcharhinus plumbeus voucher RJ CCP 265 cytochrome oxidase subunit 1 (COI) gene, partial cds; mitochondrial
CCTTTACCTGATTTTTGGTGCATGAGCAGGTATAGTTGGAACAGCCCTAAGTCTCCTAAT
TCGAGCTGAACTTGGGCAACCTGGATCACTTTTAGGGGATGATCAGATTTATAATGTAAT
TGTAACCGCCCACGCTTTTGTAATAATCTTTTTTATAGTTATACCAATTATAATTGGTGG
TTTCGGAAATTGATTAGTTCCTTTAATAATTGGTGCACCAGATATAGCCTTCCCACGAAT
AAATAACATAAGTTTCTGACTTCTTCCACCATCATTTCTTCTTCTCCTCGCCTCTGCTGG
AGTAGAAGCTGGAGCAGGTACTGGTTGAACAGTTTATCCCCCATTAGCTAGTAACCTAGC
ACATGCTGGACCATCTGTTGATTTAGCTATTTTCTCTCTTCACTTAGCCGGTATTTCATC
AATTTTAGCTTCAATTAATTTTATTACAACAATTATTAACATAAAACCACCAGCCATTTC
ACAATATCAAACACCATTATTTGTTTGATCTATTCTTGTAACCACTATTCTTCTTCTCCT
CTCACTTCCAGTTCTTGCAGCAGGGATTACAATACTACTTACAGATCGTAACCTCAACAC
TACATTCTTTGACCCTGCAGGTGGAGGAGATCCAATTCTTTATCAACATT
>FJ519157.1 Carcharhinus porosus voucher SOSSRC:Carcharhinus porosus OC-5 cytochrome oxidase subunit I (COI) gene, partial cds; mitochondrial
CCTTTACCTGATTTTTGGTGCATGAGCAGGTATAGTTGGAACAGCCTTAAGTCTCCTAAT
CCGAGCTGAACTTGGGCAACCTGGATCACTTTTAGGGGATGATCAAATCTATAATGTAAT
CGTAACAGCCCACGCTTTTGTAATAATCTTTTTCATAGTTATACCAATTATAATTGGTGG
TTTCGGAAATTGATTAGTTCCCTTAATAATTGGTGCTCCAGATATAGCCTTTCCACGAAT
AAATAACATAAGTTTCTGACTTCTTCCACCATCATTTCTTCTTCTCCTTGCCTCTGCTGG
AGTAGAAGCTGGAGCAGGTACTGGTTGAACAGTCTATCCTCCATTAGCTAGCAACCTAGC
ACATGCTGGACCATCTGTTGACTTAGCTATTTTCTCCCTCCACTTAGCCGGTGTTTCATC
AATCTTAGCTTCAATCAACTTTATTACAACTATTATTAACATAAAACCACCAGCAATTTC
CCAATATCAAACACCATTATTTGTTTGATCTATTCTTGTAACTACTATTCTTCTTCTCCT
CTCACTTCCAGTTCTTGCAGCAGGGATTACAATATTACTTACAGATCGTAATCTTAATAC
TACATTCTTTGACCCTGCAGGTGGAGGAGATCCAATCCTTTATCAACATT
>EU398642.1 Carcharhinus sealei voucher BW-A2650 cytochrome oxidase subunit 1 (COI) gene, partial cds; mitochondrial
CCTTTACCTGATTTTTGGTGCATGAGCAGGTATAGTCGGAACAGCCCTAAGTCTCCTAAT
TCGAGCTGAACTTGGACAACCTGGATCACTGTTAGGAGATGATCAGATTTATAATGTAAT
CGTAACCGCCCATGCTTTCGTAATAATCTTTTTCATGGTCATACCAATCATAATTGGTGG
TTTCGGAAACTGATTAGTTCCTTTAATAATTGGCGCACCAGACATAGCCTTCCCACGAAT
AAATAACATAAGCTTCTGACTTCTCCCACCATCATTTCTTCTTCTCCTTGCCTCTGCTGG
AGTAGAAGCTGGAGCAGGTACTGGTTGAACAGTCTACCCTCCACTAGCTAGCAATCTAGC
ACATGCCGGACCATCTGTTGATTTAGCTATTTTCTCCCTTCATTTAGCCGGTGTTTCATC
AATTTTAGCTTCAATTAATTTTATTACAACCATTATTAACATAAAACCACCAGCTATCTC
CCAATACCAAACACCATTATTTGTTTGATCTATTCTTGTAACCACTATTCTTCTTCTCCT
CTCACTTCCAGTTCTTGCAGCAGGGATTACAATATTACTTACAGATCGTAACCTTAATAC
TACATTCTTTGATCCTGCAGGTGGAGGAGACCCAATCCTTTACCAACATT
>KF590378.1 Carcharhinus sealei voucher IBRC.01.73.05 cytochrome oxidase subunit 1 (COI) gene, partial cds; mitochondrial
-CTTTACCTGATTTTTGGTGCATGAGCAGGTATAGTCGGAACAGCCCTAAGTCTCCTAAT
TCGAGCTGAACTTGGACAACCTGGATCACTGTTAGGAGATGATCAGATTTATAATGTAAT
CGTAACCGCCCATGCTTTCGTAATAATCTTTTTCATGGTCATACCAATCATAATTGGTGG
TTTCGGAAACTGATTAATTCCTTTAATAATTGGTGCACCAGATATAGCCTTCCCACGAAT
AAATAACATAAGCTTCTGACTTCTCCCACCATCATTCCTTCTTCTCCTTGCCTCTGCTGG
AGTAGAAGCTGGAGCAGGTACTGGTTGAACAGTCTACCCTCCACTAGCTAGCAATCTAGC
ACATGCCGGACCATCTGTTGATTTAGCTATTTTCTCCCTTCATTTAGCCGGTGTTTCATC
AATTTTAGCTTCAATTAATTTTATTACAACCATTATTAACATAAAACCACCAGCTATCTC
CCAATACCAAACACCATTATTTGTTTGATCTATTCTTGTAACCACTATTCTTCTTCTCCT
CTCACTTCCAGTTCTTGCAGCAGGGATTACAATATTACTTACAGATCGTAACCTTAATAC
TACATTCTTTGATCCTGCAGGTGGAGGAGACCCAATCCTTTACCAACATT
>FJ519164.1 Carcharhinus signatus voucher SOSSRC:Carcharhinus signatus OC-21 cytochrome oxidase subunit I (COI) gene, partial cds; mitochondrial
CCTTTACCTAATTTTTGGTGCCTGAGCAGGTATAGTTGGAACAGCCCTAAGTCTCCTAAT
TCGAGCTGAACTTGGACAACCTGGATCTCTTTTAGGAGATGATCAGATTTATAATGTAAT
CGTAACCGCTCACGCTTTTGTAATAATCTTTTTTATGGTTATACCAATTATAATTGGTGG
TTTCGGAAATTGACTAGTTCCCTTAATAATTGGTGCACCAGACATAGCCTTCCCACGAAT
AAATAACATAAGTTTCTGACTTCTTCCACCATCATTTCTTCTTCTCCTCGCCTCTGCTGG
AGTAGAAGCTGGAGCAGGTACTGGTTGAACAGTCTATCCTCCATTAGCTAGTAACCTAGC
ACATGCCGGACCATCTGTTGATTTAGCTATTTTTTCCCTTCACTTAGCTGGTGTTTCATC
AATTTTAGCTTCAATTAATTTCATCACAACTATTATTAATATAAAACCACCAGCTATTTC
CCAATATCAAACACCATTATTTGTTTGATCTATTCTTGTAACTACTATTCTCCTTCTCCT
TTCACTTCCAGTTCTTGCAGCAGGGATTACAATACTACTTACAGATCGTAACCTTAATAC
TACATTCTTTGATCCTGCAGGTGGAGGAGATCCAATCCTTTATCAACATT
>FJ519159.1 Carcharhinus signatus voucher SOSSRC:Carcharhinus signatus OC-65 cytochrome oxidase subunit I (COI) gene, partial cds; mitochondrial
CCTTTACCTAATTTTTGGTGCCTGAGCAGGTATAGTTGGAACAGCCCTAAGTCTCCTAAT
TCGAGCTGAACTTGGACAACCTGGATCTCTTTTAGGAGATGATCAGATTTATAATGTAAT
CGTAACCGCTCACGCTTTTGTAATAATCTTTTTTATGGTTATACCAATTATAATTGGTGG
TTTCGGAAATTGACTAGTTCCCTTAATAATTGGTGCACCAGACATAGCCTTCCCACGAAT
AAATAACATAAGTTTCTGACTTCTTCCACCATCATTTCTTCTTCTCCTCGCCTCTGCTGG
AGTAGAAGCTGGAGCAGGTACTGGTTGAACAGTCTATCCTCCATTAGCTAGTAACCTAGC
ACATGCCGGACCATCTGTTGATTTAGCTATTTTTTCCCTTCACTTAGCTGGTGTTTCATC
AATTTTAGCTTCAATTAATTTCATCACAACTATTATTAATATAAAACCACCAGCTATTTC
CCAATATCAAACACCATTATTTGTTTGATCTATTCTTGTAACTACTATTCTCCTTCTCCT
TTCACTTCCAGTTCTTGCAGCAGGGATTACAATACTACTTACAGATCGTAACCTTAATAC
TACATTCTTTGATCCTGCAGGTGGAGGAGATCCAATCCTTTATCAACATT
>FJ519169.1 Carcharhinus sorrah voucher SOSSRC:Carcharhinus sorrah OC-5 cytochrome oxidase subunit I (COI) gene, partial cds; mitochondrial
CCTCTACCTGATTTTTGGTGCATGAGCAGGTATAGTTGGAACAGCCCTAAGTCTCCTAAT
TCGAGCTGAACTTGGACAACCTGGATCACTTTTAGGAGATGATCAGATTTATAATGTAAT
CGTAACCGCCCACGCTTTTGTAATAATCTTCTTCATGGTTATACCAATTATGATTGGTGG
TTTCGGAAATTGATTAGTACCTTTAATAATTGGAGCACCAGATATAGCCTTCCCACGAAT
AAACAACATAAGTTTCTGACTTCTTCCACCATCATTTTTACTTCTTCTTGCTTCTGCTGG
AGTAGAAGCTGGAGCAGGCACTGGTTGAACAGTCTACCCTCCTTTAGCTAGCAACTTAGC
ACATGCTGGACCATCTGTTGATTTAGCTATTTTCTCTCTCCACTTAGCTGGTGTTTCATC
AATTTTAGCTTCAATTAATTTTATTACAACTATTATTAATATAAAACCACCAGCCATCTC
CCAATATCAAACACCATTATTTGTCTGATCTATTCTTGTAACCACTATTCTCCTTCTCCT
CTCACTTCCAGTTCTTGCAGCAGGAATTACAATATTACTTACAGATCGTAACCTTAATAC
TACATTCTTTGATCCTGCAGGTGGAGGAGATCCAATCCTTT---------
>KP193284.1 Carcharhinus sorrah voucher RJ CCQ 3978 cytochrome oxidase subunit 1 (COI) gene, partial cds; mitochondrial
CCTCTACCTGATTTTTGGTGCATGAGCAGGTATAGTTGGAACAGCCCTAAGTCTCCTAAT
TCGAGCTGAACTTGGACAACCTGGATCACTTTTAGGAGATGATCAGATTTATAATGTAAT
CGTAACCGCCCACGCTTTTGTAATAATCTTCTTCATGGTTATACCAATTATGATTGGTGG
TTTCGGAAATTGATTAGTACCTTTAATAATTGGAGCACCAGATATAGCCTTCCCACGAAT
AAACAACATAAGTTTCTGACTTCTTCCACCATCATTTTTACTTCTTCTTGCTTCTGCTGG
AGTAGAAGCTGGAGCAGGCACTGGTTGAACAGTCTACCCTCCTTTAGCTAGCAACTTAGC
ACATGCTGGACCATCTGTTGATTTAGCTATTTTCTCTCTCCACTTAGCTGGTGTTTCATC
AATTTTAGCTTCAATTAATTTTATTACAACTATTATTAATATAAAACCACCAGCCATCTC
CCAATATCAAACACCATTATTTGTCTGATCTATTCTTGTAACCACTATTCTCCTTCTCCT
CTCACTTCCAGTTCTTGCAGCAGGAATTACAATATTACTTACAGATCGTAACCTTAATAC
TACATTCTTTGATCCTGCAGGTGGAGGAGATCCAATCCTTTATCAACATT
>GQ227284.1 Carcharhinus tilstoni haplotype COI_CT2 cytochrome oxidase subunit 1 (COI) gene, partial cds; mitochondrial
CCTTTACCTAATTTTTGGTGCATGAGCAGGTATAGTCGGAACAGCCCTAAGTCTCCTAAT
TCGAGCTGAACTTGGGCAACCTGGATCACTTTTAGGGGATGATCAGATTTATAATGTAAT
CGTAACCGCCCACGCTTTTGTAATAATCTTTTTTATAGTTATACCAATTATAATTGGTGG
TTTCGGAAATTGACTAGTTCCTCTAATAATTGGTGCACCAGACATAGCCTTTCCACGAAT
AAATAACATAAGTTTTTGACTTCTTCCACCATCATTTCTTCTCCTTCTCGCTTCTGCTGG
AGTAGAAGCTGGGGCAGGTACTGGTTGAACAGTGTATCCTCCATTAGCTAGCAACTTAGC
ACATGCTGGACCATCTGTTGATTTAGCCATTTTCTCTCTTCACTTAGCTGGTGTTTCATC
AATTTTAGCTTCAATTAATTTTATTACAACTATTATTAATATAAAACCACCAGCCATTTC
CCAATATCAAACACCATTATTTGTTTGATCTATTCTTGTAACCACTATTCTTCTTCTCCT
TTCACTTCCAGTCCTTGCAGCAGGGATTACAATATTACTTACAGATCGTAACCTCAATAC
CACATTCTTTGATCCTGCAGGTGGAGGAGATCCAATCCTTTATCAACATT
>FJ519175.1 Carcharhinus tilstoni voucher SOSSRC:Carcharhinus tilstoni OC-39 cytochrome oxidase subunit I (COI) gene, partial cds; mitochondrial
CCTTTACCTAATTTTTGGTGCATGAGCAGGTATAGTCGGAACAGCCCTAAGTCTCCTAAT
TCGAGCTGAACTTGGGCAACCTGGATCACTTTTAGGGGATGATCAGATTTATAATGTAAT
CGTAACCGCCCACGCTTTTGTAATAATCTTTTTTATAGTTATACCAATTATAATTGGTGG
TTTCGGAAATTGACTAGTTCCTCTAATAATTGGTGCACCAGACATAGCCTTTCCACGAAT
AAATAACATAAGTTTTTGACTTCTTCCACCATCATTTCTTCTCCTTCTCGCTTCTGCTGG
AGTAGAAGCTGGGGCAGGTACTGGTTGAACAGTGTATCCTCCATTAGCTAGCAACTTAGC
ACATGCTGGACCATCTGTTGATTTAGCCATTTTCTCTCTTCACTTAGCTGGTGTTTCATC
AATTTTAGCTTCAATTAATTTTATTACAACTATTATTAATATAAAACCACCAGCCATTTC
CCAATATCAAACACCATTATTTGTTTGATCTATTCTTGTAACCACTATTCTTCTTCTCCT
TTCACTTCCAGTCCTTGCAGCAGGGATTACAATATTACTTACAGATCGTAACCTCAATAC
CACATTCTTTGATCCTGCAGGTGGAGGAGATCC-----------------
>KU577520.1 Carcharhinus tjutjot isolate PX40 cytochrome c oxidase subunit I (COI) gene, partial cds; mitochondrial
-------------TTTGGTGCATGAGCAGGTATAGTTGGAACAGCCCTAAGTCTCCTAAT
TCGGGCTGAACTTGGACAACCTGGATCACTTTTAGGAGATGATCAGATTTATAATGTAAT
CGTAACCGCTCACGCTTTTGTAATAATCTTTTTCATGGTTATACCAATTATAATTGGTGG
TTTCGGAAATTGGTTAGTTCCCTTAATAATTGGTGCACCAGATATAGCCTTCCCACGAAT
AAATAACATAAGTTTCTGACTTCTTCCACCATCATTTCTTCTTCTCCTCGCCTCTGCTGG
AGTAGAAGCTGGAGCAGGTACTGGTTGAACAGTCTATCCCCCACTAGCTAGCAATCTAGC
ACATGCTGGACCATCTGTTGATTTAGCTATTTTTTCTCTTCACTTGGCTGGTGTTTCATC
AATTTTAGCTTCAATTAATTTTATTACAACTATCATTAATATAAAACCACCAGCCATTTC
CCAATACCAAACACCATTATTCGTTTGATCTATTCTTGTAACCACTATCCTTCTTCTCCT
TTCACTTCCAGTTCTTGCAGCAGGGATTACAATATTACTTACGGACCGTAACCTTAATAC
CACATTTTTTGACCCTGCAGGTGGAGGAGACCCTATCCTTTATCAACATT
>KU577519.1 Carcharhinus tjutjot isolate PB71 cytochrome c oxidase subunit I (COI) gene, partial cds; mitochondrial
-------------TTTGGTGCATGAGCAGGTATAGTTGGAACAGCCCTAAGTCTCCTAAT
TCGGGCTGAACTTGGACAACCTGGATCACTTTTAGGAGATGATCAGATTTATAATGTAAT
CGTAACCGCTCACGCTTTTGTAATAATCTTTTTCATGGTTATACCAATTATAATTGGTGG
TTTCGGAAATTGGTTAGTTCCCTTAATAATTGGTGCACCAGATATAGCCTTCCCACGAAT
AAATAACATAAGTTTCTGACTTCTTCCACCATCATTTCTTCTTCTCCTCGCCTCTGCTGG
AGTAGAAGCTGGAGCAGGTACTGGTTGAACAGTCTATCCCCCACTAGCTAGCAATCTAGC
ACATGCTGGACCATCTGTTGATTTAGCTATTTTTTCTCTTCACTTGGCTGGTGTTTCATC
AATTTTAGCTTCAATTAATTTTATTACAACTATCATTAATATAAAACCACCAGCCATTTC
CCAATACCAAACACCATTATTCGTTTGATCTATTCTTGTAACCACTATCCTTCTTCTCCT
TTCACTTCCAGTTCTTGCAGCAGGGATTACAATATTACTTACGGACCGTAACCTTAATAC
CACATTTTTTGACCCTGCAGGTGGAGGAGACCCTATCCTTTATCAACATT
>KX781863.1 Carcharhinus sp. SGS229 cytochrome oxidase subunit 1 (COI) gene, partial cds; mitochondrial
CCTTTACCTGATTTTTGGTGCATGAGCAGGTATAGTTGGAACAGCCCTAAGTCTCCTTAT
TCGAGCTGAACTTGGGCAACCTGGATCACTTTTAGGGGATGATCAGATCTACAATGTAAT
CGTAACCGCCCACGCTTTTGTAATAATCTTTTTCATGGTTATACCAATTATAATTGGTGG
TTTCGGAAACTGACTAGTTCCCTTAATAATTGGTGCACCAGATATAGCCTTCCCACGGAT
AAATAACATAAGCTTCTGACTCCTTCCACCATCATTTCTTCTTCTCCTCGCCTCTGCTGG
AGTAGAAGCTGGAGCAGGTACTGGTTGAACAGTTTATCCTCCATTAGCTAGCAACCTAGC
ACATGCTGGACCATCTGTTGATTTAGCTATTTTCTCTCTTCACTTAGCCGGTGTTTCATC
AATCTTAGCTTCAATTAATTTTATCACAACTATTATTAACATAAAACCACCAGCCATTTC
CCAATATCAAACACCATTATTTGTTTGATCTATTCTTGTAACCACTATTCTTCTTCTCCT
TTCACTTCCAGTCCTTGCAGCAGGGATTACAATATTACTTACAGATCGTAACCTTAATAC
TACATTCTTTGACCCTGCAGGCGGAGGAGACCCAATCCTTTATCAACATT
>IIL04
CCTTTACCTGATTTTTGGTGCATGAGCAGGTATAGTTGGAACAGCCCTAAGTCTCCTAAT
TCGAGCTGAACTTGGGCAACCTGGATCACTTTTAGGAGATGATCAGATCTACAATGTAAT
CGTAACCGCCCACGCTTTTGTAATAATCTTTTTCATGGTTATACCAATTATAATTGGTGG
TTTCGGAAATTGACTAGTTCCTTTAATAATTGGTGCACCAGATATAGCCTTCCCACGAAT
AAATAACATAAGTTTCTGACTCCTTCCACCATCATTTCTTCTTCTCCTCGCCTCTGCTGG
AGTAGAAGCTGGAGCAGGTACTGGTTGAACAGTCTACCCTCCATTAGCTAGCAACCTAGC
ACATGCTGGACCATCTGTTGATTTAGCTATTTTCTCTCTTCACTTAGCCGGTGTTTCATC
AATTTTAGCTTCAATTAATTTTATCACAACTATTATTAACATAAAACCACCAGCCATTTC
CCAATATCAAACACCATTATTTGTTTGATCTATTCTTGTAACCACTATTCTTCTTCTCCT
CTCACTTCCAGTCCTTGCAGCAGGGATTACAATATTACTTACAGATCGTAACCTTAATAC
TACATTCTTTGACCCTGCAGGCGGAGGAGACCCAATCCTTTATCAACATT
>IIL05
CCTTTACCTGATTTTTGGTGCATGAGCAGGTATAGTTGGAACAGCCCTAAGTCTCCTAAT
TCGAGCTGAACTTGGGCAACCTGGATCACTTTTAGGAGATGATCAGATCTACAATGTAAT
CGTAACCGCCCACGCTTTTGTAATAATCTTTTTCATGGTTATACCAATTATAATTGGTGG
TTTCGGAAATTGACTAGTTCCTTTAATAATTGGTGCACCAGATATAGCCTTCCCACGAAT
AAATAACATAAGTTTCTGACTCCTTCCACCATCATTTCTTCTTCTCCTCGCCTCTGCTGG
AGTAGAAGCTGGAGCAGGTACTGGTTGAACAGTCTACCCTCCATTAGCTAGCAACCTAGC
ACATGCTGGACCATCTGTTGATTTAGCTATTTTCTCTCTTCACTTAGCCGGTGTTTCATC
AATTTTAGCTTCAATTAATTTTATCACAACTATTATTAACATAAAACCACCAGCCATTTC
CCAATATCAAACACCATTATTTGTTTGATCTATTCTTGTAACCACTATTCTTCTTCTCCT
CTCACTTCCAGTCCTTGCAGCAGGGATTACAATATTACTTACAGATCGTAACCTTAATAC
TACATTCTTTGACCCTGCAGGCGGAGGAGACCCAATCCTTTATCAACATT
>IIL14
CCTTTACCTGATTTTTGGTGCATGAGCAGGTATAGTTGGAACAGCCCTAAGTCTCCTAAT
TCGAGCTGAACTTGGGCAACCTGGATCACTTTTAGGAGATGATCAGATCTACAATGTAAT
CGTAACCGCCCACGCTTTTGTAATAATCTTTTTCATGGTTATACCAATTATAATTGGTGG
TTTCGGAAATTGACTAGTTCCTTTAATAATTGGTGCACCAGATATAGCCTTCCCACGAAT
AAATAACATAAGTTTCTGACTCCTTCCACCATCATTTCTTCTTCTCCTCGCCTCTGCTGG
AGTAGAAGCTGGAGCAGGTACTGGTTGAACAGTCTACCCTCCATTAGCTAGCAACCTAGC
ACATGCTGGACCATCTGTTGATTTAGCTATTTTCTCTCTTCACTTAGCCGGTGTTTCATC
AATTTTAGCTTCAATTAATTTTATCACAACTATTATTAACATAAAACCACCAGCCATTTC
CCAATATCAAACACCATTATTTGTTTGATCTATTCTTGTAACCACTATTCTTCTTCTCCT
CTCACTTCCAGTCCTTGCAGCAGGGATTACAATATTACTTACAGATCGTAACCTTAATAC
TACATTCTTTGACCCTGCAGGCGGAGGAGACCCAATCCTTTATCAACATT
>IIL04_2
--------TAATTTTTGGTGCATGAGCAGGTATAGTTGGAACAGCCCTAAGTCTTCTAAT
TCGAGCTGAGCTTGGACAACCTGGATCACTTTTAGGGGATGATCAGATTTACAATGTAAT
CGTAACCGCCCACGCTTTTGTAATAATCTTTTTTATGGTTATGCCAATCATAATTGGTGG
TTTCGGAAATTGACTAGTTCCTTTAATAATTGGTGCACCAGATATAGCCTTCCCACGAAT
AAATAACATAAGTTTCTGACTTCTTCCACCATCATTTCTTCTTCTCCTCGCCTCTGCTGG
AGTAGAAGCTGGAGCAGGTACTGGTTGAACAGTTTATCCTCCATTAGCTAGTAACCTAGC
ACATGCTGGACCATCTGTTGATTTAGCTATTTTCTCTCTTCACTTAGCCGGTGTATCATC
TATTCTAGCTTCAATTAATTTTATTACAACTATTATCAATATAAAACCACCAGCCATTTC
CCAATATCAAACACCATTATTTGTTTGATCTATTCTTGTAACCACTATTCTTCTCCTCCT
ATCACTTCCAGTTCTTGCAGCAGGGATTACAATATTACTTACAGATCGTAACCTTAATAC
TACATTCTTTGATCCTGCAGGTGGAGGAGACCCAATCCTTTATCAACATT
>IIL27
CCTTTACCTAATTTTTGGTGCATGAGCAGGTATAGTTGGAACAGCCCTAAGTCTTCTAAT
TCGAGCTGAGCTTGGACAACCTGGATCACTTTTAGGGGATGATCAGATTTACAATGTAAT
CGTAACCGCCCACGCTTTTGTAATAATCTTTTTTATGGTTATGCCAATCATAATTGGTGG
TTTCGGAAATTGACTAGTTCCTTTAATAATTGGTGCACCAGATATAGCCTTCCCACGAAT
AAATAACATAAGTTTCTGACTTCTTCCACCATCATTTCTTCTTCTCCTCGCCTCTGCTGG
AGTAGAAGCTGGAGCAGGTACTGGTTGAACAGTTTATCCTCCATTAGCTAGTAACCTAGC
ACATGCTGGACCATCTGTTGATTTAGCTATTTTCTCTCTTCACTTAGCCGGTGTATCATC
TATTCTAGCTTCAATTAATTTTATTACAACTATTATCAATATAAAACCACCAGCCATTTC
CCAATATCAAACACCATTATTTGTTTGATCTATTCTTGTAACCACTATTCTTCTCCTCCT
ATCACTTCCAGTTCTTGCAGCAGGGATTACAATATTACTTACAGATCGTAACCTTAATAC
TACATTCTTTGATCCTGCAGGTGGAGGAGACCCAATCCTTTATCAACATT
>FA08
CCTCTACCTGATTTTTGGTGCATGAGCAGGAATAGTTGGAACAGCTTTAAGCCTTCTAAT
TCGAGCCGAACTGGGACAGCCAGGATCTCTTTTAGGAGATGACCAGATTTATAATGTGAT
CGTAACCGCCCATGCTTTTGTAATAATCTTTTTTATGGTTATACCAATCATGATTGGTGG
CTTTGGAAATTGACTAGTTCCATTAATAATTGGTGCGCCTGATATAGCCTTCCCACGGAT
AAATAACATAAGCTTCTGACTTCTTCCACCATCATTCCTTCTTCTCCTAGCTTCTGCCGG
AGTAGAAGCTGGAGCAGGCACTGGTTGAACAGTATATCCTCCACTAGCAAGCAATTTAGC
CCATGCTGGGCCATCTGTAGATTTAGCCATTTTCTCCCTTCATTTAGCCGGTATCTCATC
AATCCTAGCCTCAATTAATTTTATTACAACCATTATTAACATAAAACCCCCAGCTATTTC
CCAATATCAAACACCATTATTTGTTTGATCAATTCTTGTAACTACTATTCTTCTTCTCCT
CTCTCTCCCAGTTCTCGCAGCAGGAATCACAATATTACTTACAGACCGTAACCTTAATAC
CACATTCTTTGACCCTGCAGGTGGAGGAGACCCAATCCTTTACCAACATT
>E14
-----------------------------------TAGGCACCGGCCTCAGCCTACTAAT
TCGAACAGAATTAAGTCAACCCGGGGCCCTATTAGGCGATGATCAAATCTACAATGTGAT
TGTTACCGCCCATGCCTTTGTAATAATTTTCTTCATGGTCATACCAATTATAATCGGTGG
GTTTGGCAACTGACTAGTCCCCCTAATAATCGGTGCCCCAGACATAGCCTTCCCTCGAAT
AAATAACATAAGCTTCTGACTTCTTCCACCCTCCTTTCTTCTATTATTAGCCTCAGCAGG
AGTTGAAGCTGGGGCCGGAACAGGTTGAACAGTTTACCCTCCACTAGCCAGTAACCTAGC
ACATGCCGGAGCATCCGTAGACCTAACTATTTTTTCCCTCCACTTGGCAGGTGTCTCCTC
AATTCTGGCATCAATTAACTTCATCACTACAATCATCAACATAAAACCACCAGCAATCTC
CCAGTACCAAACGCCCCTCTTTGTCTGATCCATTCTCATCACAACCATCCTTCTCCTACT
TTCCCTCCCCGTCCTAGCAGCAGGTATTACTATACTCCTCACAGACCGCAATCTCAACAC
AACTTTCTTTGATCCCGCAGGAGGCGGGGACCCCATCCTTTATCAACATC
>IIL37
CCTTTACCTAATCTTCGGTGCATGAGCAGGAATGGCAGGCACCGGCCTCAGCCTACTAAT
TCGAACAGAATTAAGTCAACCCGGGGCCCTATTAGGCGATGATCAAATCTACAATGTGAT
TGTTACCGCCCATGCCTTTGTAATAATTTTCTTCATGGTCATACCAATTATAATCGGTGG
GTTTGGCAACTGACTAGTTCCCCTAATAATCGGTGCCCCAGACATAGCCTTCCCTCGAAT
AAATAACATAAGCTTCTGACTTCTTCCACCCTCCTTTCTTCTATTATTAGCCTCAGCAGG
AGTTGAAGCTGGGGCCGGAACAGGTTGAACAGTTTACCCTCCACTAGCCAGCAACCTAGC
ACATGCCGGAGCATCCGTAGACCTAACTATTTTTTCCCTCCACTTGGCAGGTGTCTCCTC
AATTCTGGCATCAATTAACTTCATCACTACAATCATCAACATAAAACCACCAGCAATCTC
CCAGTACCAAACGCCCCTCTTTGTCTGATCCATTCTCATCACAACCATCCTTCTCCTACT
TTCCCTCCCCGTCCTAGCAGCAGGTATTACTATACTCCTCACAGACCGCAATCTCAACAC
AACTTTCTTTGATCCCGCAGGAGGCGGGGACCCCATCCTTTATCAACATC
>IIL36
CCTTTACTTAATCTTTGGTGCATGAGCAGGGATAGTGGGTACTGGCCTCAGCCTACTAAT
TCGAACAGAACTAAGTCAACCGGGGGCCTTGCTGGGTGACGACCAAATTTATAATGTAAT
TGTTACCGCCCATGCCTTTGTAATAATTTTCTTCATGGTCATACCAATCATGATCGGCGG
GTTTGGTAATTGATTGGTCCCCTTAATGATCGGCGCTCCAGACATGGCCTTCCCACGAAT
GAATAACATAAGCTTCTGACTTCTTCCCCCCTCTTTTCTTCTATTACTAGCCTCAGCAGG
AGTAGAGGCCGGGGCTGGAACGGGGTGAACAGTTTATCCCCCTCTAGCTGGTAACCTGGC
ACATGCTGGGGCCTCTGTAGATTTAACTATCTTTTCCCTACATTTAGCAGGGGTCTCCTC
TATTCTAGCATCAATCAATTTTATCACTACAATCATTAATATAAAACCCCCCGCAATTTC
TCAATACCAAACACCACTCTTTGTTTGATCTATTCTTATTACAACTATCCTTCTCTTATT
GTCCCTGCCCGTTCTAGCAGCAGGTATCACCATGCTCCTCACAGACCGCAATCTTAATAC
AACCTTCTTCGACCCCGCAGGAGGCGGTGACCCTATTCTTTATCAACATC
>E13
CCTATACTTGATCTTCGGTGCCCGAGCAGGAATAGTGGGAACTGGTTTAAGCCTATTAAT
TCGAACCGAATTGAGCCAACCAGGTACTTTACTGGGTGATGATCAAATCTATAATGTAAT
TGTTACTGCTCATGCCTTTGTTATAATCTTTTTTATGGTTATACCAATTATAATTGGTGG
ATTTGGCAACTGATTAACCCCACTAATAATTGGAGCCCCAGACATAGCTTTTCCACGATT
AAATAATATAAGTTTCTGATTACTTCCCCCATCCTTTTTATTACTACTAGCTTCTGCAGG
AGTAGAAGCCGGCGCTGGCACCGGCTGAACAGTTTATCCCCCTCTTGCTGGTAACCTCGC
CCATGCAGGAGCATCAGTTGATTTAACAATTTTCTCATTACATTTAGCTGGAATTTCATC
TATCTTAGCATCCATTAATTTTATTACCACAATTATTAATATAAAATCCCCATCAATTAC
ACAATACCAAACACCCCTTTTCGTATGATCATTACTTGTAACCACAATTCTATTACTTTT
ATCTTTACCAGTCTTAGCAGCAGGTATTACTATATTATTAACAGACCGAAATCTTAATAC
AACCTTTTTTGACCCAGCAGGAGGTGGTGATCCAATCTTATATCAACATC
>IIL15
CCTTTACCTAATTTTTGGTGCATGAGCAGGTATAGTTGGGACAGCCCTAAGCCTCCTAAT
TCGAGCTGAACTTGGGCAACCTGGATCTCTTTTAGGAGATGATCAGATTTATAATGTAAT
TGTAACCGCCCACGCTTTTGTAATAATCTTTTTTATGGTTATACCAATCATAATTGGTGG
TTTCGGAAATTGACTAGTTCCTTTAATAATTGGAGCACCAGATATAGCCTTCCCACGAAT
AAATAACATAAGCTTCTGACTTCTTCCACCATCATTTCTTCTTCTCCTCGCCTCTGCTGG
AGTTGAAGCCGGAGCAGGTACTGGTTGAACAGTTTATCCTCCATTAGCTAGTAACCTAGC
ACATGCTGGACCATCTGTTGATTTAGCTATTTTCTCTCTTCACTTAGCCGGTATTTCATC
AATTTTAGCTTCAATTAACTTTATTACAACCATTATTAATATAAAACCACCAGCCATTTC
CCAATATCAAACACCATTATTTGTTTGATCTATTCTTGTAACCACTATTCTTCTTCTCCT
AGCACTTCCAGTTCTTGCAGCAGGTATTACAATATTACTTACAGATCGTAACCTTAATAC
TACATTCTTTGACCCTGCAGGTGGAGGAGATCCAATCCTTTATCAGCACT
>IIL30
CCTTTACCTAATTTTTGGTGCATGAGCAGGTATAGTTGGGACAGCCCTAAGCCTCCTAAT
TCGAGCTGAACTTGGGCAACCTGGATCTCTTTTAGGAGATGATCAGATTTATAATGTAAT
TGTAACCGCCCACGCTTTTGTAATAATCTTTTTTATGGTTATACCAATCATAATTGGTGG
TTTCGGAAATTGACTAGTTCCTTTAATAATTGGAGCACCAGATATAGCCTTCCCACGAAT
AAATAACATAAGCTTCTGACTTCTTCCACCATCATTTCTTCTCCTCCTCGCCTCTGCTGG
AGTTGAAGCCGGAGCAGGTACTGGTTGAACAGTTTATCCTCCATTAGCTAGTAACCTAGC
ACATGCTGGACCATCTGTTGATTTAGCTATTTTCTCTCTTCACTTAGCCGGTATTTCATC
AATTTTAGCTTCAATTAACTTTATTACAACCATTATTAATATAAAACCACCAGCCATTTC
CCAATATCAAACACCATTATTTGTTTGATCTATTCTTGTAACCACTATTCTTCTTCTCCT
AGCACTTCCAGTTCTTGCAGCAGGTATTACAATATTACTTACAGATCGTAACCTTAATAC
TACATTCTTTGACCCTGCAGGTGGAGGAGATCCAATCCTTTATCAGCACT
>IIL31
-------------------------------------GGGACAGCCCTAAGCCTCCTAAT
TCGAGCTGAACTTGGGCAACCTGGATCTCTTTTAGGAGATGATCAGATTTATAATGTAAT
TGTAACCGCCCACGCTTTTGTAATAATCTTTTTTATGGTTATACCAATCATAATTGGTGG
TTTCGGAAATTGACTAGTTCCTTTAATAATTGGAGCACCAGATATAGCCTTCCCACGAAT
AAATAACATAAGCTTCTGACTTCTTCCACCATCATTTCTTCTCCTCCTCGCCTCTGCTGG
AGTTGAAGCCGGAGCAGGTACTGGTTGAACAGTTTATCCTCCATTAGCTAGTAACCTAGC
ACATGCTGGACCATCTGTTGATTTAGCTATTTTCTCTCTTCACTTAGCCGGTATTTCATC
AATTTTAGCTTCAATTAACTTTATTACAACCATTATTAATATAAAACCACCAGCCATTTC
CCAATATCAAACACCATTATTTGTTTGATCTATTCTTGTAACCACTATTCTTCTTCTCCT
AGCACTTCCAGTTCTTGCAGCAGGTATTACAATATTACTTACAGATCGTAACCTTAATAC
TACATTCTTTGACCCTGCAGGTGGAGGAGATCCAATCCTTTATCAGCACT
>IIL34
CCTTTACCTAATTTTTGGTGCATGAGCAGGTATAGTTGGGACAGCCCTAAGCCTCCTAAT
TCGAGCTGAACTTGGGCAACCTGGATCTCTTTTAGGAGATGATCAGATTTATAATGTAAT
TGTAACCGCCCACGCTTTTGTAATAATCTTTTTTATGGTTATACCAATCATAATTGGTGG
TTTCGGAAATTGACTAGTTCCTTTAATAATTGGAGCACCAGATATAGCCTTCCCACGAAT
AAATAACATAAGCTTCTGACTTCTTCCACCATCATTTCTTCTCCTCCTCGCCTCTGCTGG
AGTTGAAGCCGGAGCAGGTACTGGTTGAACAGTTTATCCTCCATTAGCTAGTAACCTAGC
ACATGCTGGACCATCTGTTGATTTAGCTATTTTCTCTCTTCACTTAGCCGGTATTTCATC
AATTTTAGCTTCAATTAACTTTATTACAACCATTATTAATATAAAACCACCAGCCATTTC
CCAATATCAAACACCATTATTTGTTTGATCTATTCTTGTAACCACTATTCTTCTTCTCCT
AGCACTTCCAGTTCTTGCAGCAGGTATTACAATATTACTTACAGATCGTAACCTTAATAC
TACATTCTTTGACCCTGCAGGTGGAGGAGATCCAATCCTTTATCAGCACT
>IIL35
CCTTTACCTAATTTTTGGTGCATGAGCAGGTATAGTTGGGACAGCCCTAAGCCTCCTAAT
TCGAGCTGAACTTGGGCAACCTGGATCTCTTTTAGGAGATGATCAGATTTATAATGTAAT
TGTAACCGCCCACGCTTTTGTAATAATCTTTTTTATGGTTATACCAATCATAATTGGTGG
TTTCGGAAATTGACTAGTTCCTTTAATAATTGGAGCACCAGATATAGCCTTCCCACGAAT
AAATAACATAAGCTTCTGACTTCTTCCACCATCATTTCTTCTCCTCCTCGCCTCTGCTGG
AGTTGAAGCCGGAGCAGGTACTGGTTGAACAGTTTATCCTCCATTAGCTAGTAACCTAGC
ACATGCTGGACCATCTGTTGATTTAGCTATTTTCTCTCTTCACTTAGCCGGTATTTCATC
AATTTTAGCTTCAATTAACTTTATTACAACCATTATTAATATAAAACCACCAGCCATTTC
CCAATATCAAACACCATTATTTGTTTGATCTATTCTTGTAACCACTATTCTTCTTCTCCT
AGCACTTCCAGTTCTTGCAGCAGGTATTACAATATTACTTACAGATCGTAACCTTAATAC
TACATTCTTTGACCCTGCAGG-----------------------------
>O22
-------------------------------------------GCCCTAAGCCTCCTAAT
TCGAGCTGAACTTGGGCAACCTGGATCTCTTTTAGGAGATGATCAGATTTATAATGTAAT
TGTAACCGCCCACGCTTTTGTAATAATCTTTTTTATGGTTATACCAATCATAATTGGTGG
TTTCGGAAATTGACTAGTTCCTTTAATAATTGGAGCACCAGATATAGCCTTCCCACGAAT
AAATAACATAAGCTTCTGACTTCTTCCACCATCATTTCTTCTCCTCCTCGCCTCTGCTGG
AGTTGAAGCCGGAGCAGGTACTGGTTGAACAGTTTATCCTCCATTAGCTAGTAACCTAGC
ACATGCTGGACCATCTGTTGATTTAGCTATTTTCTCTCTTCACTTAGCCGGTATTTCATC
AATTTTAGCTTCAATTAACTTTATTACAACCATTATTAATATAAAACCACCAGCCATTTC
CCAATATCAAACACCATTATTTGTTTGATCTATTCTTGTAACCACTATTCTTCTTCTCCT
AGCACTTCCAGTTCTTGCAGCAGGTATTACAATATTACTTACAGATCGTAACCTTAATAC
TACATTCTTTGACCCTGCAGGTGGAGGAGATCCAATCCTTTATCAGCACT
>FA02
------------------------------------------------------------
----GCTGAACTTGGGCAACCTGGATCTCTTTTAGGAGATGATCARATTTATAATGTAAT
TGTAACCSCCCACGCTTTTGTAATAATCTTTTTTATGGTTATACCGATCATAATTGGKGG
TTTCGGAAATTGACTAGTTCCTTTAATAATTGGAGCACCAGATATAGCCTTCCCACGAAT
AAATAACATAAGCTTCTGACTTCTTCCACCATCATTTCTTCTCCTCCTCGCCTCTGCTGG
AGTTGAAGCCGGAGCAGGTACTGGTTGAACAGTTTATCCTCCATTAGCTAGTAACCTAGC
ACATGCKGGACCATCTGTTGATTTAGCTATTTTCTCTCTTCACTTAGCCGGTATTTCATC
AATTTTAGCTTCAATTAACTTTATTACAACCATTATTAATATAAAACCACCAGCCATTTC
CCAATATCAAACACCATTATTTGTTTGATCTATTCTTGTARCCACTATTCTTCTTCTCCT
AGCACTTCCAGTTCTTGCAGCAGGTATTACAATATTACTTACAGATC-------------
--------------------------------------------------
>FA03
--------TAATTTTTGGTGCATGAGCAGGTATAGTTGGGACAGCCCTAAGCCTCCTAAT
TCGAGCTGAACTTGGGCAACCTGGATCTCTTTTAGGAGATGATCAGATTTATAATGTAAT
TGTAACCGCCCACGCTTTTGTAATAATCTTTTTTATGGTTATACCAATCATAATTGGTGG
TTTCGGAAATTGACTAGTTCCTTTAATAATTGGAGCACCAGATATAGCCTTCCCACGAAT
AAATAACATAAGCTTCTGACTTCTTCCACCATCATTTCTTCTCCTCCTCGCCTCTGCTGG
AGTTGAAGCCGGAGCAGGTACTGGTTGAACAGTTTATCCTCCATTAGCTAGTAACCTAGC
ACATGCTGGACCATCTGTTGATTTAGCTATTTTCTCTCTTCACTTAGCCGGTATTTCATC
AATTTTAGCTTCAATTAACTTTATTACAACCATTATTAATATAAAACCACCAGCCATTTC
CCAATATCAAACACCATTATTTGTTTGATCTATTCTTGTAACCACTATTCTTCTTCTCCT
AGCACTTCCAGTTCTTGCAGCAGGTATTACAATATTACTTACAGATCGTAACCTTAATAC
TACATTCTTTGACCCTGCA-------------------------------
>FA23
CCTTTACCTAATTTTTGGTGCATGAGCAGGTATAGTTGGGACAGCCCTAAGCCTCCTAAT
TCGAGCTGAACTTGGGCAACCTGGATCTCTTTTAGGAGATGATCAGATTTATAATGTAAT
TGTAACCGCCCACGCTTTTGTAATAATCTTTTTTATGGTTATACCAATCATAATTGGTGG
TTTCGGAAATTGACTAGTTCCTTTAATAATTGGAGCACCAGATATAGCCTTCCCACGAAT
AAATAACATAAGCTTCTGACTTCTTCCACCATCATTTCTTCTCCTCCTCGCCTCTGCTGG
AGTTGAAGCCGGAGCAGGTACTGGTTGAACAGTTTATCCTCCATTAGCTAGTAACCTAGC
ACATGCTGGACCATCTGTTGATTTAGCTATTTTCTCTCTTCACTTAGCCGGTATTTCATC
AATTTTAGCTTCAATTAACTTTATTACAACCATTATTAATATAAAACCACCAGCCATTTC
CCAATATCAAACACCATTATTTGTTTGATCTATTCTTGTAACCACTATTCTTCTTCTCCT
AGCACTTCCAGTTCTTGCAGCAGGTATTACAATATTACTTACAGATCGTAACCTTAATAC
TACATTCTTTGACCCTGCAGGTGGAGGAGATCCAATCCTTT---------
>FA24
------------------------------------------------------------
--GAGCTGAACTTGGGCAACCTGGATCTCTTTTAGGAGATGATCAKWTTWATAATGTAAT
TGTAACCGCCCACGCTTTTGTAATAATCTTTTTTATGGTTATACCAATCATAATTGGTGG
TTTCGGAAATTGACTAGTTCCTTTAATAATTGGAGCACCAGATATAGCCTTCCCACGAAT
AAATAACATAAGCTTCTGACTTCTTCCACCATCATTTCTTCTCCTCCTCGCCTCTGCTGG
AGTTGAAGCCGGAGCAGGTACTGGTTGAACAGTTTATCCTCCATTAGCTAGTAACCTAGC
ACATGCTGGACCATCTGTTGATTTAGCTATTTTCTCTCTTCACTTAGCCGGTATTTCATC
AATTTTAGCTTCAATTAACTTTATTACAACCATTATTAATATAAAACCACCAGCCATTTC
CCAATATCAAACACCATTATTTGTTTGATCTATTCTTGTAACCACTATTCTTCTTCTCCT
ARCACTTCCAGTCCTTGCAGCAGGWATTACAATATTACTTACAGATCGTAACCTTAATAC
TACATTCTTTGACCCTGCAGGTGGAGGAGATCCAATCCTTTATCAGCACT
>FA25
----------------GGTGCATGAGCAGGTATAGTTGGGACAGCCCTAAGCCTTCTAAT
TCGAGCTGAACTTGGGCAACCTGGATCTCTTTTAGGAGATGATCAGATTTATAATGTAAT
TGTAACCGCCCACGCTTTTGTAATAATCTTTTTTATGGTTATACCAATCATAATTGGTGG
TTTCGGAAATTGACTAGTTCCTTTAATAATTGGAGCACCAGATATAGCCTTCCCACGAAT
AAATAACATAAGCTTCTGACTTCTCCCACCATCATTTCTTCTCCTCCTCGCCTCTGCTGG
AGTTGAAGCCGGAGCAGGTACTGGTTGAACAGTTTATCCTCCATTAGCTAGTAACCTAGC
ACATGCTGGACCATCTGTTGATTTAGCTATTTTCTCTCTTCACTTAGCCGGTATTTCATC
AATTTTAGCTTCAATTAACTTTATTACAACCATTATTAATATAAAACCACCAGCCATTTC
CCAATATCAAACACCATTATTTGTTTGATCTATTCTTGTAACCACTATTCTTCTTCTCCT
AGCACTTCCAGTTCTTGCAGCAGGTATTACAATATTACTTACAGATCGTAACCTTAATAC
TACATTCTTTGACCCTGCAGGTGGAGGA----------------------
>FA26
----------------GGTGCATGAGCAGGTATAGTTGGGACAGCCCTAAGCCTCCTAAT
TCGAGCTGAACTTGGGCAACCTGGATCTCTTTTAGGAGATGATCAGATTTATAATGTAAT
TGTAACCGCCCACGCTTTTGTAATAATCTTTTTTATGGTTATACCAATCATAATTGGTGG
TTTCGGAAATTGACTAGTTCCTTTAATAATTGGAGCACCAGATATAGCCTTCCCACGAAT
AAATAACATAAGCTTCTGACTTCTTCCACCATCATTTCTTCTCCTCCTCGCCTCTGCTGG
AGTTGAAGCCGGAGCAGGTACTGGTTGAACAGTTTATCCTCCATTAGCTAGTAACCTAGC
ACATGCTGGACCATCTGTTGATTTAGCTATTTTCTCTCTTCACTTAGCCGGTATTTCATC
AATTTTAGCTTCAATTAACTTTATTACAACCATTATTAATATAAAACCACCAGCCATTTC
CCAATATCAAACACCATTATTTGTTTGATCTATTCTTGTAACCACTATTCTTCTTCTCCT
AGCACTTCCAGTTCTTGCAGCAGGTATTACAATATTACTTACAGATCGTAACCTTAATAC
TACATTCTTTGACCCTGCAGGTGGAGGAGATCCAATCCTTTATCAGCACT
>FA27
------------------------------------------------------------
-CGAGCTGAACTTGGGCAACCTGGATCTCTTTTAGGAGATGATCAGATTTATAATGTAAT
TGTAACCGCCCACGCTTTTGTAATAATCTTTTTTATGGTTATACCAATCATAATTGGTGG
TTTCGGAAATTGACTAGTTCCTTTAATAATTGGAGCACCAGATATAGCCTTCCCACGAAT
AAATAACATAAGCTTCTGACTTCTTCCACCATCATTTCTTCTCCTCCTCGCCTCTGCTGG
AGTTGAAGCCGGAGCAGGTACTGGTTGAACAGTTTATCCTCCATTAGCTAGTAACCTAGC
ACATGCTGGACCATCTGTTGATTTAGCTATTTTCTCTCTTCACTTAGCCGGTATTTCATC
AATTTTAGCTTCAATTAACTTTATTACAACCATTATTAATATAAAACCACCAGCCATTTC
CCAATATCAAACACCATTATTTGTTTGATCTATTCTKGTAACCACTATTCTTCTTCTCCT
AGCACTTCCAGTTCTTGCAGCAGGTATTMCAATATTACTTACAGATC-------------
--------------------------------------------------
>FA29
-----------------------------------------------TAAGCCTCCTAAT
TCGAGCTGAACTTGGGCAACCTGGATCTCTTTTAGGAGATGATCAGATTTATAATGTAAT
TGTAACCGCCCACGCTTTTGTAATAATCTTTTTTATGGTTATACCAATCATAATTGGTGG
TTTCGGAAATTGACTAGTTCCTTTAATAATTGGAGCACCAGATATAGCCTTCCCACGAAT
AAATAACATAAGCTTCTGACTTCTTCCACCATCATTTCTTCTCCTCCTCGCCTCTGCTGG
AGTTGAAGCCGGAGCAGGTACTGGTTGAACAGTTTATCCTCCATTAGCTAGTAACCTAGC
ACATGCTGGACCATCTGTTGATTTAGCTATTTTCTCTCTTCACTTAGCCGGTATTTCATC
AATTTTAGCTTCAATTAACTTTATTACAACCATTATTAATATAAAACCACCAGCCATTTC
CCAATATCAAACACCATTATTTGTTTGATCTATTCTTGTAACCACTATTCTTCTTCTCCT
AGCACTTCCAGTTCTTGCAGCAGGTATTACAATATTACTTACAGATCGTAACCTTAATAC
TAC-----------------------------------------------
>FA31
------------------------------------------------------------
--GAGCTGAACTTGGGCAACCTGGATCTCTTTTAGGAGATGATCARATTTATAATGTAAT
TGTAACCGCCCACGCTTTTGTAATAATCTTTTTTATGGTTATACCAATCATAATTGGTGG
TTTCGGAAATTGACTAGTTCCTTTAATAATTGGAGCACCAGATATAGCCTTCCCACGAAT
AAATAACATAAGCTTCTGACTTCTTCCACCATCATTTCTTCTCCTCCTCGCCTCTGCTGG
ARTTGAAGCCGGARCAGGTACTGGTTGAACAGTTTATCCTCCATTAGCTAGTAACCTAGC
ACATGCTGGACCATCTGTTGATTTAGCTATTTTCTCTCTTCACTTAGCCGGTATTTCATC
AATTTTAGCTTCAATTAACTTTATTACAACCATTATTAATATAAAACCACCAGCCATTTC
CCAATATCAAACACCATTATTTGTTTGATCTATTCTTGTAACCACTATTCTTCTTCTCCT
AGCACTTCCAGTTCTTGCAGCAGGTATTACAATATTACTTACAGATCGT-----------
--------------------------------------------------
>IIL26
CCTTTATTTAATTTTTGGTGCCTGAGCAGGTATAGTTGGGACTGGTCTCAGTCTATTAAT
CCGAGCTGAATTAAGCCAACCAGGAACCCTTTTAGGTGATGACCAGATTTATAATGTTAT
TGTTACAGCCCATGCCTTTGTAATAATCTTTTTTATGGTTATACCTATCATGATCGGAGG
ATTTGGCAATTGACTTGTACCTTTAATGATTGGATCACCAGACATGGCTTTTCCACGCAT
AAATAATATAAGCTTCTGACTTCTTCCTCCATCTTTTCTTCTCCTATTAGCCTCCGCTGG
AGTCGAGGCCGGAGCAGGAACAGGCTGAACTGTTTATCCTCCACTGGCAGGAAACCTTGC
CCACGCTGGAGCTTCTGTTGATTTAACAATTTTTTCTCTTCACCTAGCTGGTATCTCATC
TATTCTAGCTTCAATTAATTTTATTACCACAATTATCAATATGAAACCCCCAGCAATTTC
ACAATACCAAACACCTTTATTCGTATGATCAGTACTTGTTACAACTGTTCTTCTACTTCT
AGCCCTGCCAGTCCTAGCAGCAGCCATCACTATACTTTTAACTGACCGTAACCTTAATAC
AACTTTCTTTGACCCTGCAGGGGGAGGAGACCCTATTCTTTATCAACATC
>E34
CTTATATCTGATCTTTGGTGCCTGAGCAGGGATAGTAGGTACTGGCCTGAGCTTACTTAT
CCGAACGGAACTTAGTCAGCCAGGAACACTTCTGGGAGATGACCAAATCTATAATGTAAT
CGTAACCGCCCATGCCTTCGTAATAATTTTCTTCATGGTTATACCAATCATGATTGGAGG
TTTTGGTAATTGATTAGTTCCTCTAATAATTGGCGCCCCGGACATAGCTTTCCCACGCAT
AAATAATATAAGTTTCTGATTATTACCCCCATCATTCCTCCTATTATTAGCTTCCGCTGG
GGTTGAAGCCGGAGCTGGAACGGGTTGAACTGTTTACCCACCGCTTGCTGGTAACCTTGC
TCATGCCGGAGCTTCCGTGGACTTAGCTATCTTTTCACTACACTTAGCCGGAGTTTCCTC
CATCCTAGCATCCATTAATTTTATTACAACTATCATCAACATGAAACCCCCAGCAATTTC
CCAGTATCAGACACCTCTATTTGTGTGGTCTATTCTCGTAACAACTGTACTTCTCCTACT
CTCACTACCAGTCTTAGCAGCAGGGATTACAATACTCCTTACAGATCGTAATTTAAATAC
AACCTTCTTTGACCCAGCAGGAGGGGGAGACCCTATCCTGTATCAACATC
>E36
----------------------------------------ACTGGCCTGAGCTTACTTAT
CCGAACGGAACTTAGTCAGCCAGGAACACTTCTGGGAGATGACCAAATCTATAATGTAAT
CGTAACCGCCCATGCCTTCGTAATAATTTTCTTCATGGTTATACCAATCATGATTGGAGG
TTTTGGTAATTGATTAGTTCCTCTAATAATTGGCGCCCCGGACATAGCTTTCCCACGCAT
AAATAATATAAGTTTCTGATTATTACCCCCATCATTCCTCCTATTATTAGCTTCCGCTGG
GGTTGAAGCCGGAGCTGGAACGGGTTGAACTGTTTACCCACCGCTTGCTGGTAACCTTGC
TCATGCCGGAGCTTCCGTGGACTTAGCTATCTTTTCACTACACTTAGCCGGAGTTTCCTC
CATCCTAGCATCCATTAATTTTATTACAACTATCATCAACATGAAACCCCCAGCAATTTC
CCAGTATCAGACACCTCTATTTGTGTGGTCTATTCTCGTAACAACTGTACTTCTCCTACT
CTCACTACCAGTCTTAGCAGCAGGGATTACAATACTCCTTACAGATCGTAATTTAAATAC
AACCTTCTTTGACCCAGCAGGAGGGGGAGACCCTATCCTGTATCAACATC
>E26
CCTTTACTTAATTTTTGGTGCATGAGCAGGTATAGTTGGAACAGCCCTAAGTCTTCTAAT
TCGAGCCGAACTTGGTCAACCTGGATCTCTTTTAGGTGATGATCAGATTTACAATGTGAT
CGTAACTGCCCACGCTTTTGTAATAATCTTTTTTATGGTAATACCAATTATAATTGGTGG
TTTCGGAAATTGACTGGTTCCTTTAATAATTGGTGCACCAGATATAGCCTTCCCACGAAT
AAATAACATAAGCTTTTGACTCCTTCCACCTTCATTCCTTCTTCTCCTAGCTTCTGCTGC
AGTAGAAGCTGGAGCAGGTACTGGTTGAACAGTCTATCCCCCATTAGCTAGCAATCTAGC
TCACGCCGGACCATCTGTCGACCTAGCTATTTTCTCCCTTCATTTAGCCGGCGTTTCATC
AATTTTAGCCTCAATTAACTTTATTACAACCATTATTAACATAAAACCACCAGCTATTTC
CCAATATCAAACACCTTTATTTGTTTGATCTATTCTTGTAACTACTATTCTCCTTCTCCT
TTCACTTCCAGTTCTTGCAGCAGGAATTACAATATTACTTACAGATCGCAACCTTAATAC
CACATTCTTTGATCCTGCAGGTGGGGGAGACCCAATTCTTTACCAACACC
>IIL13
------------------------------------------------------------
------------------------------------------------------------
---------CCACGCTTTTGTAATAATCTTTTTTATGGTAATACCAATTATAATTGGTGG
TTTCGGAAATTGACTGGTTCCTTTAATAATTGGTGCACCAGATATAGCCTTCCCACGAAT
AAATAACATAAGCTTTTGACTCCTTCCACCTTCATTCCTTCTTCTCCTAGCTTCTGCTGC
AGTAGAAGCTGGAGCAGGTACTGGTTGAACAGTCTATCCCCCATTAGCTAGCAATCTAGC
TCACGCCGGACCATCTGTCGACCTAGCTATTTTCTCCCTTCATTTAGCCGGCGTTTCATC
AATTTTAGCCTCAATTAACTTTATTACAACCATTATTAACATAAAACCACCAGCTATTTC
CCAATATCAAACACCTTTATTTGTTTGATCTATTCTTGTAACTACTATTCTCCTTCTCCT
TTCACTTCCAGTTCTTGCAGCAGGAATTACAATATTACTTACAGATCGCAACCTTAATAC
CACATTCTTTGATCCTGCAGGTGGGGGAGACCCAATTCTTTACCAACACC
>FA05
------------------------------------------------------------
TCGAGCCGAACTTGGTCAACCTGGATCTCTTTTAGGTGATGATCARATTTACAATGTGAT
CGTAACTGCCCACGCTTTTGTAATAATCTTTTTTATGGTAATACCAATTATAATTGGTGG
TTTCGGAAATTGACTGGTTCCTTTAATAATTGGTGCACCAGATATAGCCTTCCCACGAAT
AAATAACATAAGCTTTTGACTCCTTCCACCTTCATTCCTTCTTCTCCTAGCTTCTGCTGC
AGTARAAGCTGGAGCAGGTACTGGTTGAACAGTCTATCCCCCATTAGCTAGCAATCTAGC
TCACGCCGGACCATCTGTCGACCTAGCTATTTTCTCCCTTCATTTAGCCGGCGTTTCATC
AATTTTAGCCTCAATTAACTTTATTACAACCATTATTAACATAAAACCACCAGCTATTTC
CCAATATCAAACACCTTTATTTGTTTGATCTATTCTTGTAACTACTATTCTCCTTCTCCT
TTCACTTCCAGTTCTTGCAGCAGGAATTACAATATTACTTACAGATCGCAACCTTAATAC
CACATTCTTTGATCCTGCAGGTGGGGGAGACCCAATTCTTTACCAACACC
>FA17
------------------------------------------------------------
-------------GGTCAACCTGGATCTCTTTTAGGTGATGATCAGATTTACAATGTGAT
CGTAACTGCCCACGCTTTTGTAATAATCTTTTTTATGGTAATACCAATTATAATTGGTGG
TTTCGGAAATTGACTGGTTCCTTTAATAATTGGTGCRCCAGATATAGCCTTCCCACGAAT
AAATAACATAAGCTTTTGACTCCTTCCACCTTCATTCCTTCTTCTCCTAGCTTCTGCTGC
AGTAGAAGCTGGAGCAGGTACTGGTTGAACAGTCTATCCCCCATTAGCTAGCAATYTAGC
YCAYGCCGGACCATCTGTCGACCTAGCTATTTTCTCCCTTCATTTAGCCGGCGTTTCATC
AATTTTAGCCTCAATTAACTTTATTACAACCATTATTAACATAAAACCMCCAGCTATTTC
CCAATATCAAACACCWTTATTTGTTTGATCWATTCTTGTAACTACTATTCTCCTTCTCCT
TTCACTTCCAGTTCTTGCAGCAGGAATTACAATATTACTTACAGA---------------
--------------------------------------------------
>O24
CCTTTACTTAATTTTTGGTGCATGGGCAGGTATAGTTGGAACAGCCCTAAGTCTCCTAAT
TCGAGCCGAACTCGGTCAACCTGGATCTCTCTTAGGAGATGATCAGATTTATAATGTGAT
CGTAACTGCCCACGCTTTTGTAATAATCTTCTTTATAGTAATACCAATTATAATTGGTGG
CTTCGGAAATTGACTGGTTCCCTTAATAATTGGTGCACCAGATATAGCCTTCCCACGAAT
AAATAACATGAGCTTTTGACTCCTTCCACCTTCATTCCTTCTTCTCCTAGCTTCTGCTGG
AGTAGAAGCTGGAGCAGGTACTGGTTGAACAGTCTATCCCCCATTAGCTAGTAATATAGC
TCACGCTGGACCATCTGTTGATCTGGCTATTTTCTCCCTTCATTTAGCCGGTGTTTCATC
AATTTTAGCCTCAATTAACTTTATTACAACCATTATTAACATAAAACCACCAGCTATTTC
CCAATATCAAACACCTTTATTTGTTTGATCTATTCTTGTAACTACTATTCTCCTTCTCCT
TTCACTTCCAGTCCTTGCAGCAGGAATTACAATATTACTTACAGATCGCAACCTTAATAC
CACATTCTTTGATCCTGCAGGTGGGGGAGACCCAATTCTTTACCAACACC
>E07
------------------------------------------------------------
-----------------------------------GAGATGATCAGATTTATAATGTAAT
TGTAACTGCCCACGCTTTCGTAATAATCTTTTTCATAGTTATACCAATTATAATTGGTGG
TTTTGGGAATTGGCTCGTGCCTTTAATAATTGGTGCGCCAGATATGGCCTTCCCACGAAT
AAACAACATAAGCTTTTGACTTCTTCCACCATCATTCCTTCTCCTCTTAGCTTCCGCTGG
GGTAGAAGCTGGAGCAGGTACTGGCTGAACAGTTTACCCTCCATTAGCTAGCAACTTAGC
TCATGCTGGACCATCTGTTGACCTAGCTATCTTTTCCCTACACCTAGCCGGTGTATCATC
AATCTTAGCCTCAATTAATTTCATTACAACTATTATTAACATGAAACCTCCAGCCATCTC
TCAATATCAAACACCATTATTTGTTTGATCCATTCTTGTAACTACTATCCTACTTCTCCT
CTCACTTCCAGTTCTCGCAGCAGGAATTACAATATTACTCACAGATCGTAACCTTAATAC
TACATTCTTTGATC------------------------------------
>E08
CCTTTACCTAATTTTTGGTGCATGAGCAGGAATAATTGGAACAGCCCTAAGTCTTTTAAT
TCGAGCTGAACTTGGACAACCAGGCTCTCTTTTAGGAGATGATCAGATTTATAATGTAAT
TGTAACTGCCCACGCTTTCGTAATAATCTTTTTCATAGTTATACCAATTATAATTGGTGG
TTTTGGGAATTGGCTCGTGCCTTTAATAATTGGTGCGCCAGATATGGCCTTCCCACGAAT
AAACAACATAAGCTTTTGACTTCTTCCACCATCATTCCTTCTCCTCTTAGCTTCCGCTGG
GGTAGAAGCTGGAGCAGGTACTGGCTGAACAGTTTACCCTCCATTAGCTAGCAACTTAGC
TCATGCTGGACCATCTGTTGACCTAGCTATCTTTTCCCTACACCTAGCCGGTGTATCATC
AATCTTAGCCTCAATTAATTTCATTACAACTATTATTAACATGAAACCTCCAGCCATCTC
TCAATATCAAACACCATTATTTGTTTGATCCATTCTTGTAACTACTATCCTACTTCTCCT
CTCACTTCCAGTTCTCGCAGCAGGAATTACAATATTACTCACAGATCGTAACCTTAATAC
TACATTCTTTGATCCTGCAGGGGGAGGAGATCCAATCCTTTATCAACACT
>E15
CCTTTACCTAATTTTTGGTGCATGAGCAGGAATAATTGGAACAGCCCTAAGTCTTTTAAT
TCGAGCTGAACTTGGACAACCAGGCTCTCTTTTAGGAGATGATCAGATTTATAATGTAAT
TGTAACTGCCCACGCTTTCGTAATAATCTTTTTCATAGTTATACCAATTATAATTGGTGG
TTTTGGGAATTGGCTCGTGCCTTTAATAATTGGTGCGCCAGATATGGCCTTCCCACGAAT
AAACAACATAAGCTTTTGACTTCTTCCACCATCATTCCTTCTCCTCTTAGCTTCCGCTGG
GGTAGAAGCTGGAGCAGGTACTGGCTGAACAGTTTACCCTCCATTAGCTAGCAACTTAGC
TCATGCTGGACCATCTGTTGACCTAGCTATCTTTTCCCTACACCTAGCCGGTGTATCATC
AATCTTAGCCTCAATTAATTTCATTACAACTATTATTAACATGAAACCTCCAGCCATCTC
TCAATATCAAACACCATTATTTGTTTGATCCATTCTTGTAACTACTATCCTACTTCTCCT
CTCACTTCCAGTTCTCGCAGCAGGAATTACAATATTACTCACAGATCGTAACCTTAATAC
TACATTCTTTGATCCTGCA-------------------------------
>E44
CCTTTACCTAATTTTTGGTGCATGAGCAGGAATAATTGGAACAGCCCTAAGTCTTTTAAT
TCGAGCTGAACTTGGACAACCAGGCTCTCTTTTAGGAGATGATCAGATTTATAATGTAAT
TGTAACTGCCCACGCTTTCGTAATAATCTTTTTCATAGTTATACCAATTATAATTGGTGG
TTTTGGGAATTGGCTCGTGCCTTTAATAATTGGTGCGCCAGATATGGCCTTCCCACGAAT
AAACAACATAAGCTTTTGACTTCTTCCACCATCATTCCTTCTCCTCTTAGCTTCCGCTGG
GGTAGAAGCTGGAGCAGGTACTGGCTGAACAGTTTACCCTCCATTAGCTAGCAACTTAGC
TCATGCTGGACCATCTGTTGACCTAGCTATCTTTTCCCTACACCTAGCCGGTGTATCATC
AATCTTAGCCTCAATTAATTTCATTACAACTATTATTAACATGAAACCTCCAGCCATCTC
TCAATATCAAACACCATTATTTGTTTGATCCATTCTTGTAACTACTATCCTACTTCTCCT
CTCACTTCCAGTTCTCGCAGCAGGAATTACAATATTACTCACAGATCGTAACCTTAATAC
TACATTCTTTGATCCTGCAGGGGGAGGAGATCCAATCCTTTATCAACACT
>MG04
CCTTTACCTAATTTTTGGTGCATGAGCAGGAATAATTGGAACAGCCCTAAGTCTTTTAAT
TCGAGCTGAACTTGGACAACCAGGCTCTCTTTTAAGACATCAGCCGATTTATAGTATAAT
TGTAACTGCCCACGCTTTCGTAATAATCTTTTTCATAGTTATACCAATTATAATTGGTGG
TTTTGGGAATTGGCTCGTGCCTTTAATAATTGGTGCGCCAGATATGGCCTTCCCACGAAT
AAACAACATAAGCTTTTGACTTCTTCCACCATCATTCCTTCTCCTCTTAGCTTCCGCTGG
GGTAGAAGCTGGAGCAGGTACTGGCTGAACAGTTTACCCTCCATTAGCTAGCAACTTAGC
TCATGCTGGACCATCTGTTGACCTAGCTATCTTTTCCCTACACCTAGCCGGTGTATCATC
AATCTTAGCCTCAATTAATTTCATTACAACTATTATTAACATGAAACCTCCAGCCATCTC
TCAATATCAAACACCATTATTTGTTTGATCCATTCTTGTAACTACTATCCTACTTCTCCT
CTCACTTCCAGTTCTCGCAGCAGGAATTACAATATTACTCACAGATCGTAACCTTAATAC
TACATTCTTTGATCCTGCAGGGGGAGGAGATCCAATCCTTTATCAACACT
>MP55
------------------------------------------------------------
--------------------------------------------------------TAAT
TGTAACTGCCCACGCTTTCGTAATAATCTTTTTCATAGTTATACCAATTATAATTGGTGG
TTTTGGGAATTGGCTCGTGCCTTTAATAATTGGTGCGCCAGATATGGCCTTCCCACGAAT
AAACAACATAAGCTTTTGACTTCTTCCACCATCATTCCTTCTCCTCTTAGCTTCCGCTGG
GGTAGAAGCTGGAGCAGGTACTGGCTGAACAGTTTACCCTCCATTAGCTAGCAACTTAGC
TCATGCTGGACCATCTGTTGACCTAGCTATCTTTTCCCTACACCTAGCCGGTGTATCATC
AATCTTAGCCTCAATTAATTTCATTACAACTATTATTAACATGAAACCTCCAGCCATCTC
TCAATATCAAACACCATTATTTGTTTGATCCATTCTTGTAACTACTATCCTACTTCTCCT
CTCACTTCCAGTTCTCGCAGCAGGAATTACAATATTACTCACAGATCGTAACCTTAATAC
TACATTCTTTGATCCTGCAGGGGGAGGAGATCCAATCCTTTATCAACACT
>MP57
CCTTTACCTAATTTTTGGTGCATGAGCAGGAATAATTGGAACAGCCCTAAGTCTTTTAAT
TCGAGCTGAACTTGGACAACCAGGCTCTCTTTTAGGAGATGATCAGATTTATAATGTAAT
TGTAACTGCCCACGCTTTCGTAATAATCTTTTTCATAGTTATACCAATTATAATTGGTGG
TTTTGGGAATTGGCTCGTGCCTTTAATAATTGGTGCGCCAGATATGGCCTTCCCACGAAT
AAACAACATAAGCTTTTGACTTCTTCCACCATCATTCCTTCTCCTCTTAGCTTCCGCTGG
GGTAGAAGCTGGAGCAGGTACTGGCTGAACAGTTTACCCTCCATTAGCTAGCAACTTAGC
TCATGCTGGACCATCTGTTGACCTAGCTATCTTTTCCCTACACCTAGCCGGTGTATCATC
AATCTTAGCCTCAATTAATTTCATTACAACTATTATTAACATGAAACCTCCAGCCATCTC
TCAATATCAAACACCATTATTTGTTTGATCCATTCTTGTAACTACTATCCTACTTCTCCT
CT----------------------------------------------------------
--------------------------------------------------
>MP58
CCTTTACCTAATTTTTGGTGCATGAGCAGGAATAATTGGAACAGCCCTAAGTCTTTTAAT
TCGAGCTGAACTTGGACAACCAGGCTCTCTTTTAGGAGATGATCAGATTTATAATGTAAT
TGTAACTGCCCACGCTTTCGTAATAATCTTTTTCATAGTTATACCAATTATAATTGGTGG
TTTTGGGAATTGGCTCGTGCCTTTAATAATTGGTGCGCCAGATATGGCCTTCCCACGAAT
AAACAACATAAGCTTTTGACTTCTTCCACCATCATTCCTTCTCCTCTTAGCTTCCGCTGG
GGTAGAAGCTGGAGCAGGTACTGGCTGAACAGTTTACCCTCCATTAGCTAGCAACTTAGC
TCATGCTGGACCATCTGTTGACCTAGCTATCTTTTCCCTACACCTAGCCGGTGTATCATC
AATCTTAGCCTCAATTAATTTCATTACAACTATTATTAACATGAAACCTCCAGCCATCTC
TCAATATCAAACACCATTATTTGTTTGATCCATTCTTGTAACTACTATCCTACTTCTCCT
CTCACTTCCAGTTCTCGCAGCAGGAATTACAATATTACTCACAGATCGTAACCTTAATAC
TACATTCTTTGATCCTGCAGG-----------------------------
>O06
CCTTTACCTAATTTTTGGTGCATGAGCAGGAATAATTGGAACAGCCCTAAGTCTTTTAAT
TCGAGCTGAACTTGGACAACCAGGCTCTCTTTTAGGAGATGATCAGATTTATAATGTAAT
TGTAACTGCCCACGCTTTCGTAATAATCTTTTTCATAGTTATACCAATTATAATTGGTGG
TTTTGGGAATTGGCTCGTGCCTTTAATAATTGGTGCGCCAGATATGGCCTTCCCACGAAT
AAACAACATAAGCTTTTGACTTCTTCCACCATCATTCCTTCTCCTCTTAGCTTCCGCTGG
GGTAGAAGCTGGAGCAGGTACTGGCTGAACAGTTTACCCTCCATTAGCTAGCAACTTAGC
TCATGCTGGACCATCTGTTGACCTAGCTATCTTTTCCCTACACCTAGCCGGTGTATCATC
AATCTTAGCCTCAATTAATTTCATTACAACTATTATTAACATGAAACCTCCAGCCATCTC
TCAATATCAAACACCATTATTTGTTTGATCCATTCTTGTAACTACTATCCTACTTCTCCT
CTCACTTCCAGTTCTCGCAGCAGGAATTACAATATTACTCACAGATCGTAACCTTAATAC
TACATTCT------------------------------------------
>O07
CCTTTACCTAATTTTTGGTGCATGAGCAGGAATAATTGGAACAGCCCTAAGTCTTTTAAT
TCGAGCTGAACTTGGACAACCAGGCTCTCTTTTAGGAGATGATCAGATTTATAATGTAAT
TGTAACTGCCCACGCTTTCGTAATAATCTTTTTCATAGTTATACCAATTATAATTGGTGG
TTTTGGGAATTGGCTCGTGCCTTTAATAATTGGTGCGCCAGATATGGCCTTCCCACGAAT
AAACAACATAAGCTTTTGACTTCTTCCACCATCATTCCTTCTCCTCTTAGCTTCCGCTGG
GGTAGAAGCTGGAGCAGGTACTGGCTGAACAGTTTACCCTCCATTAGCTAGCAACTTAGC
TCATGCTGGACCATCTGTTGACCTAGCTATCTTTTCCCTACACCTAGCCGGTGTATCATC
AATCTTAGCCTCAATTAATTTCATTACAACTATTATTAACATGAAACCTCCAGCCATCTC
TCAATATCAAACACCATTATTTGTTTGATCCATTCTTGTAACTACTATCCTACTTCTCCT
CTCACTTCCAGTTCTCGCAGCAGGAATTACAATATTACTCACAGATCGTAACCTTAATAC
TACATTCTTTGATCCTGCAGGGGGAGGA----------------------
>O08
CCTTTACCTAATTTTTGGTGCATGAGCAGGAATAATTGGAACAGCCCTAAGTCTTTTAAT
TCGAGCTGAACTTGGACAACCAGGCTCTCTTTTAGGAGATGATCAGATTTATAATGTAAT
TGTAACTGCCCACGCTTTCGTAATAATCTTTTTCATAGTTATACCAATTATAATTGGTGG
TTTTGGGAATTGGCTCGTGCCTTTAATAATTGGTGCGCCAGATATGGCCTTCCCACGAAT
AAACAACATAAGCTTTTGACTTCTTCCACCATCATTCCTTCTCCTCTTAGCTTCCGCTGG
GGTAGAAGCTGGAGCAGGTACTGGCTGAACAGTTTACCCTCCATTAGCTAGCAACTTAGC
TCATGCTGGACCATCTGTTGACCTAGCTATCTTTTCCCTACACCTAGCCGGTGTATCATC
AATCTTAGCCTCAATTAATTTCATTACAACTATTATTAACATGAAACCTCCAGCCATCTC
TCAATATCAAACACCATTATTTGTTTGATCCATTCTTGTAACTACTATCCTACTTCTCCT
CTCACTTCCAGTTCTCGCAGCAGGAATTACAATATTACTCACAGATCGTAACCTTAATAC
TACATTCTTTGA--------------------------------------
>O09
------------------------------------------------------------
--------------------------------------------------------TAAT
TGTAACTGCCCACGCTTTCGTAATAATCTTTTTCATAGTTATACCAATTATAATTGGTGG
TTTTGGGAATTGGCTCGTGCCTTTAATAATTGGTGCGCCAGATATGGCCTTCCCACGAAT
AAACAACATAAGCTTTTGACTTCTTCCACCATCATTCCTTCTCCTCTTAGCTTCCGCTGG
GGTAGAAGCTGGAGCAGGTACTGGCTGAACAGTTTACCCTCCATTAGCTAGCAACTTAGC
TCATGCTGGACCATCTGTTGACCTAGCTATCTTTTCCCTACACCTAGCCGGTGTATCATC
AATCTTAGCCTCAATTAATTTCATTACAACTATTATTAACATGAAACCTCCAGCCATCTC
TCAATATCAAACACCATTATTTGTTTGATCCATTCTTGTAACTACTATCCTACTTCTCCT
CTCACTTCCAGTTCTCGCAGCAGGAATTACAATATTACTCACAGATCGTAACCTTAATAC
TACATTCTTTGATCCTGCAGGGGGAGGAGATCCAATCCTTTATCAACACT
>O27
------------------------------------------------------------
-------------------------------------------CAGATTTATAATGTAAT
TGTAACTGCCCACGCTTTCGTAATAATCTTTTTCATAGTTATACCAATTATAATTGGTGG
TTTTGGGAATTGGCTCGTGCCTTTAATAATTGGTGCGCCAGATATGGCCTTCCCACGAAT
AAACAACATAAGCTTTTGACTTCTTCCACCATCATTCCTTCTCCTCTTAGCTTCCGCTGG
GGTAGAAGCTGGAGCAGGTACTGGCTGAACAGTTTACCCTCCATTAGCTAGCAACTTAGC
TCATGCTGGACCATCTGTTGACCTAGCTATCTTTTCCCTACACCTAGCCGGTGTATCATC
AATCTTAGCCTCAATTAATTTCATTACAACTATTATTAACATGAAACCTCCAGCCATCTC
TCAATATCAAACACCATTATTTGTTTGATCCATTCTTGTAACTACTATCCTACTTCTCCT
CTCACTTCCAGTTCTCGCAGCAGGAATTACAATATTACTCACAGATCGTAACCTTAATAC
TACATTCTTTGATCCTGCAGGGGGAGGAGATCCAATC-------------
>O29
CCTTTACCTAATTTTTGGTGCATGAGCAGGAATAATTGGAACAGCCCTAAGTCTTTTAAT
TCGAGCTGAACTTGGACAACCAGGCTCTCTTTTAGGAGATGATCAGATTTATAATGTAAT
TGTAACTGCCCACGCTTTCGTAATAATCTTTTTCATAGTTATACCAATTATAATTGGTGG
TTTTGGGAATTGGCTCGTGCCTTTAATAATTGGTGCGCCAGATATGGCCTTCCCACGAAT
AAACAACATAAGCTTTTGACTTCTTCCACCATCATTCCTTCTCCTCTTAGCTTCCGCTGG
GGTAGAAGCTGGAGCAGGTACTGGCTGAACAGTTTACCCTCCATTAGCTAGCAACTTAGC
TCATGCTGGACCATCTGTTGACCTAGCTATCTTTTCCCTACACCTAGCCGGTGTATCATC
AATCTTAGCCTCAATTAATTTCATTACAACTATTATTAACATGAAACCTCCAGCCATCTC
TCAATATCAAACACCATTATTTGTTTGATCCATTCTTGTAACTACTATCCTACTTCTCCT
CTCACTTCCAGTTCTCGCAGCAGGAATTACAATATTACTCACAGATCGTAACCTTAATAC
TACATTCTTTGATCCTGCAGGGGGAGGAGATCCAATCCTTTATCAACACT
>O28
------------------------------------------------------------
------------------------------------------------------------
------------------------------------------------------------
-------AATTGATTAGTTCCTTTAATAATTGGTGCACCAGACATGGCCTTCCCACGAAT
AAATAACATAAGTTTCTGACTTCTTCCACCATCATTTCTTCTCCTCCTAGCTTCTGCTGG
GGTAGAAGCTGGAGCAGGAACTGGTTGAACAGTTTATCCTCCATTAGCTAGCAATTTAGC
CCATGCTGGACCATCCGTTGACTTAGCTATTTTTTCTCTTCATTTAGCTGGTGTATCATC
AATCTTAGCCTCAATCAATTTTATTACAACTATTATCAATATAAAACCCCCAGCCATCTC
CCAATATCAAACACCACTATTTGTTTGATCTATCCTTGTAACTACTATTTTACTTCTCCT
CTCACTTCCAGTTCTTGCAGCAGGGATTACAATATTACTTACAGATCGTAACCTTAATAC
TACATTCTTTGATCCCGCAGGAGGAGGAGATCCAATTCTTTATCAACACT
>FA21
--------TAATTTTTGGTGCATGAGCAGGTATAGTTGGGACAGCCCTAAGTCTCTTAAT
TCGAGCTGAACTTGGACAACCAGGATCTCTTCTAGGAGATGACCAGATTTATAATGTAAT
TGTAACCGCCCACGCTTTCGTAATAATCTTTTTTATAGTTATGCCAATCATAATTGGTGG
CTTCGGGAATTGATTAGTTCCTTTAATAATTGGTGCACCAGACATGGCCTTCCCACGAAT
AAATAACATAAGTTTCTGACTTCTTCCACCATCATTTCTTCTCCTCCTAGCTTCTGCTGG
GGTAGAAGCTGGAGCAGGAACTGGTTGAACAGTTTATCCTCCATTAGCTAGCAATTTAGC
CCATGCTGGACCATCCGTTGACTTAGCTATTTTTTCTCTTCATTTAGCTGGTGTATCATC
AATCTTAGCCTCAATCAATTTTATTACAACTATTATCAATATAAAACCCCCAGCCATCTC
CCAATATCAAACACCACTATTTGTTTGATCTATCCTTGTAACTACTATTTTACTTCTCCT
CTCACTTCCAGTTCTTGCAGCAGGGATTACAATATTACTTACAGATCGTAACCTTAATAC
TACATTCTTTGATCCCGCAGGAGGAGGAGATCCAATTCTTTATCAACACT
>MP15
--------------------CATGAGCAGGAATAGTAGGTACCGCCCTTAGCTTACTTAT
TCGAGCAGAATTAAGCCAGCCTGGAACACTTCTGGGAGATGATCAAATCTATAATGTTAT
CGTAACTGCTCACGCTTTTGTAATAATCTTTTTCATAGTCATGCCTGTAATAATCGGTGG
ATTCGGAAACTGATTAGTACCTTTAATAATCGGTGCACCAGACATAGCTTTTCCACGGAT
AAATAATATAAGCTTTTGATTGTTGCCCCCGTCCCTCCTGTTACTCTTAGCCTCTGCTGG
TGTAGAAGCAGGAGCCGGAACCGGCTGAACAGTCTACCCCCCGCTAGCAGGTAATATAGC
CCATGCTGGCGCATCCGTAGACCTGGCCATCTTCTCACTCCATTTGGCTGGTATTTCCTC
AATTTTAGCCTCTATTAATTTTATCACAACTATTATTAACATAAAACCTCCTGCCATCTC
TCAGTATCAAACACCACTCTTTGTTTGATCTATCCTTGTAACCACCGTTCTTCTTCTTCT
TTCCCTCCCTGTCCTCGCAGCCGCAATTACGATACTATTAACTGACCGTAATTTAAACAC
AACATTTTTTGATCCTGCTGGGGGAGGAGACCCAATTCTCTACCAACACT
>MP18
-----------------------------------------------TTAGCTTACTTAT
TCGAGCAGAATTAAGCCAACCTGGTTCTCTTCTAGGAGATGATCAAATCTATAATGTTAT
CGTAACTGCTCACGCTTTTGTAATAATCTTTTTTATGGTGATGCCTGTAATAATTGGTGG
ATTCGGAAACTGATTAGTACCTTTAATGATTGGTGCACCAGACATAGCTTTTCCACGAAT
AAATAATATAAGCTTTTGATTATTGCCTCCCTCCCTCCTGTTACTTTTAGCCTCTGCTGG
TGTAGAAGCGGGAGCCGGAACCGGCTGAACAGTCTACCCCCCTCTCGCAGGTAATATAGC
TCATGCTGGAGCATCCGTAGACCTAGCCATCTTCTCACTCCATTTGGCTGGTATTTCCTC
AATTTTAGCCTCTATTAATTTTATTACAACTATTATTAACATAAAACCACCTGCTATTTC
TCAGTATCAAACACCACTCTTTGTTTGATCCATCCTTGTAACCACAGTTCTTCTTCTTCT
TTCTCTTCCTGTTCTCGCAGCCGCAATTACGATACTATTAACTGACCGTAATTTAAACAC
AACATTTTTTGATCCTGCTGGAGGGGGGGACCCAATTCTTTATCAACATT
>MP16
---------AATCTTTGGTGCATGAGCAGGTATAGTAGGTACCGCCCTTAGCTTACTTAT
TCGAGCAGAATTAAGCCAACCTGGTTCTCTTCTAGGAGATGATCAAATCTATAATGTTAT
CGTAACTGCTCACGCTTTTGTAATAATCTTTTTTATGGTGATGCCTGTAATAATTGGTGG
ATTCGGAAACTGATTAGTACCTTTAATGATTGGTGCACCAGACATAGCTTTTCCACGAAT
AAATAATATAAGCTTTTGATTATTGCCTCCCTCCCTCCTGTTACTTTTAGCCTCTGCTGG
TGTAGAAGCGGGAGCCGGAACCGGCTGAACAGTCTACCCCCCTCTCGCAGGTAATATAGC
TCATGCTGGAGCATCCGTAGACCTAGCCATCTTCTCACTCCATTTGGCTGGTATTTCCTC
AATTTTAGCCTCTATTAATTTTATTACAACTATTATTAACATAAAACCACCTGCTATTTC
TCAGTATCAAACACCACTCTTTGTTTGATCCATCCTTGTAACCACAGTTCTTCTTCTTCT
TTCTCTTCCTGTTCTCGCAGCCGCAATTACGATACTATTAACTGACCGTAATTTAAACAC
AACATTTTTTGATCCTGCTGGAGGGGGGGACCCAATTCTTTATCAACATT
>FA16
---------------------------------------------------------TAT
CCGAGCAGAATTAAGCCAGCCCGGAACACTCCTTGGGGATGATCAAATTTACAATGTAAT
TGTTACTGCCCACGCTTTCGTAATAATCTTTTTTATAGTTATACCAATCATAATTGGTGG
ATTTGGAAATTGATTAGTTCCATTAATAATTGGTGCACCAGATATAGCCTTTCCACGAAT
AAATAATATAAGCTTCTGACTTTTACCTCCTTCCCTATTATTATTACTTGCTTCAGCTGG
AGTTGAAGCAGGAGCCGGCACCGGTTGAACAGTATATCCTCCTCTTGCAGGAAATTTAGC
TCACGCCGGAGCATCAGTAGATTTAGCAATTTTTTCCCTACACTTAGCTGGTATCTCCTC
AATTCTAGCCTCTATTAACTTCATTACAACTATCATTAACATAAAACCCCCAGCTATTTC
CCAATATCAAACACCACTCTTTGTTTGATCAATCTTGGTAACTACTGTACTTCTCCTCCT
TTCTCTCCCAGTTCTCGCAGCTGCAATCACAATATTACTAACTGACCGTAATCTAAATAC
AACATTTTTTGATCCTGCAGGAGGTGGAGACCCAATCCTTTACCAACACT
>MG08
------------------------------------------------------------
------------------------------------------------------------
------------------------------------------------------------
------------------------------------------------------------
------------------------------------------------------------
------------------------------------------------------------
------------------------------------------------------------
--------------------------CAACTATCATTAACATAAAACCCCCAGCTATTTC
CCAATATCAAACACCACTCTTTGTTTGATCAATCTTGGTAACTACTGTACTTCTCCTCCT
TTCTCTCCCAGTTCTCGCAGCTGCAATCACAATATTACTAACCGACCGTAATCTAAATAC
AACATTTTTTGACCCTGCAGGAGGTGGAGACCCAATCCTTTACCAACACT
>E50
CTTATANTTGATTTTTGGTGCCTGAGCAGGAATAGTTGGAACGGGCCTAAGTTTACTTAT
TCGAACAGAACTAAGTCAACCAGGAGCACTTCTTGGAGATGACCAAATCTATAATGTGAT
TGTAACCGCCCACGCCTTTGTAATAATCTTTTTCATAGTAATACCAATTATAATCGGGGG
TTTTGGAAATTGACTAGTTCCATTAATAATTGGCTCCCCAGACATAGCCTTCCCACGCAT
AAATAATATAAGTTTCTGACTTCTCCCCCCTTCCTTCCTACTATTGTTAGCTTCAGCTGG
AGTGGAAGCAGGAGCTGGAACTGGCTGAACCGTTTACCCTCCCCTTGCAGGCAACCTAGC
ACACGCGGGAGCTTCTGTAGATCTAACTATTTTCTCTCTGCACTTAGCCGGAGTCTCCTC
TATCTTAGCATCAATTAACTTCATCACCACCATTATTAACATGAAACCACCAGCAATCTC
CCAATATCAAACACCACTATTTGTTTGATCCATTTTAGTAACAACCGTCCTACTTTTACT
TTCCCTACCTGTTCTAGCAGCAGGCATTACAATACTCCTCACAGATCGTAATCTAAACAC
AACATTCTTTGACCCCGCAGGAGGGGGGGACCCTATCCTATACCAACACT
>E54
------------------------------------------------------------
------------------------------------------------------------
------------------------------------------------------------
------------------------------------------------------------
-----------------------TCCCCCCTTCCTTCCTACTATTGTTAGCTTCAGCTGG
AGTGGAAGCAGGAGCTGGAACTGGCTGAACCGTTTACCCTCCCCTTGCAGGCAACCTAGC
ACACGCGGGAGCTTCTGTAGATCTAACTATTTTCTCTCTGCACTTAGCCGGAGTCTCCTC
TATCTTAGCATCAATTAACTTCATCACCACCATTATTAACATGAAACCACCAGCAATCTC
CCAATATCAAACACC---------------------------------------------
------------------------------------------------------------
--------------------------------------------------
