# Supplementary material for: Molecular Identification of Shark Meat From Local Markets in Southern Brazil Based on DNA Barcoding: Evidence for Mislabeling and Trade of Endangered Species
Source: Front Genet. 2018 Apr 27;9:138. doi: 10.3389/fgene.2018.00138 (PMC5934587; doi:10.3389/fgene.2018.00138)
Supplement: Supplementary file 3 [file Data_Sheet_2.xlsx]

## Sheet: sharkbarcodeMLDIST
	JX124931.1 Zapteryx brevirostris	JX124927.1 Zapteryx brevirostris	JN184087.1 Zapteryx exasperata m	HQ171694.1 Rhinobatos sp. BOLD A	KF489740.1 Rhinobatos sp. BOLD A	FJ158557.1 Rhinobatus annandalei	FJ158556.1 Rhinobatus annandalei	JF494381.1 Rhinobatos annulatus	JF494379.1 Rhinobatos annulatus	JN184075.1 Pseudobatos glaucostig	JX124881.1 Pseudobatos horkelii v	JX124877.1 Pseudobatos horkelii v	EU398995.1 Rhinobatos jimbaranen	EU398994.1 Rhinobatos jimbaranen	JF494382.1 Rhinobatos leucospilu	GU804995.1 Rhinobatos leucospilu	KF899671.1 Rhinobatos lionotus v	KF899670.1 Rhinobatos lionotus v	EU398997.1 Rhinobatos penggali v	EU398996.1 Rhinobatos penggali v	JX124886.1 Pseudobatos percellens	JX124883.1 Pseudobatos percellens	GU440503.1 Pseudobatos productus	KF899667.1 Rhinobatos punctifer	KF899665.1 Rhinobatos punctifer	HQ149922.1 Rhinobatos cf. puncti	HQ149921.1 Rhinobatos cf. puncti	KF564313.1 Rhinobatos rhinobatos	KP267640.1 Rhinobatos schlegelii	KF899677.1 Rhinobatos variegatus	KF899675.1 Rhinobatos variegatus	JX124739.1 Atlantoraja cyclophor	JQ365233.1 Atlantoraja cyclophor	JX124736.1 Atlantoraja castelnau	JX033998.1 Atlantoraja castelnau	GU805252.1 Rajiformes sp. BOLD A	GU805231.1 Rajiformes sp. BOLD A	GU805225.1 Rajiformes sp. BOLD A	GU805211.1 Rajiformes sp. BOLD A	JF493503.1 Galeorhinus galeus vo	KJ128493.1 Galeorhinus galeus vo	KF461206.1 Narcine bancroftii vo	JX124815.1 Narcine brasiliensis	JQ365452.1 Narcine brasiliensis	FJ237832.1 Narcine brevilabiata	FJ237831.1 Narcine brevilabiata	FJ583678.1 Narcine brunnea vouch	KF899604.1 Narcine cf. oculifera	KF899602.1 Narcine cf. oculifera
JX124931.1 Zapteryx brevirostris
JX124927.1 Zapteryx brevirostris	0.0000
JN184087.1 Zapteryx exasperata m	0.1545	0.1545
HQ171694.1 Rhinobatos sp. BOLD A	0.5964	0.5964	0.6322
KF489740.1 Rhinobatos sp. BOLD A	0.5173	0.5173	0.5262	0.1627
FJ158557.1 Rhinobatus annandalei	0.4755	0.4755	0.5531	0.0606	0.1877
FJ158556.1 Rhinobatus annandalei	0.4697	0.4697	0.5592	0.0606	0.1910	0.0014
JF494381.1 Rhinobatos annulatus	0.4733	0.4733	0.5490	0.1587	0.1151	0.1541	0.1571
JF494379.1 Rhinobatos annulatus	0.4601	0.4601	0.5365	0.1492	0.1095	0.1448	0.1477	0.0071
JN184075.1 Pseudobatos glaucostig	0.4361	0.4361	0.4317	0.3659	0.2699	0.3521	0.3568	0.2830	0.2907
JX124881.1 Pseudobatos horkelii v	0.4361	0.4361	0.4154	0.3812	0.2864	0.3474	0.3521	0.3041	0.3036	0.0291
JX124877.1 Pseudobatos horkelii v	0.4222	0.4222	0.4231	0.3826	0.2905	0.3483	0.3531	0.3133	0.2957	0.0327	0.0057
EU398995.1 Rhinobatos jimbaranen	0.5123	0.5123	0.4899	0.2346	0.1484	0.2209	0.2244	0.1743	0.1834	0.2754	0.2838	0.2924
EU398994.1 Rhinobatos jimbaranen	0.5123	0.5123	0.4899	0.2346	0.1484	0.2209	0.2244	0.1743	0.1834	0.2754	0.2838	0.2924	0.0000
JF494382.1 Rhinobatos leucospilu	0.5350	0.5350	0.5567	0.0317	0.1415	0.0555	0.0576	0.1292	0.1207	0.3256	0.3348	0.3451	0.1904	0.1904
GU804995.1 Rhinobatos leucospilu	0.5350	0.5350	0.5567	0.0317	0.1415	0.0555	0.0576	0.1292	0.1207	0.3256	0.3348	0.3451	0.1904	0.1904	0.0000
KF899671.1 Rhinobatos lionotus v	0.5163	0.5163	0.5216	0.2689	0.1702	0.2654	0.2695	0.2285	0.2223	0.3302	0.3391	0.3294	0.1422	0.1422	0.2495	0.2495
KF899670.1 Rhinobatos lionotus v	0.5163	0.5163	0.5216	0.2689	0.1702	0.2654	0.2695	0.2285	0.2223	0.3302	0.3391	0.3294	0.1422	0.1422	0.2495	0.2495	0.0000
EU398997.1 Rhinobatos penggali v	0.5413	0.5413	0.4953	0.2238	0.1549	0.2321	0.2359	0.1866	0.1863	0.3352	0.3533	0.3598	0.1381	0.1381	0.1859	0.1859	0.0670	0.0670
EU398996.1 Rhinobatos penggali v	0.5476	0.5476	0.5013	0.2201	0.1518	0.2284	0.2321	0.1832	0.1829	0.3352	0.3533	0.3598	0.1409	0.1409	0.1825	0.1825	0.0691	0.0691	0.0014
JX124886.1 Pseudobatos percellens	0.4562	0.4562	0.4337	0.4408	0.3149	0.3820	0.3872	0.3342	0.3102	0.0817	0.0703	0.0653	0.3155	0.3155	0.3964	0.3964	0.3675	0.3675	0.4016	0.4016
JX124883.1 Pseudobatos percellens	0.4271	0.4271	0.3847	0.3947	0.2888	0.3396	0.3445	0.2980	0.2933	0.0667	0.0563	0.0608	0.2813	0.2813	0.3551	0.3551	0.3486	0.3486	0.3641	0.3641	0.0088
GU440503.1 Pseudobatos productus	0.4481	0.4481	0.4320	0.3565	0.2669	0.3406	0.3406	0.2715	0.2790	0.0058	0.0279	0.0316	0.2721	0.2721	0.3140	0.3140	0.3272	0.3272	0.3230	0.3230	0.0764	0.0616
KF899667.1 Rhinobatos punctifer	0.5242	0.5242	0.5134	0.1917	0.1444	0.1963	0.1999	0.1747	0.1645	0.3170	0.3348	0.3453	0.1344	0.1344	0.1570	0.1570	0.0710	0.0710	0.0131	0.0146	0.3856	0.3449	0.3049
KF899665.1 Rhinobatos punctifer	0.5242	0.5242	0.5134	0.1917	0.1444	0.1963	0.1999	0.1747	0.1645	0.3170	0.3348	0.3453	0.1344	0.1344	0.1570	0.1570	0.0710	0.0710	0.0131	0.0146	0.3856	0.3449	0.3049	0.0000
HQ149922.1 Rhinobatos cf. puncti	0.4864	0.4864	0.5161	0.1707	0.0134	0.1879	0.1912	0.1141	0.1038	0.2836	0.3094	0.3006	0.1477	0.1477	0.1484	0.1484	0.1531	0.1531	0.1485	0.1455	0.3120	0.2991	0.2807	0.1349	0.1349
HQ149921.1 Rhinobatos cf. puncti	0.4864	0.4864	0.5161	0.1707	0.0134	0.1879	0.1912	0.1141	0.1038	0.2836	0.3094	0.3006	0.1477	0.1477	0.1484	0.1484	0.1531	0.1531	0.1485	0.1455	0.3120	0.2991	0.2807	0.1349	0.1349	0.0000
KF564313.1 Rhinobatos rhinobatos	0.6156	0.6156	0.5400	0.3282	0.2507	0.3090	0.3144	0.3010	0.3156	0.3948	0.4097	0.4107	0.2968	0.2968	0.2931	0.2931	0.3485	0.3485	0.3495	0.3495	0.3870	0.3592	0.3919	0.3506	0.3506	0.2586	0.2586
KP267640.1 Rhinobatos schlegelii	0.5201	0.5201	0.4597	0.2224	0.1481	0.2342	0.2306	0.1748	0.1778	0.2509	0.2590	0.2671	0.0436	0.0436	0.1985	0.1985	0.1535	0.1535	0.1321	0.1348	0.3242	0.2895	0.2320	0.1284	0.1284	0.1537	0.1537	0.3013
KF899677.1 Rhinobatos variegatus	0.5017	0.5017	0.5933	0.0648	0.1970	0.0102	0.0087	0.1694	0.1596	0.3894	0.3846	0.3861	0.2365	0.2365	0.0617	0.0617	0.2883	0.2883	0.2528	0.2488	0.4126	0.3677	0.3737	0.2151	0.2151	0.2066	0.2066	0.3391	0.2469
KF899675.1 Rhinobatos variegatus	0.4946	0.4946	0.5862	0.0626	0.1932	0.0087	0.0072	0.1660	0.1563	0.3839	0.3790	0.3805	0.2401	0.2401	0.0595	0.0595	0.2835	0.2835	0.2483	0.2444	0.4177	0.3726	0.3680	0.2110	0.2110	0.2027	0.2027	0.3329	0.2426	0.0014
JX124739.1 Atlantoraja cyclophor	0.8430	0.8430	0.8298	0.8139	0.7465	0.7991	0.7991	0.8286	0.7931	0.7723	0.7725	0.7697	0.7349	0.7349	0.8056	0.8056	0.7798	0.7798	0.7614	0.7680	0.7567	0.7234	0.7957	0.7724	0.7724	0.7693	0.7693	0.7835	0.7771	0.7991	0.8053
JQ365233.1 Atlantoraja cyclophor	0.8631	0.8631	0.8638	0.8377	0.7638	0.8310	0.8246	0.8603	0.8236	0.7905	0.7974	0.7941	0.7196	0.7196	0.8367	0.8367	0.7641	0.7641	0.7392	0.7457	0.7816	0.7479	0.7957	0.7505	0.7505	0.7876	0.7876	0.8393	0.7536	0.8240	0.8302	0.0029
JX124736.1 Atlantoraja castelnau	0.9090	0.9090	0.8275	1.0246	0.8648	1.0052	1.0124	1.0436	1.0092	0.8852	0.8923	0.8725	0.9367	0.9367	0.9632	0.9632	1.0123	1.0123	1.0499	1.0499	0.8924	0.8543	0.9345	1.0395	1.0395	0.9315	0.9315	0.7472	0.9885	0.9934	0.9999	0.1315	0.1383
JX033998.1 Atlantoraja castelnau	0.9351	0.9351	0.8317	0.9981	0.8427	1.0122	1.0194	1.0200	1.0092	0.8901	0.8973	0.8973	0.9426	0.9426	0.9407	0.9407	1.0366	1.0366	1.0506	1.0506	0.9127	0.8589	0.9372	1.0400	1.0400	0.9303	0.9303	0.7317	0.9882	1.0001	1.0066	0.1370	0.1441	0.0014
GU805252.1 Rajiformes sp. BOLD A	1.0439	1.0439	0.8431	0.8617	0.6968	0.8409	0.8477	0.8736	0.8474	0.9360	0.9492	0.9363	0.7549	0.7549	0.8455	0.8455	0.7842	0.7842	0.7655	0.7718	0.9834	0.9446	0.9809	0.7623	0.7623	0.7360	0.7360	0.8857	0.8163	0.8466	0.8528	0.1477	0.1548	0.1097	0.1147
GU805231.1 Rajiformes sp. BOLD A	0.9296	0.9296	0.8474	1.0485	0.8851	1.0296	1.0368	1.0683	1.0323	0.8655	0.8725	0.8533	0.9594	0.9594	0.9854	0.9854	1.0361	1.0361	1.0746	1.0746	0.8565	0.8191	0.8986	1.0635	1.0635	0.9536	0.9536	0.7544	1.0128	1.0171	1.0236	0.1361	0.1431	0.0029	0.0044	0.1139
GU805225.1 Rajiformes sp. BOLD A	0.9090	0.9090	0.8275	1.0246	0.8648	1.0052	1.0124	1.0436	1.0092	0.8852	0.8923	0.8725	0.9367	0.9367	0.9632	0.9632	1.0123	1.0123	1.0499	1.0499	0.8924	0.8543	0.9345	1.0395	1.0395	0.9315	0.9315	0.7472	0.9885	0.9934	0.9999	0.1315	0.1383	0.0000	0.0014	0.1097	0.0029
GU805211.1 Rajiformes sp. BOLD A	0.9965	0.9965	0.8087	0.8544	0.6903	0.8333	0.8402	0.8890	0.8624	0.8571	0.8705	0.8514	0.7164	0.7164	0.8317	0.8317	0.7461	0.7461	0.7097	0.7159	0.8868	0.8574	0.8778	0.7078	0.7078	0.7367	0.7367	0.7994	0.7469	0.8402	0.8324	0.1185	0.1167	0.1020	0.1067	0.0515	0.1031	0.1020
JF493503.1 Galeorhinus galeus vo	0.8041	0.8041	0.8921	0.9220	0.7407	0.9070	0.9002	0.7794	0.7419	0.9340	0.9676	0.9537	0.8652	0.8652	0.8913	0.8913	0.9058	0.9058	0.9181	0.9252	1.0199	0.9796	0.9214	0.9037	0.9037	0.7813	0.7813	0.8583	0.8988	0.9190	0.9109	0.7802	0.7558	1.2518	1.2635	0.9692	1.2839	1.2518	0.8979
KJ128493.1 Galeorhinus galeus vo	0.7912	0.7912	0.8788	0.9309	0.7454	0.9009	0.8940	0.7659	0.7288	0.9139	0.9481	0.9344	0.8519	0.8519	0.8996	0.8996	0.9000	0.9000	0.9122	0.9194	1.0003	0.9597	0.9005	0.8980	0.8980	0.7813	0.7813	0.8583	0.8852	0.9343	0.9261	0.7939	0.7686	1.2712	1.2835	0.9797	1.3045	1.2712	0.9070	0.0029
KF461206.1 Narcine bancroftii vo	1.1899	1.1899	0.9463	1.2164	1.0772	1.3379	1.3448	1.1897	1.2085	0.9521	0.9709	0.9995	1.0850	1.0850	1.2127	1.2127	1.2798	1.2798	1.1635	1.1564	0.9485	0.8640	0.9847	1.1013	1.1013	1.1494	1.1494	0.9739	1.0488	1.3884	1.3943	0.9264	0.9565	0.9366	0.9127	0.9310	0.9141	0.9366	0.9040	1.3562	1.3440
JX124815.1 Narcine brasiliensis	1.1374	1.1374	0.8955	1.1670	1.0394	1.2798	1.2868	1.1539	1.1721	0.9105	0.9374	0.9652	1.0320	1.0320	1.1572	1.1572	1.2287	1.2287	1.1153	1.1082	0.9075	0.8183	0.9410	1.0538	1.0538	1.1085	1.1085	0.9187	0.9952	1.3295	1.3356	0.8904	0.9198	0.8999	0.8763	0.8835	0.8784	0.8999	0.8562	1.3163	1.3040	0.0074
JQ365452.1 Narcine brasiliensis	1.1374	1.1374	0.8955	1.1670	1.0394	1.2798	1.2868	1.1539	1.1721	0.9105	0.9374	0.9652	1.0320	1.0320	1.1572	1.1572	1.2287	1.2287	1.1153	1.1082	0.9075	0.8183	0.9410	1.0538	1.0538	1.1085	1.1085	0.9187	0.9952	1.3295	1.3356	0.8904	0.9198	0.8999	0.8763	0.8835	0.8784	0.8999	0.8562	1.3163	1.3040	0.0074	0.0000
FJ237832.1 Narcine brevilabiata	1.2026	1.2026	1.1607	1.3411	1.0976	1.2061	1.1994	1.2657	1.2128	0.9651	0.9715	0.9496	1.0736	1.0736	1.2752	1.2752	1.2407	1.2407	1.2442	1.2442	0.9602	0.9076	0.9460	1.1826	1.1826	1.1389	1.1389	1.1626	1.0152	1.2401	1.2463	1.1190	1.0800	0.8314	0.8608	1.1026	0.7995	0.8314	0.9148	1.5165	1.5112	0.3982	0.3896	0.3896
FJ237831.1 Narcine brevilabiata	1.2026	1.2026	1.1607	1.3411	1.0976	1.2061	1.1994	1.2657	1.2128	0.9651	0.9715	0.9496	1.0736	1.0736	1.2752	1.2752	1.2407	1.2407	1.2442	1.2442	0.9602	0.9076	0.9460	1.1826	1.1826	1.1389	1.1389	1.1626	1.0152	1.2401	1.2463	1.1190	1.0800	0.8314	0.8608	1.1026	0.7995	0.8314	0.9148	1.5165	1.5112	0.3982	0.3896	0.3896	0.0000
FJ583678.1 Narcine brunnea vouch	1.3659	1.3659	1.3302	1.7067	1.3097	1.6509	1.6577	1.4618	1.4945	1.2245	1.2093	1.2473	1.3602	1.3602	1.5818	1.5818	1.5393	1.5393	1.3904	1.3904	1.3571	1.2193	1.2356	1.3382	1.3382	1.4317	1.4317	1.3125	1.3150	1.7112	1.7167	1.2403	1.2089	0.9112	0.8951	1.2217	0.8751	0.9112	0.9991	1.6976	1.6723	0.6491	0.6501	0.6501	0.2592	0.2592
KF899604.1 Narcine cf. oculifera	1.1820	1.1820	1.1616	1.2815	1.1434	1.2090	1.2023	1.2615	1.2221	0.9681	0.9745	0.9525	1.0623	1.0623	1.2370	1.2370	1.2563	1.2563	1.2268	1.2268	1.0433	0.9896	0.9850	1.1788	1.1788	1.1724	1.1724	1.1011	1.0244	1.2429	1.2491	1.1272	1.0881	0.8464	0.8761	1.0902	0.8283	0.8464	0.9081	1.4984	1.4813	0.5048	0.5086	0.5086	0.0803	0.0803	0.2389
KF899602.1 Narcine cf. oculifera	1.1816	1.1816	1.1537	1.2806	1.1427	1.2082	1.2015	1.2607	1.2213	0.9745	0.9809	0.9589	1.0687	1.0687	1.2362	1.2362	1.2484	1.2484	1.2190	1.2190	1.0360	0.9822	0.9914	1.1709	1.1709	1.1716	1.1716	1.1004	1.0311	1.2421	1.2483	1.1201	1.0810	0.8334	0.8628	1.0964	0.8153	0.8334	0.9010	1.4847	1.4674	0.4993	0.5031	0.5031	0.0781	0.0781	0.2389	0.0043
EU398929.1 Narcine lasti voucher	1.1339	1.1339	1.0898	1.3307	1.2517	1.3191	1.3191	1.2719	1.2633	1.1144	1.0844	1.0773	1.2549	1.2549	1.2301	1.2301	1.3254	1.3254	1.1415	1.1336	1.2554	1.2164	1.1144	1.1729	1.1729	1.2261	1.2261	0.8582	1.1847	1.3470	1.3382	1.1765	1.1765	0.9947	0.9947	1.2361	0.9677	0.9947	1.1209	1.1767	1.1051	0.6481	0.6319	0.6319	0.6772	0.6772	0.7468	0.6596	0.6659
EU398927.1 Narcine lasti voucher	0.9527	0.9527	0.9253	1.2626	1.1862	1.1653	1.1581	1.2025	1.1230	0.9442	0.9092	0.8661	1.0997	1.0997	1.1441	1.1441	1.0996	1.0996	0.9882	0.9809	1.0616	1.0357	0.9466	1.0131	1.0131	1.2074	1.2074	0.8744	1.0203	1.2157	1.2073	1.0087	0.9850	0.8425	0.8687	1.0907	0.8220	0.8425	0.9171	1.0132	0.9920	0.5684	0.5487	0.5487	0.5735	0.5735	0.6773	0.5637	0.5693
KF899600.1 Narcine maculata vouc	1.7487	1.7487	1.5136	1.4668	1.2192	1.4833	1.4765	1.4312	1.4687	1.1199	1.0973	1.1317	1.1813	1.1813	1.4154	1.4154	1.4154	1.4154	1.3396	1.3396	1.3159	1.1832	1.1407	1.2730	1.2730	1.2169	1.2169	0.9918	1.1633	1.4937	1.4996	1.5594	1.5146	1.1579	1.1397	1.3260	1.1161	1.1579	1.1495	1.3903	1.3553	0.5570	0.5564	0.5564	0.3165	0.3165	0.2835	0.2846	0.2889
KF899599.1 Narcine maculata vouc	1.7487	1.7487	1.5136	1.4668	1.2192	1.4833	1.4765	1.4312	1.4687	1.1199	1.0973	1.1317	1.1813	1.1813	1.4154	1.4154	1.4154	1.4154	1.3396	1.3396	1.3159	1.1832	1.1407	1.2730	1.2730	1.2169	1.2169	0.9918	1.1633	1.4937	1.4996	1.5594	1.5146	1.1579	1.1397	1.3260	1.1161	1.1579	1.1495	1.3903	1.3553	0.5570	0.5564	0.5564	0.3165	0.3165	0.2835	0.2846	0.2889
EU398932.1 Narcine westraliensis	0.7791	0.7791	0.8745	1.1591	0.8985	1.0969	1.0969	1.0449	0.9791	0.8077	0.7942	0.7700	0.8793	0.8793	1.0383	1.0383	0.9080	0.9080	0.8806	0.8806	0.8930	0.8632	0.7830	0.8468	0.8468	0.9170	0.9170	0.6173	0.8918	1.1230	1.1148	0.8318	0.8063	0.7401	0.7529	0.9415	0.7305	0.7401	0.7540	0.8878	0.8828	0.5433	0.5776	0.5776	0.5953	0.5953	0.6317	0.5262	0.5317
EU398931.1 Narcine westraliensis	0.7507	0.7507	0.8430	1.1421	0.8858	1.0552	1.0552	0.9970	0.9342	0.7802	0.7669	0.7437	0.8464	0.8464	1.0235	1.0235	0.8672	0.8672	0.8411	0.8411	0.8615	0.8327	0.7792	0.8087	0.8087	0.8884	0.8884	0.5954	0.8501	1.1070	1.0989	0.8203	0.7952	0.7304	0.7428	0.9295	0.7211	0.7304	0.7444	0.8755	0.8558	0.5163	0.5493	0.5493	0.5718	0.5718	0.6127	0.5065	0.5120
KF899607.1 Narcine sp. KKB2014	1.2370	1.2370	1.3098	1.4949	1.1522	1.4415	1.4350	1.3190	1.3472	1.0861	1.0784	1.1042	1.1542	1.1542	1.3998	1.3998	1.3303	1.3303	1.2257	1.2257	1.2393	1.1197	1.0995	1.1791	1.1791	1.2277	1.2277	1.1123	1.1163	1.4818	1.4876	1.4308	1.3859	1.0441	1.0264	1.3828	1.0189	1.0441	1.1727	1.4853	1.4669	0.5888	0.5885	0.5885	0.2472	0.2472	0.0626	0.2483	0.2484
KF899606.1 Narcine sp. KKB2014	1.2370	1.2370	1.3098	1.4949	1.1522	1.4415	1.4350	1.3190	1.3472	1.0861	1.0784	1.1042	1.1542	1.1542	1.3998	1.3998	1.3303	1.3303	1.2257	1.2257	1.2393	1.1197	1.0995	1.1791	1.1791	1.2277	1.2277	1.1123	1.1163	1.4818	1.4876	1.4308	1.3859	1.0441	1.0264	1.3828	1.0189	1.0441	1.1727	1.4853	1.4669	0.5888	0.5885	0.5885	0.2472	0.2472	0.0626	0.2483	0.2484
KF808207.1 Gymnura altavela vouc	0.6208	0.6208	0.7277	0.8456	0.7484	0.7799	0.7864	0.8411	0.8038	0.7190	0.6878	0.6736	0.7812	0.7812	0.8504	0.8504	0.8585	0.8585	0.8264	0.8329	0.8061	0.7734	0.7034	0.8657	0.8657	0.8068	0.8068	0.7969	0.7323	0.7999	0.7925	0.8352	0.8193	0.8192	0.8337	0.8981	0.8028	0.8192	0.7953	0.8619	0.8821	1.0676	1.0385	1.0385	0.9903	0.9903	1.5074	0.9356	0.9490
KC015432.1 Gymnura altavela vouc	0.5868	0.5868	0.7342	0.8385	0.7752	0.7795	0.7859	0.8127	0.7892	0.7066	0.6877	0.6735	0.7746	0.7746	0.8370	0.8370	0.9056	0.9056	0.8471	0.8536	0.7924	0.7596	0.7095	0.8863	0.8863	0.8197	0.8197	0.7523	0.7395	0.7995	0.7921	0.8411	0.8251	0.8010	0.8152	0.9042	0.7790	0.8010	0.8156	0.8880	0.9085	1.0568	1.0276	1.0276	0.9782	0.9782	1.4620	0.9227	0.9225
KY176499.1 Gymnura altavela vouc	0.6284	0.6284	0.7326	0.8960	0.7930	0.8007	0.8074	0.8653	0.8258	0.7363	0.7042	0.6754	0.8017	0.8017	0.8943	0.8943	0.8772	0.8772	0.8506	0.8574	0.8197	0.7998	0.7206	0.8917	0.8917	0.8206	0.8206	0.8219	0.7513	0.8381	0.8305	0.9068	0.8887	0.8695	0.8863	0.9571	0.8516	0.8695	0.8321	0.8541	0.8605	1.0600	1.0309	1.0309	1.0408	1.0408	1.5635	0.9608	0.9746
EU398797.1 Gymnura australis vou	0.5697	0.5697	0.6688	0.7180	0.6395	0.7934	0.8001	0.6856	0.6791	0.5966	0.6338	0.6208	0.7150	0.7150	0.7296	0.7296	0.8239	0.8239	0.8184	0.8115	0.7213	0.6970	0.6166	0.8513	0.8513	0.6521	0.6521	0.7868	0.7047	0.8137	0.8062	0.9269	0.9017	0.8655	0.8635	0.9756	0.8472	0.8655	0.8421	0.8566	0.8712	0.8149	0.7747	0.7747	0.9025	0.9025	1.0848	0.8892	0.8890
DQ108155.1 Gymnura australis vou	0.5762	0.5762	0.6753	0.7245	0.6460	0.8001	0.8067	0.6923	0.6857	0.6031	0.6401	0.6270	0.7214	0.7214	0.7362	0.7362	0.8309	0.8309	0.8253	0.8184	0.7278	0.7035	0.6231	0.8582	0.8582	0.6589	0.6589	0.7937	0.7112	0.8202	0.8126	0.9334	0.9081	0.8720	0.8701	0.9824	0.8537	0.8720	0.8486	0.8637	0.8784	0.8089	0.7688	0.7688	0.8960	0.8960	1.0925	0.8826	0.8824
JN184060.1 Gymnura crebripunctat	0.7588	0.7588	0.7702	0.8833	0.8521	0.9846	0.9846	0.9023	0.9450	0.8383	0.8390	0.8395	0.8685	0.8685	0.8790	0.8790	1.0139	1.0139	0.9297	0.9223	0.9146	0.8797	0.8522	0.9678	0.9678	0.9136	0.9136	0.8924	0.8374	0.9948	0.9865	0.9853	0.9853	0.8511	0.8511	0.9835	0.8320	0.8511	0.9662	0.9183	0.9343	0.8812	0.8620	0.8620	0.9597	0.9597	1.4174	0.9510	0.9438
EU398802.1 Gymnura japonica vouc	0.7049	0.7049	0.7576	0.8640	0.7348	0.8110	0.8179	0.7813	0.7438	0.7515	0.7462	0.7314	0.7675	0.7675	0.8506	0.8506	0.8367	0.8367	0.8385	0.8317	0.8405	0.8080	0.7616	0.8634	0.8634	0.7364	0.7364	0.8408	0.7783	0.8380	0.8302	0.8148	0.7919	0.7796	0.7938	0.9405	0.7630	0.7796	0.8453	0.9743	0.9980	0.9263	0.9135	0.9135	0.9961	0.9961	1.4907	0.9764	0.9761
EU398800.1 Gymnura japonica vouc	0.7049	0.7049	0.7576	0.8640	0.7348	0.8110	0.8179	0.7813	0.7438	0.7515	0.7462	0.7314	0.7675	0.7675	0.8506	0.8506	0.8367	0.8367	0.8385	0.8317	0.8405	0.8080	0.7616	0.8634	0.8634	0.7364	0.7364	0.8408	0.7783	0.8380	0.8302	0.8148	0.7919	0.7796	0.7938	0.9405	0.7630	0.7796	0.8453	0.9743	0.9980	0.9263	0.9135	0.9135	0.9961	0.9961	1.4907	0.9764	0.9761
GU440333.1 Gymnura marmorata vou	0.7609	0.7609	0.7484	0.8613	0.8090	0.9699	0.9767	0.8869	0.9266	0.7874	0.7946	0.8245	0.8163	0.8163	0.8464	0.8464	0.9756	0.9756	0.8845	0.8776	0.9304	0.8394	0.7994	0.9124	0.9124	0.8895	0.8895	0.8357	0.7861	0.9863	0.9787	0.9462	0.9268	0.8363	0.8226	0.9752	0.8191	0.8363	0.9010	0.8835	0.8974	0.8764	0.8528	0.8528	0.9466	0.9466	1.3048	0.9449	0.9383
KF929941.1 Gymnura marmorata vou	0.7609	0.7609	0.7484	0.8613	0.8090	0.9699	0.9767	0.8869	0.9266	0.7874	0.7946	0.8245	0.8163	0.8163	0.8464	0.8464	0.9756	0.9756	0.8845	0.8776	0.9304	0.8394	0.7994	0.9124	0.9124	0.8895	0.8895	0.8357	0.7927	0.9863	0.9787	0.9462	0.9268	0.8363	0.8226	0.9752	0.8191	0.8363	0.9010	0.8835	0.8974	0.8821	0.8585	0.8585	0.9529	0.9529	1.3112	0.9368	0.9301
GU225294.1 Gymnura micrura vouch	0.7365	0.7365	0.6901	0.7712	0.7749	0.7883	0.7950	0.8076	0.7996	0.6013	0.6192	0.6258	0.7954	0.7954	0.7323	0.7323	0.8798	0.8798	0.9268	0.9200	0.7436	0.6766	0.6209	0.9687	0.9687	0.8262	0.8262	0.7248	0.7751	0.8378	0.8300	0.8467	0.8729	0.7398	0.7254	0.9470	0.7164	0.7398	0.8335	1.0257	1.0270	0.7262	0.7036	0.7036	0.9166	0.9166	1.3225	0.9607	0.9605
HQ945999.1 Gymnura natalensis vo	0.6003	0.6003	0.7215	0.8533	0.7563	0.7875	0.7939	0.8491	0.8116	0.7263	0.6953	0.6810	0.7751	0.7751	0.8581	0.8581	0.8665	0.8665	0.8344	0.8409	0.8000	0.7673	0.7109	0.8737	0.8737	0.7859	0.7859	0.7969	0.7401	0.8072	0.7999	0.8294	0.8135	0.8264	0.8411	0.8920	0.8100	0.8264	0.8028	0.8697	0.8900	1.0692	1.0401	1.0401	0.9981	0.9981	1.5091	0.9291	0.9426
HQ945971.1 Gymnura natalensis vo	0.6131	0.6131	0.7339	0.8657	0.7690	0.7996	0.8060	0.8476	0.8101	0.7382	0.7074	0.6929	0.7874	0.7874	0.8705	0.8705	0.8794	0.8794	0.8472	0.8537	0.8123	0.7796	0.7232	0.8864	0.8864	0.7990	0.7990	0.8038	0.7526	0.8189	0.8117	0.8352	0.8193	0.8321	0.8470	0.8981	0.8157	0.8321	0.8088	0.8692	0.8895	1.0751	1.0459	1.0459	1.0105	1.0105	1.5216	0.9422	0.9556
HQ946000.1 Gymnura natalensis vo	0.6003	0.6003	0.7215	0.8533	0.7563	0.7875	0.7939	0.8491	0.8116	0.7263	0.6953	0.6810	0.7751	0.7751	0.8581	0.8581	0.8665	0.8665	0.8344	0.8409	0.8000	0.7673	0.7109	0.8737	0.8737	0.7859	0.7859	0.7969	0.7401	0.8072	0.7999	0.8294	0.8135	0.8264	0.8411	0.8920	0.8100	0.8264	0.8028	0.8697	0.8900	1.0692	1.0401	1.0401	0.9981	0.9981	1.5091	0.9291	0.9426
HQ945982.1 Gymnura natalensis vo	0.5935	0.5935	0.7278	0.8596	0.7496	0.7936	0.8000	0.8423	0.8049	0.7263	0.6953	0.6810	0.7686	0.7686	0.8644	0.8644	0.8597	0.8597	0.8275	0.8341	0.8000	0.7673	0.7109	0.8669	0.8669	0.7790	0.7790	0.7897	0.7334	0.8132	0.8059	0.8230	0.8072	0.8202	0.8348	0.8854	0.8039	0.8202	0.7964	0.8697	0.8900	1.0627	1.0336	1.0336	0.9914	0.9914	1.5157	0.9220	0.9356
HQ945972.1 Gymnura natalensis vo	0.5934	0.5934	0.7203	0.8921	0.7952	0.8029	0.8096	0.8679	0.8282	0.7320	0.6996	0.6846	0.7897	0.7897	0.8971	0.8971	0.8871	0.8871	0.8532	0.8600	0.8157	0.7815	0.7161	0.8945	0.8945	0.7936	0.7936	0.7969	0.7533	0.8404	0.8328	0.8774	0.8596	0.8601	0.8767	0.9398	0.8422	0.8601	0.8362	0.9104	0.9169	1.1063	1.0753	1.0753	1.0316	1.0316	1.5593	0.9495	0.9635
KF899445.1 Gymnura poecilura vou	0.7494	0.7494	0.8434	0.7629	0.7010	0.8650	0.8713	0.7429	0.7173	0.8781	0.8778	0.8525	0.8131	0.8131	0.7934	0.7934	0.7879	0.7879	0.8316	0.8251	0.9659	0.9301	0.8852	0.8145	0.8145	0.6725	0.6725	0.8390	0.7996	0.8887	0.8815	0.7726	0.7583	0.7296	0.7320	0.8884	0.7091	0.7296	0.7853	0.7778	0.7894	0.9156	0.8768	0.8768	1.0216	1.0216	1.2148	1.0011	0.9929
KF899442.1 Gymnura poecilura vou	0.7494	0.7494	0.8434	0.7629	0.7010	0.8650	0.8713	0.7429	0.7173	0.8842	0.8839	0.8586	0.8131	0.8131	0.8057	0.8057	0.7942	0.7942	0.8316	0.8251	0.9722	0.9364	0.8914	0.8145	0.8145	0.6725	0.6725	0.8390	0.7996	0.8887	0.8815	0.7726	0.7583	0.7296	0.7320	0.8884	0.7091	0.7296	0.7853	0.7650	0.7765	0.9156	0.8768	0.8768	1.0282	1.0282	1.2218	1.0078	0.9996
KF899450.1 Gymnura sp. A KKB201	0.6837	0.6837	0.8907	0.8071	0.8257	0.9371	0.9371	0.8269	0.8486	0.8764	0.8977	0.8843	0.8987	0.8987	0.8755	0.8755	0.8407	0.8407	0.8806	0.8736	0.9822	0.9388	0.8792	0.8681	0.8681	0.8342	0.8342	0.9304	0.8886	0.9703	0.9621	0.9053	0.9053	0.8080	0.8132	0.9525	0.8080	0.8080	0.8611	1.0118	1.0118	1.0925	1.0493	1.0493	1.1802	1.1802	1.3434	1.0892	1.0880
KF899448.1 Gymnura sp. A KKB201	0.7048	0.7048	0.8976	0.7990	0.8032	0.9431	0.9431	0.8341	0.8405	0.8694	0.8908	0.8774	0.9057	0.9057	0.8672	0.8672	0.8475	0.8475	0.8874	0.8804	0.9749	0.9315	0.8722	0.8604	0.8604	0.8117	0.8117	0.9231	0.8957	0.9762	0.9680	0.9051	0.9051	0.8078	0.8131	0.9523	0.8078	0.8078	0.8609	1.0187	1.0187	1.0922	1.0491	1.0491	1.1734	1.1734	1.3361	1.0819	1.0808
EU398808.1 Aetoplatea zonura vou	0.6861	0.6861	0.8216	0.9096	0.7573	0.9632	0.9697	0.8471	0.8421	0.8658	0.8715	0.8597	0.8454	0.8454	0.9523	0.9523	0.7701	0.7701	0.8155	0.8221	1.0001	0.9646	0.8665	0.8173	0.8173	0.7829	0.7829	0.9016	0.8018	0.9851	0.9778	0.7479	0.7400	0.7484	0.7667	0.8004	0.7335	0.7484	0.7345	0.7789	0.7980	0.8835	0.8527	0.8527	0.9623	0.9623	1.4033	0.9205	0.9203
EU398805.1 Aetoplatea zonura vou	0.6861	0.6861	0.8216	0.9096	0.7573	0.9632	0.9697	0.8471	0.8421	0.8658	0.8715	0.8597	0.8454	0.8454	0.9523	0.9523	0.7701	0.7701	0.8155	0.8221	1.0001	0.9646	0.8665	0.8173	0.8173	0.7829	0.7829	0.9016	0.8018	0.9851	0.9778	0.7479	0.7400	0.7484	0.7667	0.8004	0.7335	0.7484	0.7345	0.7789	0.7980	0.8835	0.8527	0.8527	0.9623	0.9623	1.4033	0.9205	0.9203
JF493929.1 Myliobatis aquila vou	0.5464	0.5464	0.6117	0.8594	0.8141	0.7676	0.7746	0.8924	0.9048	0.6461	0.6711	0.6653	0.8017	0.8017	0.7816	0.7816	0.9106	0.9106	0.8291	0.8220	0.7811	0.7164	0.6670	0.8113	0.8113	0.9028	0.9028	0.7609	0.7931	0.7761	0.7682	0.7688	0.7470	0.6183	0.6194	0.8451	0.6059	0.6183	0.6971	0.8875	0.8957	0.8118	0.7766	0.7766	0.7984	0.7984	1.1163	0.7432	0.7287
JF493927.1 Myliobatis aquila vou	0.5297	0.5297	0.5935	0.8345	0.7906	0.7439	0.7508	0.8730	0.8852	0.6269	0.6516	0.6455	0.7788	0.7788	0.7584	0.7584	0.8895	0.8895	0.8104	0.8034	0.7580	0.6951	0.6471	0.7932	0.7932	0.8764	0.8764	0.7377	0.7703	0.7529	0.7450	0.7861	0.7636	0.6378	0.6391	0.8647	0.6248	0.6378	0.7134	0.9156	0.9246	0.7893	0.7549	0.7549	0.8166	0.8166	1.1516	0.7669	0.7523
EU398921.1 Myliobatis australis	0.5160	0.5160	0.5575	0.7540	0.6732	0.6969	0.7033	0.7651	0.7695	0.5582	0.5938	0.5926	0.6954	0.6954	0.6990	0.6990	0.7502	0.7502	0.7035	0.6969	0.7227	0.6612	0.5641	0.6755	0.6755	0.7450	0.7450	0.6572	0.6803	0.7122	0.7049	0.7465	0.7317	0.6279	0.6292	0.8056	0.6149	0.6279	0.6956	1.0414	1.0690	0.7665	0.7387	0.7387	0.8357	0.8357	1.2269	0.8351	0.8208
DQ108130.1 Myliobatis australis	0.5160	0.5160	0.5575	0.7540	0.6732	0.6969	0.7033	0.7651	0.7695	0.5582	0.5938	0.5926	0.6954	0.6954	0.6990	0.6990	0.7502	0.7502	0.7035	0.6969	0.7227	0.6612	0.5641	0.6755	0.6755	0.7450	0.7450	0.6572	0.6803	0.7122	0.7049	0.7465	0.7317	0.6279	0.6292	0.8056	0.6149	0.6279	0.6956	1.0414	1.0690	0.7605	0.7327	0.7327	0.8357	0.8357	1.2201	0.8351	0.8208
EU489721.1 Myliobatis californic	0.5265	0.5265	0.5932	0.8215	0.8048	0.6994	0.6994	0.8260	0.8166	0.6845	0.7194	0.7060	0.8296	0.8296	0.7393	0.7393	0.8619	0.8619	0.9007	0.8932	0.7961	0.7627	0.6845	0.8568	0.8568	0.8326	0.8326	0.7105	0.8275	0.7362	0.7271	0.8338	0.8338	0.6406	0.6406	0.8702	0.6406	0.6406	0.8265	1.0099	1.0020	0.9418	0.9074	0.9074	0.9038	0.9038	1.3953	0.8495	0.8482
GU440417.1 Myliobatis californic	0.5762	0.5762	0.6805	0.7902	0.7515	0.7033	0.7101	0.7667	0.7329	0.5817	0.6190	0.6009	0.7131	0.7131	0.6860	0.6860	0.8360	0.8360	0.7454	0.7385	0.7085	0.6790	0.5883	0.7083	0.7083	0.7951	0.7951	0.7631	0.7173	0.7130	0.7052	0.7568	0.7415	0.6169	0.6377	0.8483	0.6042	0.6169	0.7327	0.9568	0.9741	0.8278	0.7979	0.7979	0.8306	0.8306	1.1788	0.8385	0.8246
KM364885.1 Myliobatis californic	0.4581	0.4581	0.5360	0.8277	0.7702	0.7315	0.7315	0.7954	0.7853	0.6581	0.6972	0.6897	0.7656	0.7656	0.7385	0.7385	0.8142	0.8142	0.8648	0.8566	0.7520	0.7520	0.6581	0.8274	0.8274	0.8001	0.8001	0.6342	0.7979	0.7618	0.7517	0.9188	0.9188	0.6746	0.6746	0.9603	0.6746	0.6746	0.9043	0.8139	0.8048	0.9933	0.9526	0.9526	0.9174	0.9174	1.3348	0.8303	0.8288
KF317725.1 Myliobatis californic	0.5311	0.5311	0.5884	0.8233	0.8136	0.7046	0.7046	0.8343	0.8516	0.6388	0.6715	0.6862	0.8312	0.8312	0.7433	0.7433	0.9606	0.9606	0.9072	0.9000	0.8010	0.7087	0.6388	0.8577	0.8577	0.8605	0.8605	0.7033	0.8292	0.7403	0.7315	0.8515	0.8515	0.6618	0.6446	0.9167	0.6473	0.6618	0.8445	1.0229	1.0153	0.8391	0.8028	0.8028	0.9049	0.9049	1.3034	0.8462	0.8450
KU737874.1 Myliobatis chilensis	0.5778	0.5778	0.6460	0.8740	0.8001	0.8047	0.8118	0.8766	0.8313	0.6451	0.6701	0.6573	0.8016	0.8016	0.7693	0.7693	0.9012	0.9012	0.8404	0.8334	0.7806	0.7420	0.6467	0.8008	0.8008	0.8343	0.8343	0.7423	0.7847	0.8126	0.8044	0.7408	0.7261	0.6177	0.6382	0.8449	0.6053	0.6177	0.7343	0.9950	1.0136	0.7553	0.7201	0.7201	0.8370	0.8370	1.2162	0.8167	0.8028
KU737866.1 Myliobatis chilensis	0.5778	0.5778	0.6460	0.8740	0.8001	0.8047	0.8118	0.8766	0.8313	0.6451	0.6701	0.6573	0.8016	0.8016	0.7693	0.7693	0.9012	0.9012	0.8404	0.8334	0.7806	0.7420	0.6467	0.8008	0.8008	0.8343	0.8343	0.7423	0.7847	0.8126	0.8044	0.7408	0.7261	0.6177	0.6382	0.8449	0.6053	0.6177	0.7343	0.9950	1.0136	0.7553	0.7201	0.7201	0.8370	0.8370	1.2162	0.8167	0.8028
KF930155.1 Myliobatis freminvill	0.5923	0.5923	0.6454	0.8549	0.8180	0.7300	0.7370	0.9312	0.9227	0.6973	0.7098	0.7369	0.8189	0.8189	0.7716	0.7716	0.9592	0.9592	0.8740	0.8670	0.8437	0.7703	0.7065	0.8123	0.8123	0.8942	0.8942	0.7669	0.8145	0.7394	0.7314	0.8485	0.8241	0.7161	0.7184	0.9615	0.7016	0.7161	0.8184	0.9314	0.9406	0.9067	0.8712	0.8712	0.9249	0.9249	1.2848	0.8467	0.8456
KT075326.1 Myliobatis freminvill	0.5923	0.5923	0.6454	0.8549	0.8180	0.7300	0.7370	0.9312	0.9227	0.6973	0.7098	0.7369	0.8189	0.8189	0.7716	0.7716	0.9592	0.9592	0.8740	0.8670	0.8437	0.7703	0.7065	0.8123	0.8123	0.8942	0.8942	0.7669	0.8145	0.7394	0.7314	0.8485	0.8241	0.7161	0.7184	0.9615	0.7016	0.7161	0.8184	0.9314	0.9406	0.9067	0.8712	0.8712	0.9249	0.9249	1.2848	0.8467	0.8456
EU074489.1 Myliobatis goodei iso	0.5019	0.5019	0.5461	0.8126	0.7425	0.7177	0.7244	0.7888	0.7881	0.6139	0.6496	0.6567	0.7955	0.7955	0.7337	0.7337	0.8750	0.8750	0.7804	0.7736	0.7523	0.6789	0.6211	0.7512	0.7512	0.8224	0.8224	0.6802	0.7744	0.7270	0.7193	0.7524	0.7378	0.5859	0.5866	0.8457	0.5742	0.5859	0.7378	0.9159	0.9389	0.7653	0.7309	0.7309	0.7995	0.7995	1.0386	0.7608	0.7467
JQ305803.1 Myliobatis goodei vou	0.6022	0.6022	0.6382	0.8535	0.7755	0.8058	0.8128	0.8562	0.8123	0.6382	0.6506	0.6383	0.7312	0.7312	0.7571	0.7571	0.8932	0.8932	0.8480	0.8413	0.7573	0.7194	0.6335	0.8095	0.8095	0.8419	0.8419	0.7574	0.7204	0.8135	0.8055	0.7366	0.7224	0.5980	0.6177	0.7885	0.5862	0.5980	0.7007	1.0062	1.0245	0.8291	0.7932	0.7932	0.8672	0.8672	1.2507	0.8041	0.7899
JQ305809.1 Myliobatis goodei vou	0.6022	0.6022	0.6382	0.8535	0.7755	0.8058	0.8128	0.8562	0.8123	0.6382	0.6506	0.6383	0.7312	0.7312	0.7571	0.7571	0.8932	0.8932	0.8480	0.8413	0.7573	0.7194	0.6335	0.8095	0.8095	0.8419	0.8419	0.7574	0.7204	0.8135	0.8055	0.7366	0.7224	0.5980	0.6177	0.7885	0.5862	0.5980	0.7007	1.0062	1.0245	0.8291	0.7932	0.7932	0.8672	0.8672	1.2507	0.8041	0.7899
JQ305808.1 Myliobatis goodei vou	0.6022	0.6022	0.6382	0.8535	0.7755	0.8058	0.8128	0.8562	0.8123	0.6382	0.6506	0.6383	0.7312	0.7312	0.7571	0.7571	0.8932	0.8932	0.8480	0.8413	0.7573	0.7194	0.6335	0.8095	0.8095	0.8419	0.8419	0.7574	0.7204	0.8135	0.8055	0.7366	0.7224	0.5980	0.6177	0.7885	0.5862	0.5980	0.7007	1.0062	1.0245	0.8291	0.7932	0.7932	0.8672	0.8672	1.2507	0.8041	0.7899
JQ305807.1 Myliobatis goodei vou	0.6022	0.6022	0.6382	0.8535	0.7755	0.8058	0.8128	0.8562	0.8123	0.6382	0.6506	0.6383	0.7312	0.7312	0.7571	0.7571	0.8932	0.8932	0.8480	0.8413	0.7573	0.7194	0.6335	0.8095	0.8095	0.8419	0.8419	0.7574	0.7204	0.8135	0.8055	0.7366	0.7224	0.5980	0.6177	0.7885	0.5862	0.5980	0.7007	1.0062	1.0245	0.8291	0.7932	0.7932	0.8672	0.8672	1.2507	0.8041	0.7899
JQ305806.1 Myliobatis goodei vou	0.6022	0.6022	0.6382	0.8535	0.7755	0.8058	0.8128	0.8562	0.8123	0.6382	0.6506	0.6383	0.7312	0.7312	0.7571	0.7571	0.8932	0.8932	0.8480	0.8413	0.7573	0.7194	0.6335	0.8095	0.8095	0.8419	0.8419	0.7574	0.7204	0.8135	0.8055	0.7366	0.7224	0.5980	0.6177	0.7885	0.5862	0.5980	0.7007	1.0062	1.0245	0.8291	0.7932	0.7932	0.8672	0.8672	1.2507	0.8041	0.7899
JQ305805.1 Myliobatis goodei vou	0.6022	0.6022	0.6382	0.8535	0.7755	0.8058	0.8128	0.8562	0.8123	0.6382	0.6506	0.6383	0.7312	0.7312	0.7571	0.7571	0.8932	0.8932	0.8480	0.8413	0.7573	0.7194	0.6335	0.8095	0.8095	0.8419	0.8419	0.7574	0.7204	0.8135	0.8055	0.7366	0.7224	0.5980	0.6177	0.7885	0.5862	0.5980	0.7007	1.0062	1.0245	0.8291	0.7932	0.7932	0.8672	0.8672	1.2507	0.8041	0.7899
JQ305804.1 Myliobatis goodei vou	0.6022	0.6022	0.6382	0.8535	0.7755	0.8058	0.8128	0.8562	0.8123	0.6382	0.6506	0.6383	0.7312	0.7312	0.7571	0.7571	0.8932	0.8932	0.8480	0.8413	0.7573	0.7194	0.6335	0.8095	0.8095	0.8419	0.8419	0.7574	0.7204	0.8135	0.8055	0.7366	0.7224	0.5980	0.6177	0.7885	0.5862	0.5980	0.7007	1.0062	1.0245	0.8291	0.7932	0.7932	0.8672	0.8672	1.2507	0.8041	0.7899
KU737880.1 Myliobatis peruvianus	0.6136	0.6136	0.6070	0.8847	0.8388	0.7847	0.7917	0.9174	0.9097	0.6849	0.6850	0.6857	0.8378	0.8378	0.7854	0.7854	0.9849	0.9849	0.8748	0.8679	0.8180	0.7449	0.6811	0.8345	0.8345	0.9223	0.9223	0.7644	0.8163	0.7929	0.7848	0.8039	0.7878	0.6541	0.6556	0.8888	0.6409	0.6541	0.7661	0.9794	1.0041	0.7396	0.7066	0.7066	0.7787	0.7787	1.1028	0.7915	0.7778
KU737878.1 Myliobatis peruvianus	0.6136	0.6136	0.6070	0.8847	0.8388	0.7847	0.7917	0.9174	0.9097	0.6849	0.6850	0.6857	0.8378	0.8378	0.7854	0.7854	0.9849	0.9849	0.8748	0.8679	0.8180	0.7449	0.6811	0.8345	0.8345	0.9223	0.9223	0.7644	0.8163	0.7929	0.7848	0.8039	0.7878	0.6541	0.6556	0.8888	0.6409	0.6541	0.7661	0.9794	1.0041	0.7396	0.7066	0.7066	0.7787	0.7787	1.1028	0.7915	0.7778
KP267630.1 Myliobatis tobijei is	0.5814	0.5814	0.6421	0.8385	0.7968	0.8595	0.8661	0.8955	0.9131	0.6228	0.6610	0.6733	0.7975	0.7975	0.7854	0.7854	0.9131	0.9131	0.8554	0.8488	0.7967	0.7286	0.6426	0.8245	0.8245	0.8867	0.8867	0.7655	0.7884	0.8655	0.8580	0.7915	0.7694	0.6654	0.6670	0.8953	0.6524	0.6654	0.7616	0.9397	0.9488	0.8139	0.7859	0.7859	0.8799	0.8799	1.1983	0.8287	0.8143
EU398924.1 Myliobatis tobijei vo	0.6066	0.6066	0.6495	0.8631	0.8139	0.8846	0.8912	0.9208	0.9384	0.6359	0.6746	0.6873	0.8083	0.8083	0.8085	0.8085	0.9340	0.9340	0.8679	0.8612	0.8138	0.7440	0.6562	0.8363	0.8363	0.9065	0.9065	0.7760	0.7990	0.8901	0.8826	0.8089	0.7862	0.6732	0.6749	0.9091	0.6598	0.6732	0.7328	0.9676	0.9775	0.8246	0.7960	0.7960	0.8482	0.8482	1.1559	0.7984	0.7841
JQ305824.1 Myliobatis sp. JMDAA	0.4962	0.4962	0.5403	0.8126	0.7364	0.7114	0.7181	0.7825	0.7818	0.6081	0.6439	0.6509	0.7898	0.7898	0.7276	0.7276	0.8687	0.8687	0.7740	0.7672	0.7463	0.6730	0.6211	0.7449	0.7449	0.8161	0.8161	0.6738	0.7817	0.7208	0.7131	0.7461	0.7317	0.5800	0.5806	0.8394	0.5684	0.5800	0.7315	0.9093	0.9323	0.7593	0.7248	0.7248	0.7933	0.7933	1.0320	0.7546	0.7405
JQ305819.1 Myliobatis sp. JMDAA	0.4962	0.4962	0.5403	0.8262	0.7364	0.7256	0.7323	0.7825	0.7818	0.6081	0.6439	0.6509	0.8027	0.8027	0.7413	0.7413	0.8829	0.8829	0.7740	0.7672	0.7463	0.6730	0.6211	0.7449	0.7449	0.8161	0.8161	0.6738	0.7875	0.7347	0.7270	0.7461	0.7317	0.5800	0.5806	0.8394	0.5684	0.5800	0.7174	0.9093	0.9323	0.7653	0.7309	0.7309	0.7995	0.7995	1.0386	0.7328	0.7185
FJ519446.1 Sphyrna lewini vouche	0.8294	0.8294	1.0306	0.9725	0.9136	1.0696	1.0629	0.9697	0.9266	0.8880	0.9128	0.8796	0.9297	0.9297	0.9982	0.9982	1.0705	1.0705	1.0523	1.0587	0.8949	0.8669	0.8886	1.0362	1.0362	0.9607	0.9607	1.0181	0.9438	1.0705	1.0627	0.7866	0.7576	1.1201	1.1291	1.0893	1.1479	1.1201	0.9194	0.1898	0.1963	1.3867	1.3495	1.3495	1.2410	1.2410	1.3790	1.1810	1.1739
KU366619.1 Sphyrna lewini isolat	0.8269	0.8269	1.0276	0.9835	0.9356	1.0607	1.0607	0.9579	0.9416	0.8874	0.9062	0.8719	0.9462	0.9462	1.0175	1.0175	1.0950	1.0950	1.0819	1.0886	0.8876	0.8559	0.8803	1.0644	1.0644	0.9822	0.9822	1.0026	0.9621	1.0687	1.0605	0.7701	0.7701	1.1125	1.1208	1.0732	1.1414	1.1125	0.9355	0.1888	0.1950	1.4381	1.3981	1.3981	1.2831	1.2831	1.4688	1.2210	1.2136
KP177297.1 Sphyrna lewini vouche	0.8422	0.8422	1.0345	1.0864	0.9939	1.1907	1.1841	1.0523	1.0045	0.9015	0.9266	0.8926	0.9660	0.9660	1.0218	1.0218	1.0620	1.0620	1.0935	1.1002	0.9085	0.8798	0.9024	1.0755	1.0755	1.0322	1.0322	0.9749	0.9535	1.1882	1.1805	0.8489	0.8173	1.1838	1.1938	1.2434	1.2128	1.1838	1.0000	0.1968	0.2037	1.4516	1.4134	1.4134	1.2136	1.2136	1.3443	1.1145	1.1208
KF590452.1 Sphyrna lewini vouche	0.8455	0.8455	1.0385	1.0904	0.9976	1.1951	1.1885	1.0561	1.0081	0.9047	0.9299	0.8958	0.9696	0.9696	1.0255	1.0255	1.0660	1.0660	1.0976	1.1043	0.9118	0.8830	0.9058	1.0795	1.0795	1.0322	1.0322	0.9749	0.9573	1.1925	1.1848	0.8521	0.8203	1.1883	1.1984	1.2481	1.2175	1.1883	1.0038	0.1974	0.2037	1.4567	1.4184	1.4184	1.2179	1.2179	1.3443	1.1145	1.1208
FJ519484.1 Sphyrna mokarran vouc	0.8210	0.8210	0.8666	0.9384	0.8657	1.0069	0.9998	0.9150	0.8793	0.8771	0.9022	0.8827	0.8960	0.8960	0.9303	0.9303	1.0387	1.0387	1.0403	1.0471	0.9187	0.8701	0.8704	1.0234	1.0234	0.9129	0.9129	0.9320	0.8938	1.0097	1.0014	0.6903	0.6693	1.0035	1.0181	1.0479	1.0292	1.0035	0.8774	0.1604	0.1599	1.3750	1.3211	1.3211	1.2344	1.2344	1.2483	1.1634	1.1840
KP193257.1 Sphyrna mokarran vouc	0.8210	0.8210	0.8666	0.9384	0.8657	1.0069	0.9998	0.9150	0.8793	0.8771	0.9022	0.8827	0.8960	0.8960	0.9303	0.9303	1.0387	1.0387	1.0403	1.0471	0.9187	0.8701	0.8704	1.0234	1.0234	0.9129	0.9129	0.9320	0.8938	1.0097	1.0014	0.6903	0.6693	1.0035	1.0181	1.0479	1.0292	1.0035	0.8774	0.1604	0.1599	1.3750	1.3211	1.3211	1.2344	1.2344	1.2483	1.1634	1.1840
FJ519519.1 Sphyrna tiburo vouche	0.8664	0.8664	0.9317	1.0694	0.8727	1.1871	1.1939	1.0688	1.0070	0.8612	0.9238	0.9047	0.8723	0.8723	1.0598	1.0598	0.9968	0.9968	1.0263	1.0330	0.9326	0.8920	0.8679	0.9957	0.9957	0.9126	0.9126	0.9950	0.9197	1.1977	1.1901	0.8663	0.8399	1.2063	1.2171	1.0863	1.2371	1.2063	0.9513	0.2214	0.2178	1.2042	1.1718	1.1718	1.1450	1.1450	1.4628	1.0761	1.0816
KF461242.1 Sphyrna tiburo vouche	0.8800	0.8800	0.9257	1.0917	0.8827	1.1956	1.2024	1.0640	1.0162	0.8487	0.9120	0.8929	0.8801	0.8801	1.0822	1.0822	0.9910	0.9910	1.0066	1.0134	0.9208	0.8801	0.8552	0.9907	0.9907	0.9229	0.9229	0.9751	0.9204	1.2059	1.1984	0.8526	0.8263	1.1925	1.2032	1.0723	1.2233	1.1925	0.9372	0.2073	0.2036	1.1733	1.1408	1.1408	1.1262	1.1262	1.4638	1.0706	1.0760
FJ519541.1 Sphyrna zygaena vouch	0.8535	0.8535	0.8941	0.9858	0.8533	1.0337	1.0269	0.9428	0.8876	0.8173	0.8286	0.8035	0.9312	0.9312	0.9777	0.9777	1.0087	1.0087	1.0588	1.0653	0.8060	0.7708	0.8010	1.0288	1.0288	0.8908	0.8908	0.8968	0.9589	1.0356	1.0277	0.6529	0.6259	1.0589	1.0671	1.0720	1.0857	1.0589	0.8852	0.1789	0.1819	1.4168	1.3895	1.3895	1.2936	1.2936	1.4256	1.2341	1.2266
KP193444.1 Sphyrna zygaena vouch	0.8535	0.8535	0.8941	0.9858	0.8533	1.0337	1.0269	0.9428	0.8876	0.8173	0.8286	0.8035	0.9312	0.9312	0.9777	0.9777	1.0087	1.0087	1.0588	1.0653	0.8060	0.7708	0.8010	1.0288	1.0288	0.8908	0.8908	0.8968	0.9589	1.0356	1.0277	0.6529	0.6259	1.0589	1.0671	1.0720	1.0857	1.0589	0.8852	0.1789	0.1819	1.4168	1.3895	1.3895	1.2936	1.2936	1.4256	1.2341	1.2266
KP177228.1 Sphyrna zygaena vouch	0.8933	0.8933	0.9361	1.0283	0.8932	1.0793	1.0725	0.9839	0.9266	0.8550	0.8664	0.8403	0.9724	0.9724	1.0199	1.0199	1.0531	1.0531	1.1042	1.1107	0.8436	0.8076	0.8397	1.0730	1.0730	0.8938	0.8938	0.8968	1.0023	1.0800	1.0720	0.6874	0.6592	1.1083	1.1174	1.1200	1.1365	1.1083	0.9284	0.1884	0.1821	1.4776	1.4486	1.4486	1.3496	1.3496	1.4829	1.2825	1.2750
FN431672.1 Squatina aculeata mit	0.7526	0.7526	0.8542	1.0879	1.0279	1.1526	1.1456	1.1649	1.0876	0.8700	0.8828	0.8562	1.0949	1.0949	1.0995	1.0995	1.1904	1.1904	1.2106	1.2173	0.9693	0.9315	0.8838	1.1634	1.1634	1.0892	1.0892	0.7697	1.1036	1.1371	1.1288	1.0743	1.0290	1.0802	1.0889	1.2830	1.0461	1.0802	1.1046	0.5860	0.5871	1.2777	1.2401	1.2401	1.4049	1.4049	1.4295	1.3379	1.3441
FN431671.1 Squatina aculeata mit	0.7526	0.7526	0.8542	1.0879	1.0279	1.1526	1.1456	1.1649	1.0876	0.8700	0.8828	0.8562	1.0949	1.0949	1.0995	1.0995	1.1904	1.1904	1.2106	1.2173	0.9693	0.9315	0.8838	1.1634	1.1634	1.0892	1.0892	0.7697	1.1036	1.1371	1.1288	1.0743	1.0290	1.0802	1.0889	1.2830	1.0461	1.0802	1.1046	0.5860	0.5871	1.2777	1.2401	1.2401	1.4049	1.4049	1.4295	1.3379	1.3441
FN431687.1 Squatina africana mit	0.6343	0.6343	0.7297	1.1030	0.9712	1.1968	1.1898	1.0850	1.0205	0.8124	0.8039	0.7793	1.0278	1.0278	1.0865	1.0865	1.1627	1.1627	1.1966	1.2031	0.9271	0.8775	0.8248	1.1646	1.1646	1.0070	1.0070	0.8446	1.0914	1.1869	1.1787	1.0949	1.0482	1.0923	1.1079	1.2147	1.0593	1.0923	1.0953	0.5691	0.5765	1.2552	1.2187	1.2187	1.4210	1.4210	1.5291	1.4223	1.4285
FN431677.1 Squatina africana mit	0.6343	0.6343	0.7297	1.1030	0.9712	1.1968	1.1898	1.0850	1.0205	0.8124	0.8039	0.7793	1.0278	1.0278	1.0865	1.0865	1.1627	1.1627	1.1966	1.2031	0.9271	0.8775	0.8248	1.1646	1.1646	1.0070	1.0070	0.8446	1.0914	1.1869	1.1787	1.0949	1.0482	1.0923	1.1079	1.2147	1.0593	1.0923	1.0953	0.5691	0.5765	1.2552	1.2187	1.2187	1.4210	1.4210	1.5291	1.4223	1.4285
EU399044.1 Squatina albipunctata	0.6536	0.6536	0.7802	1.1167	0.9446	1.1834	1.1766	1.0337	0.9858	0.8663	0.8589	0.8477	1.0634	1.0634	1.1069	1.1069	1.1798	1.1798	1.1788	1.1717	0.9145	0.8705	0.8730	1.1466	1.1466	0.9950	0.9950	0.8479	1.0926	1.1741	1.1661	1.0530	1.0146	1.1258	1.1349	1.2846	1.0917	1.1258	1.0961	0.6009	0.6090	1.2008	1.1785	1.1785	1.3161	1.3161	1.4985	1.3031	1.3094
FN431693.1 Squatina albipunctata	0.6532	0.6532	0.7798	1.1162	0.9442	1.1830	1.1761	1.0333	0.9854	0.8659	0.8585	0.8472	1.0872	1.0872	1.1065	1.1065	1.2052	1.2052	1.2049	1.1979	0.9141	0.8701	0.8726	1.1720	1.1720	0.9945	0.9945	0.8696	1.1176	1.1737	1.1656	1.0526	1.0142	1.1253	1.1345	1.2842	1.0913	1.1253	1.0957	0.6005	0.6086	1.2293	1.2062	1.2062	1.3449	1.3449	1.5302	1.3321	1.3383
FN431696.1 Squatina armata mitoc	0.6371	0.6371	0.7913	1.0528	0.9625	1.1645	1.1577	1.0367	0.9925	0.8527	0.8521	0.8260	1.1242	1.1242	1.0911	1.0911	1.2300	1.2300	1.2717	1.2782	0.9462	0.9016	0.8665	1.2238	1.2238	1.0122	1.0122	0.9627	1.1700	1.1491	1.1411	1.0767	1.0299	1.1358	1.1454	1.2393	1.1008	1.1358	1.0918	0.4687	0.4675	1.0877	1.0692	1.0692	1.2814	1.2814	1.5455	1.2758	1.2890
FN431694.1 Squatina armata mitoc	0.6371	0.6371	0.7913	1.0528	0.9625	1.1645	1.1577	1.0367	0.9925	0.8527	0.8521	0.8260	1.1242	1.1242	1.0911	1.0911	1.2300	1.2300	1.2717	1.2782	0.9462	0.9016	0.8665	1.2238	1.2238	1.0122	1.0122	0.9627	1.1700	1.1491	1.1411	1.0767	1.0299	1.1358	1.1454	1.2393	1.1008	1.1358	1.0918	0.4687	0.4675	1.0877	1.0692	1.0692	1.2814	1.2814	1.5455	1.2758	1.2890
FN431697.1 Squatina australis mi	0.5883	0.5883	0.7148	1.0761	0.9822	1.1677	1.1609	1.0971	1.0763	0.8782	0.8977	0.8714	1.1267	1.1267	1.1085	1.1085	1.2323	1.2323	1.2333	1.2400	0.9627	0.9114	0.8991	1.2131	1.2131	1.0345	1.0345	0.8913	1.1591	1.1589	1.1510	1.1759	1.1340	1.1485	1.1582	1.3976	1.1135	1.1485	1.1959	0.6207	0.6435	1.3329	1.2942	1.2942	1.3791	1.3791	1.4594	1.3384	1.3302
DQ108203.1 Squatina australis vo	0.5883	0.5883	0.7148	1.0761	0.9822	1.1677	1.1609	1.0971	1.0763	0.8782	0.8977	0.8714	1.1267	1.1267	1.1085	1.1085	1.2323	1.2323	1.2333	1.2400	0.9627	0.9114	0.8991	1.2131	1.2131	1.0345	1.0345	0.8913	1.1591	1.1589	1.1510	1.1759	1.1340	1.1485	1.1582	1.3976	1.1135	1.1485	1.1959	0.6207	0.6435	1.3329	1.2942	1.2942	1.3791	1.3791	1.4594	1.3384	1.3302
GU440531.1 Squatina californica	0.6527	0.6527	0.7243	1.1811	1.0154	1.3162	1.3099	1.0904	1.0437	0.8966	0.8961	0.8697	1.1983	1.1983	1.1913	1.1913	1.3229	1.3229	1.3729	1.3792	0.9676	0.9163	0.9044	1.3368	1.3368	1.0817	1.0817	0.9399	1.1766	1.2975	1.2901	1.2503	1.1989	1.1873	1.1981	1.3439	1.1501	1.1873	1.1932	0.5768	0.5707	1.1646	1.1300	1.1300	1.3970	1.3970	1.6061	1.4127	1.4259
FN431725.1 Squatina californica	0.6606	0.6606	0.7494	1.1953	1.0324	1.3338	1.3274	1.1096	1.0617	0.9171	0.9166	0.8895	1.2201	1.2201	1.2056	1.2056	1.3479	1.3479	1.3990	1.4054	0.9897	0.9376	0.9256	1.3619	1.3619	1.1007	1.1007	0.9558	1.1288	1.3142	1.3068	1.2809	1.2282	1.2184	1.2299	1.3784	1.1800	1.2184	1.2404	0.5968	0.5911	1.1366	1.1030	1.1030	1.3611	1.3611	1.5643	1.3831	1.3962
FJ519646.1 Squatina dumeril vouc	0.6895	0.6895	0.8370	1.1948	1.0172	1.2996	1.2931	1.0810	1.0472	0.9162	0.9291	0.9020	1.1988	1.1988	1.2112	1.2112	1.3408	1.3408	1.3921	1.3853	0.9754	0.9230	0.9384	1.3549	1.3549	1.0854	1.0854	0.9467	1.1905	1.2806	1.2729	1.2742	1.2213	1.2682	1.2810	1.3851	1.2272	1.2682	1.2473	0.5761	0.5701	1.2205	1.1849	1.1849	1.4472	1.4472	1.7597	1.4487	1.4618
FN431736.1 Squatina dumeril mito	0.6659	0.6659	0.8171	1.1667	0.9852	1.2687	1.2621	1.0550	1.0225	0.8876	0.9005	0.8742	1.1701	1.1701	1.1832	1.1832	1.3087	1.3087	1.3588	1.3521	0.9452	0.8935	0.9090	1.3228	1.3228	1.0513	1.0513	0.9239	1.1619	1.2507	1.2430	1.2430	1.1915	1.2253	1.2372	1.3498	1.1856	1.2253	1.2145	0.5637	0.5576	1.2575	1.2209	1.2209	1.4012	1.4012	1.7120	1.4026	1.4159
FN431742.1 Squatina formosa mito	0.7839	0.7839	0.8602	1.1456	1.0550	1.2963	1.3034	1.1696	1.1176	0.9069	0.9476	0.9197	1.1488	1.1488	1.1353	1.1353	1.3081	1.3081	1.3047	1.3114	1.0784	1.0239	0.9295	1.2606	1.2606	1.1035	1.1035	0.9612	1.1980	1.2903	1.2824	1.1077	1.0678	1.0776	1.0860	1.2682	1.0446	1.0776	1.1387	0.6482	0.6507	1.1622	1.1276	1.1276	1.3452	1.3452	1.3813	1.2434	1.2500
EU399041.1 Squatina formosa vouc	0.7771	0.7771	0.8673	1.1523	1.0618	1.3030	1.3101	1.1622	1.1246	0.8997	0.9542	0.9263	1.1416	1.1416	1.1420	1.1420	1.3146	1.3146	1.3114	1.3180	1.0850	1.0307	0.9364	1.2674	1.2674	1.1104	1.1104	0.9537	1.2050	1.2969	1.2891	1.1144	1.0745	1.0702	1.0785	1.2609	1.0372	1.0702	1.1315	0.6548	0.6574	1.1691	1.1345	1.1345	1.3520	1.3520	1.3880	1.2359	1.2426
FN431748.1 Squatina guggenheim m	0.6811	0.6811	0.7973	1.1480	0.9737	1.2639	1.2573	1.0642	1.0176	0.8827	0.8686	0.8423	1.1573	1.1573	1.1783	1.1783	1.3040	1.3040	1.3542	1.3607	0.9539	0.9093	0.8903	1.3182	1.3182	1.0540	1.0540	0.9178	1.1350	1.2460	1.2382	1.2235	1.1717	1.2513	1.2635	1.3521	1.2116	1.2513	1.2163	0.5315	0.5246	1.1853	1.1646	1.1646	1.3978	1.3978	1.7022	1.4277	1.4408
FN431747.1 Squatina guggenheim m	0.6811	0.6811	0.7973	1.1480	0.9737	1.2639	1.2573	1.0642	1.0176	0.8827	0.8686	0.8423	1.1573	1.1573	1.1783	1.1783	1.3040	1.3040	1.3542	1.3607	0.9539	0.9093	0.8903	1.3182	1.3182	1.0540	1.0540	0.9178	1.1350	1.2460	1.2382	1.2307	1.1790	1.2589	1.2712	1.3452	1.2193	1.2589	1.2089	0.5315	0.5246	1.1853	1.1646	1.1646	1.3978	1.3978	1.7092	1.4277	1.4408
FN431750.1 Squatina japonica mit	0.7951	0.7951	0.9231	1.1009	0.9468	1.2510	1.2439	1.0901	1.0408	0.8709	0.9107	0.8843	1.0353	1.0353	1.0764	1.0764	1.2115	1.2115	1.1909	1.1978	1.0206	0.9677	0.8710	1.1570	1.1570	1.0210	1.0210	0.8976	1.0791	1.2322	1.2239	1.1417	1.0951	1.0762	1.0846	1.2944	1.0431	1.0762	1.1221	0.5723	0.5730	1.1719	1.1373	1.1373	1.3075	1.3075	1.3607	1.2509	1.2430
FN431751.1 Squatina legnota mito	0.7568	0.7568	0.8678	1.1233	0.9913	1.2738	1.2811	1.0829	1.0481	0.8731	0.9260	0.8996	1.0654	1.0654	1.1275	1.1275	1.2062	1.2062	1.2276	1.2344	1.0284	0.9756	0.9080	1.1937	1.1937	1.0357	1.0357	0.8763	1.1248	1.2685	1.2604	1.0999	1.0600	1.0480	1.0561	1.2671	1.0150	1.0480	1.1091	0.5856	0.5866	1.1475	1.1129	1.1129	1.3441	1.3441	1.3818	1.2356	1.2423
KF590399.1 Squatina legnota vouc	0.7596	0.7596	0.8712	1.1275	0.9950	1.2788	1.2861	1.0872	1.0522	0.8764	0.9293	0.9027	1.0695	1.0695	1.1318	1.1318	1.2107	1.2107	1.2323	1.2390	1.0321	0.9792	0.9114	1.1982	1.1982	1.0357	1.0357	0.8763	1.1292	1.2733	1.2653	1.1040	1.0640	1.0522	1.0604	1.2721	1.0190	1.0522	1.1135	0.5878	0.5866	1.1520	1.1173	1.1173	1.3494	1.3494	1.3818	1.2356	1.2423
NC 025578.1 Squatina nebulosa mi	0.7906	0.7906	0.8676	1.1389	1.0482	1.2894	1.2966	1.1626	1.1105	0.9000	0.9409	0.9131	1.1559	1.1559	1.1286	1.1286	1.3016	1.3016	1.2979	1.3047	1.0717	1.0172	0.9226	1.2538	1.2538	1.0966	1.0966	0.9687	1.2053	1.2837	1.2758	1.1009	1.0610	1.0850	1.0935	1.2755	1.0519	1.0850	1.1459	0.6551	0.6577	1.1552	1.1206	1.1206	1.3524	1.3524	1.3884	1.2508	1.2573
KP267629.1 Squatina nebulosa iso	0.7906	0.7906	0.8676	1.1389	1.0482	1.2894	1.2966	1.1626	1.1105	0.9000	0.9409	0.9131	1.1559	1.1559	1.1286	1.1286	1.3016	1.3016	1.2979	1.3047	1.0717	1.0172	0.9226	1.2538	1.2538	1.0966	1.0966	0.9687	1.2053	1.2837	1.2758	1.1009	1.0610	1.0850	1.0935	1.2755	1.0519	1.0850	1.1459	0.6551	0.6577	1.1552	1.1206	1.1206	1.3524	1.3524	1.3884	1.2508	1.2573
FN431754.1 Squatina oculata mito	0.7261	0.7261	0.7353	1.0794	0.9227	1.2296	1.2365	0.9893	0.9439	0.8192	0.8577	0.8333	0.9531	0.9531	1.0624	1.0624	1.1154	1.1154	1.0682	1.0749	0.9514	0.9153	0.8383	1.0957	1.0957	0.9481	0.9481	0.7980	1.0365	1.2260	1.2183	1.1735	1.1323	1.1028	1.1117	1.3057	1.0687	1.1028	1.1562	0.6697	0.6726	1.3427	1.3027	1.3027	1.5970	1.5970	1.6153	1.5010	1.5205
KY176652.1 Squatina oculata vouc	0.7149	0.7149	0.7234	1.1153	0.9576	1.2308	1.2378	0.9976	0.9510	0.8030	0.8428	0.8180	0.9605	0.9605	1.0978	1.0978	1.1271	1.1271	1.0787	1.0855	0.9446	0.9076	0.8223	1.1070	1.1070	0.9354	0.9354	0.7980	1.0459	1.2694	1.2616	1.2147	1.1712	1.1428	1.1528	1.3503	1.1067	1.1428	1.1988	0.6727	0.6658	1.3622	1.3209	1.3209	1.6304	1.6304	1.6288	1.5183	1.5380
FN431753.1 Squatina occulta mito	0.6675	0.6675	0.7753	1.1339	0.9592	1.2500	1.2433	1.0498	1.0032	0.8824	0.8683	0.8420	1.1430	1.1430	1.1646	1.1646	1.2902	1.2902	1.3406	1.3471	0.9470	0.8952	0.8899	1.3045	1.3045	1.0396	1.0396	0.9030	1.1346	1.2323	1.2245	1.2232	1.1714	1.2509	1.2631	1.3375	1.2113	1.2509	1.2008	0.5116	0.5043	1.1921	1.1575	1.1575	1.3828	1.3828	1.6951	1.4274	1.4264
FN431752.1 Squatina occulta mito	0.6675	0.6675	0.7753	1.1339	0.9592	1.2500	1.2433	1.0498	1.0032	0.8824	0.8683	0.8420	1.1430	1.1430	1.1646	1.1646	1.2902	1.2902	1.3406	1.3471	0.9470	0.8952	0.8899	1.3045	1.3045	1.0396	1.0396	0.9030	1.1346	1.2323	1.2245	1.2232	1.1714	1.2509	1.2631	1.3375	1.2113	1.2509	1.2008	0.5116	0.5043	1.1921	1.1575	1.1575	1.3828	1.3828	1.6951	1.4274	1.4264
EU399045.1 Squatina pseudocellat	0.6463	0.6463	0.7685	1.0705	0.9167	1.1343	1.1274	0.9862	0.9396	0.8546	0.8474	0.8366	1.0425	1.0425	1.0608	1.0608	1.1717	1.1717	1.1566	1.1495	0.9016	0.8585	0.8474	1.1247	1.1247	0.9652	0.9652	0.8274	1.0708	1.1263	1.1182	1.0782	1.0386	1.1684	1.1783	1.3096	1.1333	1.1684	1.1161	0.6198	0.6284	1.1980	1.1759	1.1759	1.2997	1.2997	1.4872	1.2867	1.2930
FN431757.1 Squatina pseudocellat	0.6463	0.6463	0.7685	1.0705	0.9167	1.1343	1.1274	0.9862	0.9396	0.8546	0.8474	0.8366	1.0425	1.0425	1.0608	1.0608	1.1717	1.1717	1.1566	1.1495	0.9016	0.8585	0.8474	1.1247	1.1247	0.9652	0.9652	0.8274	1.0708	1.1263	1.1182	1.0782	1.0386	1.1684	1.1783	1.3096	1.1333	1.1684	1.1161	0.6198	0.6284	1.1980	1.1759	1.1759	1.2997	1.2997	1.4872	1.2867	1.2930
KC501669.1 Squatina squatina vou	0.8371	0.8371	0.8440	1.1080	1.0162	1.2812	1.2745	1.1498	1.0991	0.9348	0.9343	0.9203	1.1183	1.1183	1.1245	1.1245	1.2277	1.2277	1.2347	1.2413	1.0750	1.0218	0.9369	1.2017	1.2017	1.0586	1.0586	0.8001	1.1070	1.2624	1.2545	1.0929	1.0543	1.0636	1.0717	1.2480	1.0380	1.0636	1.1009	0.6421	0.6419	1.1855	1.1498	1.1498	1.4178	1.4178	1.5410	1.3456	1.3517
FN431761.1 Squatina squatina mit	0.8341	0.8341	0.8252	1.1031	0.9975	1.2621	1.2553	1.1304	1.0798	0.9305	0.9300	0.9161	1.1143	1.1143	1.1061	1.1061	1.2233	1.2233	1.2302	1.2367	1.0704	1.0173	0.9325	1.1973	1.1973	1.0736	1.0736	0.7845	1.1021	1.2436	1.2357	1.0751	1.0367	1.0299	1.0375	1.2141	1.0046	1.0299	1.0671	0.6253	0.6272	1.1803	1.1446	1.1446	1.4121	1.4121	1.5279	1.3453	1.3514
DQ108196.1 Squatina tergocellata	0.6550	0.6550	0.7664	1.0467	0.8965	1.1082	1.1013	0.9705	0.9251	0.8175	0.8103	0.8003	1.0196	1.0196	1.0372	1.0372	1.1328	1.1328	1.1304	1.1233	0.8628	0.8203	0.8229	1.0995	1.0995	0.9435	0.9435	0.8085	1.0465	1.1010	1.0929	1.0993	1.0585	1.1919	1.2023	1.3364	1.1558	1.1919	1.1385	0.6490	0.6583	1.1400	1.1192	1.1192	1.2489	1.2489	1.4321	1.2356	1.2420
FN431764.1 Squatina tergocellata	0.6550	0.6550	0.7664	1.0467	0.8965	1.1082	1.1013	0.9705	0.9251	0.8175	0.8103	0.8003	1.0196	1.0196	1.0372	1.0372	1.1328	1.1328	1.1304	1.1233	0.8628	0.8203	0.8229	1.0995	1.0995	0.9435	0.9435	0.8085	1.0465	1.1010	1.0929	1.0993	1.0585	1.1919	1.2023	1.3364	1.1558	1.1919	1.1385	0.6490	0.6583	1.1400	1.1192	1.1192	1.2489	1.2489	1.4321	1.2356	1.2420
KP267641.1 Squatina tergocellato	0.8001	0.8001	0.8947	1.1632	1.0416	1.3329	1.3261	1.1207	1.0579	0.8611	0.9072	0.8951	1.1040	1.1040	1.1172	1.1172	1.1412	1.1412	1.1677	1.1746	1.0489	0.9980	0.8883	1.1495	1.1495	1.0819	1.0819	0.9287	1.1723	1.3121	1.3042	1.0005	0.9571	0.9708	0.9774	1.1528	0.9407	0.9708	1.0292	0.6433	0.6456	1.1946	1.1656	1.1656	1.4042	1.4042	1.4684	1.3087	1.3010
FN431766.1 Squatina tergocellato	0.7989	0.7989	0.8934	1.1622	1.0406	1.3180	1.3111	1.1195	1.0567	0.8599	0.9061	0.8940	1.1029	1.1029	1.1161	1.1161	1.1402	1.1402	1.1667	1.1736	1.0350	0.9838	0.8871	1.1485	1.1485	1.0809	1.0809	0.9128	1.1712	1.2974	1.2894	0.9853	0.9419	0.9696	0.9762	1.1517	0.9395	0.9696	1.0138	0.6432	0.6455	1.1942	1.1652	1.1652	1.4174	1.4174	1.4677	1.3223	1.3146
KX162721.1 Squatina sp. JT2016a	0.6547	0.6547	0.7746	1.2178	1.0221	1.2833	1.2763	1.0999	1.0506	0.9021	0.8874	0.8738	1.1841	1.1841	1.2349	1.2349	1.2774	1.2774	1.3860	1.3927	0.9543	0.9000	0.9104	1.3475	1.3475	1.0291	1.0291	0.8964	1.1608	1.3088	1.3008	1.2953	1.2389	1.3303	1.3447	1.4368	1.2866	1.3303	1.2834	0.5607	0.5535	1.2150	1.1782	1.1782	1.4127	1.4127	1.8124	1.4606	1.4742
KX162719.1 Squatina sp. JT2016a	0.6701	0.6701	0.7852	1.2250	1.0265	1.2915	1.2845	1.1054	1.0554	0.9047	0.8900	0.8762	1.1910	1.1910	1.2422	1.2422	1.2856	1.2856	1.3958	1.4025	0.9577	0.9028	0.9133	1.3566	1.3566	1.0337	1.0337	0.8964	1.1674	1.3172	1.3092	1.3125	1.2554	1.3492	1.3641	1.4563	1.3048	1.3492	1.3016	0.5748	0.5676	1.2375	1.2001	1.2001	1.4398	1.4398	1.8387	1.4872	1.5006
GU702535.1 Squatina sp. BOLD AAA	0.6887	0.6887	0.8112	1.2240	1.0430	1.3034	1.2966	1.1061	1.0568	0.8931	0.8783	0.8507	1.2048	1.2048	1.2547	1.2547	1.3459	1.3459	1.3990	1.4056	0.9745	0.9279	0.9013	1.3604	1.3604	1.0642	1.0642	0.9178	1.1818	1.3284	1.3206	1.3161	1.2599	1.3675	1.3823	1.4504	1.3239	1.3675	1.3135	0.5454	0.5383	1.2140	1.1916	1.1916	1.4569	1.4569	1.7826	1.4885	1.5016
FN431759.1 Squatina sp. Pi26 mit	0.6532	0.6532	0.7798	1.1162	0.9442	1.1830	1.1761	1.0333	0.9854	0.8659	0.8585	0.8472	1.0872	1.0872	1.1065	1.1065	1.2052	1.2052	1.2049	1.1979	0.9141	0.8701	0.8726	1.1720	1.1720	0.9945	0.9945	0.8696	1.1176	1.1737	1.1656	1.0526	1.0142	1.1253	1.1345	1.2842	1.0913	1.1253	1.0957	0.6005	0.6086	1.2293	1.2062	1.2062	1.3449	1.3449	1.5302	1.3321	1.3383
FN431758.1 Squatina sp. Pi24 mit	0.6532	0.6532	0.7798	1.1162	0.9442	1.1830	1.1761	1.0333	0.9854	0.8659	0.8585	0.8472	1.0872	1.0872	1.1065	1.1065	1.2052	1.2052	1.2049	1.1979	0.9141	0.8701	0.8726	1.1720	1.1720	0.9945	0.9945	0.8696	1.1176	1.1737	1.1656	1.0526	1.0142	1.1253	1.1345	1.2842	1.0913	1.1253	1.0957	0.6005	0.6086	1.2293	1.2062	1.2062	1.3449	1.3449	1.5302	1.3321	1.3383
HQ171734.1 Rhizoprionodon acutus	0.9311	0.9311	0.9899	0.9493	0.8469	0.9321	0.9321	0.8953	0.8799	0.8870	0.9265	0.8992	0.9623	0.9623	0.9755	0.9755	0.9522	0.9522	0.9749	0.9820	0.9123	0.8689	0.8786	0.9590	0.9590	0.9187	0.9187	0.9373	0.9319	0.9297	0.9211	0.7978	0.7978	1.2017	1.2113	1.1104	1.2348	1.2017	1.0265	0.1942	0.1976	1.5924	1.5329	1.5329	1.3616	1.3616	1.6084	1.3788	1.3851
HQ171731.1 Rhizoprionodon acutus	0.8605	0.8605	0.9204	0.8798	0.7460	0.8709	0.8781	0.8312	0.7934	0.8187	0.8635	0.8386	0.8606	0.8606	0.8853	0.8853	0.8482	0.8482	0.8607	0.8676	0.8532	0.8161	0.8167	0.8483	0.8483	0.8159	0.8159	0.8797	0.8403	0.8772	0.8690	0.7542	0.7315	1.1249	1.1344	1.0477	1.1539	1.1249	0.9261	0.1783	0.1813	1.4751	1.4211	1.4211	1.2146	1.2146	1.4298	1.2443	1.2505
FJ519259.1 Rhizoprionodon laland	0.8418	0.8418	0.9456	0.9637	0.7956	0.9920	0.9993	0.8505	0.8083	0.9371	1.0025	0.9747	0.9611	0.9611	0.9465	0.9465	1.0212	1.0212	1.0453	1.0379	1.0066	0.9668	0.9394	1.0344	1.0344	0.8660	0.8660	0.9848	0.9457	0.9952	0.9869	0.8501	0.8249	1.1511	1.1680	1.1551	1.1803	1.1511	1.0322	0.1566	0.1625	1.5527	1.5224	1.5224	1.2515	1.2515	1.4342	1.2964	1.3164
JQ365527.1 Rhizoprionodon laland	0.8418	0.8418	0.9456	0.9637	0.7956	0.9920	0.9993	0.8505	0.8083	0.9371	1.0025	0.9747	0.9611	0.9611	0.9465	0.9465	1.0212	1.0212	1.0453	1.0379	1.0066	0.9668	0.9394	1.0344	1.0344	0.8660	0.8660	0.9848	0.9457	0.9952	0.9869	0.8501	0.8249	1.1511	1.1680	1.1551	1.1803	1.1511	1.0322	0.1566	0.1625	1.5527	1.5224	1.5224	1.2515	1.2515	1.4342	1.2964	1.3164
FJ895095.1 Rhizoprionodon laland	0.9160	0.9160	0.9941	0.9298	0.8043	0.9086	0.9086	0.7763	0.7837	0.8636	0.9226	0.9157	0.9429	0.9429	0.9430	0.9430	0.9140	0.9140	1.0007	0.9922	0.8834	0.8834	0.8556	0.9897	0.9897	0.8473	0.8473	0.9675	0.9159	0.9478	0.9381	0.8868	0.8868	1.2531	1.2531	1.2585	1.2531	1.2531	1.1488	0.1621	0.1701	1.5027	1.4685	1.4685	1.4118	1.4118	1.6422	1.4247	1.4471
KM973187.1 Rhizoprionodon oligol	1.0096	1.0096	1.0498	0.9100	0.7549	0.8735	0.8735	0.7696	0.7767	0.7468	0.7929	0.7855	0.8171	0.8171	0.8799	0.8799	0.8549	0.8549	0.9863	0.9782	0.7635	0.7635	0.7545	0.9688	0.9688	0.7771	0.7771	0.8449	0.8793	0.9120	0.9025	0.8224	0.8224	1.3187	1.3187	1.2550	1.3187	1.3187	1.1145	0.1828	0.1869	1.5832	1.5265	1.5265	1.4933	1.4933	1.9125	1.5222	1.5291
KM973186.1 Rhizoprionodon oligol	0.9933	0.9933	1.0445	0.8587	0.7367	0.8119	0.8119	0.7440	0.7515	0.7582	0.7990	0.7912	0.7764	0.7764	0.8254	0.8254	0.8154	0.8154	0.9703	0.9617	0.7679	0.7679	0.7582	0.9523	0.9523	0.7595	0.7595	0.7554	0.8491	0.8526	0.8426	0.6677	0.6677	1.1382	1.1382	1.0865	1.1382	1.1382	0.9446	0.1801	0.1845	1.5354	1.4764	1.4764	1.3978	1.3978	1.7423	1.4128	1.4204
FJ519272.1 Rhizoprionodon porosu	0.8417	0.8417	0.9363	0.9809	0.8556	0.9739	0.9811	0.8939	0.8520	0.9420	1.0055	0.9784	0.9300	0.9300	0.9789	0.9789	1.0016	1.0016	1.0248	1.0175	1.0158	0.9772	0.9444	1.0081	1.0081	0.9088	0.9088	0.9667	0.9361	0.9775	0.9694	0.8616	0.8357	1.2004	1.2180	1.1873	1.2306	1.2004	1.0628	0.1581	0.1641	1.5887	1.5572	1.5572	1.3036	1.3036	1.4477	1.3199	1.3401
FJ519264.1 Rhizoprionodon porosu	0.8485	0.8485	0.9363	0.9809	0.8623	0.9739	0.9811	0.8939	0.8520	0.9482	1.0114	0.9843	0.9300	0.9300	0.9789	0.9789	1.0016	1.0016	1.0248	1.0175	1.0219	0.9835	0.9508	1.0081	1.0081	0.9088	0.9088	0.9737	0.9361	0.9775	0.9694	0.8682	0.8423	1.2069	1.2245	1.1933	1.2371	1.2069	1.0692	0.1613	0.1674	1.5943	1.5628	1.5628	1.3100	1.3100	1.4541	1.3262	1.3463
EU399000.1 Rhizoprionodon taylor	0.9438	0.9438	0.9630	0.9215	0.7744	0.9270	0.9339	0.8450	0.8070	0.8386	0.8760	0.8511	0.8741	0.8741	0.9193	0.9193	0.9661	0.9661	0.9874	0.9940	0.8800	0.8432	0.8164	0.9724	0.9724	0.8517	0.8517	0.9153	0.8404	0.9317	0.9239	0.8157	0.7990	1.1310	1.1477	1.0730	1.1599	1.1310	0.9816	0.1773	0.1736	1.4520	1.4245	1.4245	1.1983	1.1983	1.4276	1.2421	1.2483
EU399005.1 Rhizoprionodon taylor	0.9438	0.9438	0.9630	0.9215	0.7744	0.9270	0.9339	0.8450	0.8070	0.8386	0.8760	0.8511	0.8741	0.8741	0.9193	0.9193	0.9661	0.9661	0.9874	0.9940	0.8800	0.8432	0.8164	0.9724	0.9724	0.8517	0.8517	0.9153	0.8404	0.9317	0.9239	0.8157	0.7990	1.1310	1.1477	1.0730	1.1599	1.1310	0.9816	0.1773	0.1736	1.4520	1.4245	1.4245	1.1983	1.1983	1.4276	1.2421	1.2483
FJ519279.1 Rhizoprionodon terrae	0.8475	0.8475	0.9200	0.9503	0.8603	0.9424	0.9498	0.8919	0.8500	0.9196	0.9841	0.9570	0.9150	0.9150	0.9632	0.9632	0.9995	0.9995	1.0227	1.0154	1.0003	0.9547	0.9214	1.0060	1.0060	0.9221	0.9221	0.9402	0.9046	0.9470	0.9386	0.8877	0.8616	1.2116	1.2293	1.1714	1.2419	1.2116	1.0462	0.1642	0.1702	1.6115	1.5543	1.5543	1.3006	1.3006	1.4446	1.3170	1.3372
KC015878.1 Rhizoprionodon terrae	0.8548	0.8548	0.9273	0.9574	0.8533	0.9498	0.9571	0.8849	0.8432	0.9265	0.9907	0.9636	0.9222	0.9222	0.9702	0.9702	1.0067	1.0067	1.0300	1.0227	1.0071	0.9616	0.9284	1.0132	1.0132	0.9151	0.9151	0.9481	0.9122	0.9541	0.9458	0.8947	0.8685	1.2188	1.2365	1.1782	1.2491	1.2188	1.0533	0.1642	0.1702	1.6053	1.5609	1.5609	1.3079	1.3079	1.4520	1.3241	1.3443
FJ518962.1 Prionace glauca vouch	0.9260	0.9260	1.0326	0.9346	0.8530	0.9335	0.9264	0.9605	0.9085	0.9646	1.0132	0.9832	0.9770	0.9770	0.9600	0.9600	1.0263	1.0263	0.9452	0.9522	1.0170	0.9665	0.9535	0.9238	0.9238	0.9145	0.9145	0.9215	0.9403	0.9384	0.9299	0.7004	0.6708	1.0638	1.0729	0.9201	1.0934	1.0638	0.7803	0.1591	0.1652	1.5232	1.4640	1.4640	1.1911	1.1911	1.3221	1.1919	1.1915
KP193339.1 Prionace glauca vouch	0.9260	0.9260	1.0326	0.9346	0.8530	0.9335	0.9264	0.9605	0.9085	0.9646	1.0132	0.9832	0.9770	0.9770	0.9600	0.9600	1.0263	1.0263	0.9452	0.9522	1.0170	0.9665	0.9535	0.9238	0.9238	0.9145	0.9145	0.9215	0.9403	0.9384	0.9299	0.7004	0.6708	1.0638	1.0729	0.9201	1.0934	1.0638	0.7803	0.1591	0.1652	1.5232	1.4640	1.4640	1.1911	1.1911	1.3221	1.1919	1.1915
KC015831.1 Prionace glauca vouch	0.9260	0.9260	1.0326	0.9346	0.8530	0.9335	0.9264	0.9605	0.9085	0.9646	1.0132	0.9832	0.9770	0.9770	0.9600	0.9600	1.0263	1.0263	0.9452	0.9522	1.0170	0.9665	0.9535	0.9238	0.9238	0.9145	0.9145	0.9215	0.9403	0.9384	0.9299	0.7004	0.6708	1.0638	1.0729	0.9201	1.0934	1.0638	0.7803	0.1591	0.1652	1.5232	1.4640	1.4640	1.1911	1.1911	1.3221	1.1919	1.1915
KF590481.1 Prionace glauca vouch	0.9297	0.9297	1.0369	0.9382	0.8563	0.9372	0.9301	0.9642	0.9119	0.9684	1.0170	0.9869	0.9807	0.9807	0.9636	0.9636	1.0304	1.0304	0.9489	0.9559	1.0210	0.9704	0.9574	0.9273	0.9273	0.9145	0.9145	0.9215	0.9442	0.9420	0.9335	0.7033	0.6735	1.0684	1.0776	0.9237	1.0981	1.0684	0.7837	0.1596	0.1652	1.5293	1.4699	1.4699	1.1958	1.1958	1.3221	1.1919	1.1915
DQ108286.1 Prionace glauca vouch	0.9260	0.9260	1.0326	0.9346	0.8530	0.9335	0.9264	0.9605	0.9085	0.9646	1.0132	0.9832	0.9770	0.9770	0.9600	0.9600	1.0263	1.0263	0.9452	0.9522	1.0170	0.9665	0.9535	0.9238	0.9238	0.9145	0.9145	0.9215	0.9403	0.9384	0.9299	0.7004	0.6708	1.0638	1.0729	0.9201	1.0934	1.0638	0.7803	0.1591	0.1652	1.5232	1.4640	1.4640	1.1911	1.1911	1.3221	1.1919	1.1915
EF539331.1 Squalus sp. BOLD AAB2	0.9111	0.9111	1.0058	0.8595	0.9243	0.9248	0.9184	0.9181	0.8824	1.0483	1.0614	1.0169	1.0858	1.0858	0.8853	0.8853	1.0961	1.0961	1.1197	1.1129	1.1330	1.0995	1.0673	1.0749	1.0749	0.9566	0.9566	0.8765	1.1207	0.9166	0.9088	1.3324	1.2927	1.5338	1.5578	1.6972	1.4881	1.5338	1.3983	0.7119	0.7156	1.5039	1.4651	1.4651	1.3359	1.3359	1.8154	1.3586	1.3712
EF539329.1 Squalus sp. BOLD AAB2	0.9106	0.9106	0.9832	0.8591	0.9156	0.9163	0.9100	0.9229	0.8879	0.9969	1.0238	0.9942	1.0549	1.0549	0.8906	0.8906	1.0636	1.0636	1.0928	1.0861	1.1078	1.0610	1.0218	1.0488	1.0488	0.9469	0.9469	0.8413	1.0750	0.9084	0.9008	1.2950	1.2497	1.4888	1.5119	1.6668	1.4444	1.4888	1.3850	0.7662	0.7709	1.5849	1.5446	1.5446	1.3039	1.3039	1.7765	1.2987	1.3117
JF494593.1 Squalus sp. BOLD AAA1	0.8459	0.8459	1.0222	0.9116	0.9362	0.9767	0.9767	0.9017	0.8656	0.8877	0.9000	0.8862	1.0801	1.0801	0.9381	0.9381	1.0438	1.0438	1.0680	1.0607	1.0248	0.9792	0.9104	1.0213	1.0213	0.9222	0.9222	0.9590	1.1361	1.0104	1.0021	1.1590	1.1324	1.3566	1.3772	1.4362	1.3161	1.3566	1.1904	0.6487	0.6487	1.6327	1.5893	1.5893	1.6276	1.6276	2.1635	1.6305	1.6170
JF494581.1 Squalus acanthias vou	0.8380	0.8380	0.9465	0.9192	0.9290	0.9733	0.9668	0.9594	0.9030	0.9643	0.9640	0.9367	1.0909	1.0909	0.9243	0.9243	1.0749	1.0749	1.0650	1.0579	1.0441	0.9930	0.9669	1.0195	1.0195	0.9762	0.9762	0.9852	1.1055	0.9637	0.9559	1.2473	1.2102	1.3817	1.4023	1.5866	1.3411	1.3817	1.3240	0.8093	0.8152	1.7091	1.6364	1.6364	1.4182	1.4182	1.9177	1.4267	1.4267
KC015929.1 Squalus acanthias vou	0.8694	0.8694	0.9839	0.9279	0.9574	1.0035	1.0035	0.9961	0.9367	0.9287	0.9349	0.9078	1.1517	1.1517	0.9455	0.9455	1.0700	1.0700	1.1351	1.1278	1.0152	0.9605	0.9408	1.0866	1.0866	1.0076	1.0076	0.9861	1.1705	0.9994	0.9914	1.2083	1.2083	1.3434	1.3586	1.5569	1.3026	1.3434	1.3412	0.8701	0.8776	1.6795	1.6058	1.6058	1.4452	1.4452	1.9548	1.4468	1.4468
EU074605.1 Squalus acanthias iso	0.8445	0.8445	0.9530	0.9192	0.9290	0.9733	0.9668	0.9594	0.9030	0.9643	0.9640	0.9367	1.0909	1.0909	0.9243	0.9243	1.0811	1.0811	1.0713	1.0643	1.0441	0.9930	0.9669	1.0260	1.0260	0.9762	0.9762	0.9921	1.1055	0.9637	0.9559	1.2473	1.2102	1.3817	1.4023	1.5866	1.3411	1.3817	1.3240	0.8155	0.8215	1.7091	1.6364	1.6364	1.4182	1.4182	1.9226	1.4267	1.4267
EF539292.1 Squalus albifrons vou	0.8981	0.8981	0.9992	0.8595	0.9243	0.9248	0.9184	0.9181	0.8824	1.0420	1.0552	1.0249	1.0858	1.0858	0.8853	0.8853	1.0961	1.0961	1.1197	1.1129	1.1408	1.0933	1.0609	1.0749	1.0749	0.9566	0.9566	0.8855	1.1207	0.9166	0.9088	1.3204	1.2807	1.5217	1.5458	1.6916	1.4759	1.5217	1.4000	0.7195	0.7233	1.4977	1.4589	1.4589	1.3234	1.3234	1.8050	1.3464	1.3591
DQ108257.1 Squalus albifrons vou	0.8981	0.8981	0.9992	0.8595	0.9243	0.9248	0.9184	0.9181	0.8824	1.0420	1.0552	1.0249	1.0858	1.0858	0.8853	0.8853	1.0961	1.0961	1.1197	1.1129	1.1408	1.0933	1.0609	1.0749	1.0749	0.9566	0.9566	0.8855	1.1207	0.9166	0.9088	1.3204	1.2807	1.5217	1.5458	1.6916	1.4759	1.5217	1.4000	0.7195	0.7233	1.4977	1.4589	1.4589	1.3234	1.3234	1.8050	1.3464	1.3591
DQ108254.1 Squalus albifrons vou	0.9371	0.9371	1.0156	0.9385	1.0169	0.9722	0.9654	0.9747	0.9343	1.0947	1.1087	1.0752	1.1595	1.1595	0.9653	0.9653	1.0845	1.0845	1.1854	1.1783	1.2084	1.1572	1.1165	1.1367	1.1367	0.9945	0.9945	0.8855	1.1997	0.9982	0.9901	1.4085	1.3638	1.6548	1.6827	1.8375	1.6031	1.6548	1.5169	0.7823	0.7823	1.6172	1.5726	1.5726	1.4305	1.4305	1.9541	1.4555	1.4684
JF494584.1 Squalus blainville vo	0.8971	0.8971	1.0528	0.8183	0.8490	0.9095	0.9095	0.8208	0.7897	0.8430	0.8412	0.8294	1.0094	1.0094	0.8434	0.8434	0.9856	0.9856	1.0072	1.0003	0.9519	0.9093	0.8635	0.9643	0.9643	0.8850	0.8850	0.8766	1.0597	0.9079	0.8998	1.1557	1.1295	1.3494	1.3694	1.4205	1.3097	1.3494	1.1730	0.6769	0.6797	1.5810	1.5404	1.5404	1.5023	1.5023	1.9646	1.4917	1.4783
KT307442.1 Squalus blainville vo	0.9044	0.9044	1.0599	0.8183	0.8490	0.9095	0.9095	0.8279	0.7966	0.8498	0.8480	0.8361	1.0094	1.0094	0.8434	0.8434	0.9856	0.9856	1.0072	1.0003	0.9585	0.9159	0.8704	0.9643	0.9643	0.8850	0.8850	0.8766	1.0597	0.9079	0.8998	1.1557	1.1295	1.3494	1.3694	1.4205	1.3097	1.3494	1.1730	0.6832	0.6861	1.5743	1.5337	1.5337	1.4958	1.4958	1.9711	1.4852	1.4717
KJ709925.1 Squalus blainville vo	0.9045	0.9045	1.0725	0.8248	0.8559	0.9231	0.9165	0.8422	0.8108	0.8567	0.8617	0.8496	1.0149	1.0149	0.8572	0.8572	0.9854	0.9854	1.0067	0.9999	0.9708	0.9288	0.8767	0.9642	0.9642	0.8918	0.8918	0.9130	1.0587	0.9147	0.9068	1.1618	1.1279	1.3592	1.3791	1.4294	1.3200	1.3592	1.1845	0.6908	0.6938	1.5816	1.5415	1.5415	1.4907	1.4907	1.9725	1.4801	1.4666
JF494586.1 Squalus brevirostris	0.8828	0.8828	1.0279	0.8576	0.8500	0.9513	0.9513	0.8681	0.8351	0.8308	0.8291	0.8037	0.9939	0.9939	0.8826	0.8826	0.9896	0.9896	1.0105	1.0039	0.9239	0.8958	0.8508	0.9689	0.9689	0.8851	0.8851	0.8685	1.0364	0.9486	0.9406	1.1812	1.1543	1.3216	1.3409	1.3784	1.2832	1.3216	1.1365	0.7035	0.7069	1.5382	1.4992	1.4992	1.4507	1.4507	1.9337	1.4399	1.4263
EF539296.1 Squalus brevirostris	0.9036	0.9036	1.0673	0.9108	0.8943	1.0025	0.9958	0.8817	0.8486	0.8506	0.8555	0.8302	1.0551	1.0551	0.9297	0.9297	1.0265	1.0265	1.0550	1.0483	0.9364	0.9085	0.8700	1.0120	1.0120	0.9320	0.9320	0.8966	1.1005	0.9919	0.9839	1.1414	1.1085	1.3322	1.3513	1.3934	1.2941	1.3322	1.1488	0.6830	0.6858	1.5466	1.5081	1.5081	1.5266	1.5266	2.0402	1.5160	1.5025
EF539301.1 Squalus chloroculus v	0.9721	0.9721	0.9966	0.8720	0.9308	0.9455	0.9389	0.9684	0.9171	1.0107	1.0104	0.9809	1.1007	1.1007	0.9050	0.9050	1.0449	1.0449	1.0676	1.0608	1.1088	1.0620	1.0217	1.0375	1.0375	0.9941	0.9941	0.9220	1.1154	0.9366	0.9288	1.2110	1.1751	1.4765	1.4998	1.5398	1.4317	1.4765	1.2779	0.7525	0.7569	1.4525	1.4150	1.4150	1.3042	1.3042	1.7572	1.2985	1.3185
DQ108260.1 Squalus chloroculus v	0.9721	0.9721	0.9966	0.8720	0.9308	0.9455	0.9389	0.9684	0.9171	1.0107	1.0104	0.9809	1.1007	1.1007	0.9050	0.9050	1.0449	1.0449	1.0676	1.0608	1.1088	1.0620	1.0217	1.0375	1.0375	0.9941	0.9941	0.9220	1.1154	0.9366	0.9288	1.2110	1.1751	1.4765	1.4998	1.5398	1.4317	1.4765	1.2779	0.7525	0.7569	1.4525	1.4150	1.4150	1.3042	1.3042	1.7572	1.2985	1.3185
DQ108248.1 Squalus crassispinus	0.9292	0.9292	0.9953	0.8553	0.9056	0.9151	0.9086	0.9492	0.8995	0.9983	1.0121	0.9834	1.0155	1.0155	0.8678	0.8678	0.9978	0.9978	1.0471	1.0403	1.0872	1.0413	1.0020	1.0179	1.0179	0.9303	0.9303	0.9340	1.0613	0.9134	0.9056	1.2639	1.2268	1.4893	1.5116	1.6095	1.4465	1.4893	1.3490	0.7877	0.7995	1.5310	1.4922	1.4922	1.3410	1.3410	1.8301	1.3489	1.3686
EU399022.1 Squalus crassispinus	0.9444	0.9444	1.0144	0.8434	0.9131	0.9225	0.9225	0.9298	0.9068	1.0027	1.0237	0.9937	1.0511	1.0511	0.8733	0.8733	1.0335	1.0335	1.0925	1.0855	1.1023	1.0508	1.0125	1.0610	1.0610	0.9393	0.9393	0.9130	1.1011	0.9271	0.9191	1.2857	1.2857	1.5277	1.4995	1.6563	1.4821	1.5277	1.4292	0.8269	0.8400	1.5666	1.5250	1.5250	1.4277	1.4277	1.9544	1.4289	1.4490
FJ519595.1 Squalus cubensis vouc	0.9431	0.9431	0.9516	0.9059	0.9660	0.9799	0.9734	0.9898	0.9370	1.0474	1.0471	1.0168	1.1239	1.1239	0.9387	0.9387	1.0816	1.0816	1.1051	1.0983	1.1330	1.0853	1.0595	1.0742	1.0742	1.0164	1.0164	0.9367	1.1527	0.9702	0.9624	1.2391	1.2021	1.4300	1.4524	1.5652	1.3867	1.4300	1.3096	0.7621	0.7669	1.4837	1.4449	1.4449	1.3357	1.3357	1.7058	1.3374	1.3436
FN431670.1 Squalus cubensis mito	0.9320	0.9320	1.0788	0.8315	0.8947	0.9298	0.9232	0.8625	0.8306	0.8757	0.8935	0.8546	1.0208	1.0208	0.8505	0.8505	1.0235	1.0235	1.0191	1.0123	0.9882	0.9598	0.8959	0.9767	0.9767	0.9316	0.9316	0.9255	1.0708	0.9213	0.9134	1.1869	1.1529	1.3782	1.3980	1.4415	1.3390	1.3782	1.2029	0.7087	0.7120	1.6062	1.5662	1.5662	1.4955	1.4955	1.9879	1.4715	1.4715
DQ108246.1 Squalus edmundsi vouc	0.9577	0.9577	0.9666	0.9187	0.9864	0.9865	0.9800	1.0104	0.9574	1.0541	1.0537	1.0234	1.1293	1.1293	0.9444	0.9444	1.1018	1.1018	1.1384	1.1318	1.1663	1.1192	1.0595	1.0938	1.0938	1.0371	1.0371	0.9685	1.1589	0.9766	0.9689	1.2522	1.2150	1.4446	1.4669	1.5851	1.4014	1.4446	1.3163	0.7758	0.7808	1.4966	1.4578	1.4578	1.3422	1.3422	1.7428	1.3715	1.3908
EF539305.1 Squalus edmundsi vouc	0.9577	0.9577	0.9596	0.9117	0.9794	0.9797	0.9732	1.0034	0.9504	1.0606	1.0603	1.0299	1.1229	1.1229	0.9376	0.9376	1.0951	1.0951	1.1318	1.1251	1.1596	1.1125	1.0662	1.0871	1.0871	1.0300	1.0300	0.9610	1.1652	0.9700	0.9622	1.2387	1.2017	1.4374	1.4597	1.5781	1.3942	1.4374	1.3091	0.7758	0.7808	1.4893	1.4505	1.4505	1.3352	1.3352	1.7428	1.3780	1.3840
DQ108238.1 Squalus grahami vouch	0.9489	0.9489	0.9720	0.9765	1.0457	1.0452	1.0387	1.0513	1.0088	1.0466	1.0597	1.0294	1.1666	1.1666	1.0088	1.0088	1.1579	1.1579	1.1831	1.1763	1.1520	1.1047	1.0723	1.1366	1.1366	1.0790	1.0790	0.9665	1.2118	1.0338	1.0260	1.2009	1.1661	1.3779	1.3985	1.4961	1.3374	1.3779	1.2654	0.7624	0.7669	1.4204	1.3844	1.3844	1.3554	1.3554	1.7346	1.3438	1.3635
DQ108235.1 Squalus grahami vouch	0.9489	0.9489	0.9720	0.9765	1.0457	1.0452	1.0387	1.0513	1.0088	1.0466	1.0597	1.0294	1.1666	1.1666	1.0088	1.0088	1.1579	1.1579	1.1831	1.1763	1.1520	1.1047	1.0723	1.1366	1.1366	1.0790	1.0790	0.9665	1.2118	1.0338	1.0260	1.2009	1.1661	1.3779	1.3985	1.4961	1.3374	1.3779	1.2654	0.7624	0.7669	1.4204	1.3844	1.3844	1.3554	1.3554	1.7346	1.3438	1.3635
KX949914.1 Squalus griffini isol	0.9476	0.9476	1.0244	0.9109	1.0346	0.9602	0.9602	0.9799	0.9960	1.0589	1.0845	1.0763	1.1080	1.1080	0.9604	0.9604	1.0849	1.0849	1.1955	1.1866	1.1579	1.1579	1.0850	1.1342	1.1342	1.0402	1.0402	0.9785	1.1815	1.0015	0.9913	1.4603	1.4603	1.8190	1.8190	1.9777	1.8190	1.8190	1.7000	0.7368	0.7368	1.5495	1.4874	1.4874	1.4392	1.4392	2.0012	1.4443	1.4684
KX949913.1 Squalus griffini isol	0.9476	0.9476	1.0244	0.9109	1.0346	0.9602	0.9602	0.9799	0.9960	1.0589	1.0845	1.0763	1.1080	1.1080	0.9604	0.9604	1.0849	1.0849	1.1955	1.1866	1.1579	1.1579	1.0850	1.1342	1.1342	1.0402	1.0402	0.9785	1.1815	1.0015	0.9913	1.4603	1.4603	1.8190	1.8190	1.9777	1.8190	1.8190	1.7000	0.7368	0.7368	1.5495	1.4874	1.4874	1.4392	1.4392	2.0012	1.4443	1.4684
KF590510.1 Squalus hemipinnis vo	0.9328	0.9328	0.9765	0.8847	0.9366	0.9520	0.9455	0.9605	0.9228	1.0039	1.0172	0.9876	1.0749	1.0749	0.9106	0.9106	1.0448	1.0448	1.0941	1.0873	1.1217	1.0680	1.0219	1.0639	1.0639	0.9964	0.9964	0.9358	1.1017	0.9430	0.9352	1.2998	1.2677	1.4803	1.5037	1.6124	1.4355	1.4803	1.3400	0.7670	0.7691	1.4626	1.4107	1.4107	1.3064	1.3064	1.7809	1.3172	1.3368
EF539310.1 Squalus hemipinnis vo	0.9171	0.9171	0.9894	0.8831	0.9493	0.9502	0.9437	0.9733	0.9355	1.0019	1.0152	0.9857	1.0728	1.0728	0.9089	0.9089	1.0567	1.0567	1.1056	1.0989	1.1330	1.0799	1.0198	1.0618	1.0618	0.9981	0.9981	0.9535	1.1131	0.9413	0.9335	1.2890	1.2571	1.4823	1.5055	1.6134	1.4378	1.4823	1.3429	0.7659	0.7706	1.4647	1.4132	1.4132	1.3094	1.3094	1.7875	1.3250	1.3445
EF539316.1 Squalus japonicus vou	0.8888	0.8888	0.9715	0.8850	0.9289	0.9496	0.9432	0.9305	0.8945	0.9865	1.0129	0.9841	1.0570	1.0570	0.9035	0.9035	1.0408	1.0408	1.0949	1.0884	1.1079	1.0622	1.0037	1.0521	1.0521	0.9613	0.9613	0.9358	1.0961	0.9409	0.9333	1.2575	1.2203	1.4562	1.4784	1.5836	1.4131	1.4562	1.3435	0.7254	0.7292	1.5100	1.4712	1.4712	1.3416	1.3416	1.8261	1.3294	1.3495
EF539314.1 Squalus japonicus vou	0.8825	0.8825	0.9796	0.8850	0.9289	0.9496	0.9432	0.9305	0.8945	0.9865	1.0129	0.9841	1.0570	1.0570	0.9035	0.9035	1.0408	1.0408	1.0949	1.0884	1.1079	1.0622	1.0037	1.0521	1.0521	0.9613	0.9613	0.9358	1.0961	0.9409	0.9333	1.2575	1.2203	1.4501	1.4723	1.5836	1.4069	1.4501	1.3435	0.7254	0.7292	1.5100	1.4712	1.4712	1.3416	1.3416	1.8210	1.3294	1.3495
GU130698.1 Squalus megalops isol	0.9454	0.9454	0.9238	0.9344	0.9876	1.0017	0.9953	0.9980	0.9585	1.0697	1.0827	1.0522	1.1058	1.1058	0.9597	0.9597	1.0896	1.0896	1.1265	1.1197	1.1676	1.1203	1.0892	1.0954	1.0954	1.0200	1.0200	0.9276	1.1479	0.9916	0.9839	1.2750	1.2377	1.4619	1.4843	1.5753	1.4186	1.4619	1.3194	0.7753	0.7776	1.5300	1.4910	1.4910	1.3453	1.3453	1.7401	1.3419	1.3477
DQ108270.1 Squalus megalops vouc	0.9027	0.9027	1.0851	0.8248	0.8417	0.9231	0.9165	0.8422	0.8108	0.8488	0.8538	0.8279	1.0149	1.0149	0.8572	0.8572	0.9915	0.9915	1.0129	1.0061	0.9497	0.9211	0.8687	0.9705	0.9705	0.8773	0.8773	0.9044	1.0587	0.9147	0.9068	1.1739	1.1400	1.3575	1.3774	1.4352	1.3183	1.3575	1.1828	0.6966	0.6998	1.5874	1.5474	1.5474	1.4698	1.4698	1.9773	1.4589	1.4452
KX949986.1 Squalus cf. megalops	0.9575	0.9575	1.0072	0.8941	1.0095	0.9522	0.9522	0.9989	0.9972	1.0780	1.0858	1.0776	1.1508	1.1508	0.9438	0.9438	1.0862	1.0862	1.1968	1.1880	1.1592	1.1592	1.0862	1.1537	1.1537	1.0425	1.0425	0.9604	1.1906	0.9938	0.9836	1.4545	1.4545	1.7812	1.7812	1.9431	1.7812	1.7812	1.6607	0.7037	0.7037	1.5327	1.4703	1.4703	1.4147	1.4147	1.9605	1.4371	1.4614
KX949985.1 Squalus cf. megalops	0.9578	0.9578	1.0160	0.8941	1.0095	0.9522	0.9522	0.9989	0.9972	1.0780	1.0858	1.0776	1.1424	1.1424	0.9438	0.9438	1.0771	1.0771	1.1880	1.1790	1.1592	1.1592	1.0862	1.1448	1.1448	1.0425	1.0425	0.9693	1.1819	0.9938	0.9836	1.4545	1.4545	1.7812	1.7812	1.9431	1.7812	1.7812	1.6607	0.7037	0.7037	1.5419	1.4796	1.4796	1.4232	1.4232	1.9523	1.4283	1.4528
JF494591.1 Squalus mitsukurii vo	0.9431	0.9431	0.9587	0.9129	0.9730	0.9867	0.9802	0.9969	0.9440	1.0408	1.0405	1.0102	1.1303	1.1303	0.9455	0.9455	1.0883	1.0883	1.1119	1.1051	1.1398	1.0922	1.0527	1.0810	1.0810	1.0235	1.0235	0.9443	1.1464	0.9769	0.9691	1.2461	1.2089	1.4373	1.4596	1.5723	1.3940	1.4373	1.3169	0.7687	0.7736	1.4911	1.4522	1.4522	1.3428	1.3428	1.7058	1.3306	1.3507
KU176446.1 Squalus mitsukurii vo	0.9431	0.9431	0.9587	0.9129	0.9730	0.9867	0.9802	0.9969	0.9440	1.0408	1.0405	1.0102	1.1303	1.1303	0.9455	0.9455	1.0883	1.0883	1.1119	1.1051	1.1398	1.0922	1.0527	1.0810	1.0810	1.0235	1.0235	0.9443	1.1464	0.9769	0.9691	1.2461	1.2089	1.4373	1.4596	1.5723	1.3940	1.4373	1.3169	0.7687	0.7736	1.4911	1.4522	1.4522	1.3428	1.3428	1.7058	1.3306	1.3507
JF494590.1 Squalus mitsukurii vo	0.9431	0.9431	0.9587	0.9129	0.9730	0.9867	0.9802	0.9969	0.9440	1.0408	1.0405	1.0102	1.1303	1.1303	0.9455	0.9455	1.0883	1.0883	1.1119	1.1051	1.1398	1.0922	1.0527	1.0810	1.0810	1.0235	1.0235	0.9443	1.1464	0.9769	0.9691	1.2461	1.2089	1.4373	1.4596	1.5723	1.3940	1.4373	1.3169	0.7687	0.7736	1.4911	1.4522	1.4522	1.3428	1.3428	1.7058	1.3306	1.3507
EU074611.1 Squalus mitsukurii is	0.9302	0.9302	0.9382	0.8925	0.9527	0.9671	0.9605	0.9765	0.9238	1.0344	1.0341	1.0038	1.1119	1.1119	0.9258	0.9258	1.0689	1.0689	1.0924	1.0855	1.1203	1.0723	1.0462	1.0615	1.0615	1.0029	1.0029	0.9222	1.1405	0.9576	0.9497	1.2470	1.2099	1.4381	1.4604	1.5729	1.3948	1.4381	1.3178	0.7626	0.7673	1.4774	1.4385	1.4385	1.3226	1.3226	1.6939	1.3243	1.3306
EU074610.1 Squalus mitsukurii is	0.9431	0.9431	0.9587	0.9129	0.9730	0.9867	0.9802	0.9969	0.9440	1.0408	1.0405	1.0102	1.1303	1.1303	0.9455	0.9455	1.0883	1.0883	1.1119	1.1051	1.1398	1.0922	1.0527	1.0810	1.0810	1.0235	1.0235	0.9443	1.1464	0.9769	0.9691	1.2461	1.2089	1.4373	1.4596	1.5723	1.3940	1.4373	1.3169	0.7687	0.7736	1.4911	1.4522	1.4522	1.3428	1.3428	1.7058	1.3306	1.3507
KX949982.1 Squalus cf. mitsukuri	0.9742	0.9742	1.0247	0.8338	1.0094	0.9607	0.9607	0.9897	0.9880	1.0688	1.0943	1.0862	1.1336	1.1336	0.9432	0.9432	1.0870	1.0870	1.2398	1.2312	1.1676	1.1676	1.0771	1.1791	1.1791	1.0229	1.0229	0.9226	1.1906	1.0021	0.9919	1.3417	1.3417	1.6612	1.6612	1.8025	1.6612	1.6612	1.5607	0.7047	0.7047	1.5318	1.4693	1.4693	1.5245	1.5245	2.1272	1.5465	1.5704
KX949979.1 Squalus cf. mitsukuri	0.9661	0.9661	1.0072	0.8852	0.9822	0.9434	0.9434	0.9722	0.9705	1.0871	1.0948	1.0866	1.1264	1.1264	0.9349	0.9349	1.0596	1.0596	1.1709	1.1619	1.1509	1.1509	1.0952	1.1278	1.1278	1.0150	1.0150	0.9328	1.1911	0.9853	0.9750	1.4636	1.4636	1.7900	1.7900	1.9510	1.7900	1.7900	1.6699	0.6954	0.6954	1.5146	1.4520	1.4520	1.3979	1.3979	1.9543	1.4379	1.4454
KX949978.1 Squalus cf. mitsukuri	0.9741	0.9741	1.0156	0.8937	0.9909	0.9518	0.9518	0.9807	0.9790	1.0952	1.1029	1.0948	1.1340	1.1340	0.9434	0.9434	1.0596	1.0596	1.1709	1.1619	1.1588	1.1588	1.1033	1.1278	1.1278	1.0237	1.0237	0.9415	1.1987	0.9934	0.9832	1.4710	1.4710	1.7970	1.7970	1.9574	1.7970	1.7970	1.6772	0.7034	0.7034	1.5230	1.4605	1.4605	1.4057	1.4057	1.9605	1.4454	1.4528
DQ108274.1 Squalus montalbani vo	0.9563	0.9563	0.9654	0.9129	0.9797	0.9867	0.9802	0.9969	0.9440	1.0341	1.0338	1.0035	1.1363	1.1363	0.9321	0.9321	1.0883	1.0883	1.1184	1.1116	1.1334	1.0856	1.0459	1.0874	1.0874	1.0303	1.0303	0.9516	1.1527	0.9769	0.9691	1.2316	1.1945	1.4366	1.4590	1.5783	1.3934	1.4366	1.3232	0.7750	0.7800	1.4973	1.4585	1.4585	1.3422	1.3422	1.7113	1.3156	1.3360
EF539321.1 Squalus montalbani vo	0.9402	0.9402	0.9486	0.9030	0.9702	0.9775	0.9709	0.9874	0.9343	1.0316	1.0312	1.0008	1.1283	1.1283	0.9361	0.9361	1.0861	1.0861	1.1098	1.1029	1.1313	1.0833	1.0433	1.0787	1.0787	1.0208	1.0208	0.9373	1.1445	0.9678	0.9599	1.2229	1.1857	1.4288	1.4513	1.5716	1.3853	1.4288	1.3148	0.7587	0.7634	1.4972	1.4581	1.4581	1.3552	1.3552	1.7126	1.3289	1.3491
KF590396.1 Squalus montalbani vo	0.9465	0.9465	0.9552	0.9025	0.9696	0.9769	0.9704	0.9868	0.9338	1.0309	1.0306	1.0002	1.1277	1.1277	0.9355	0.9355	1.0855	1.0855	1.1091	1.1023	1.1375	1.0827	1.0427	1.0781	1.0781	1.0164	1.0164	0.9367	1.1438	0.9672	0.9594	1.2428	1.2055	1.4492	1.4717	1.5776	1.4058	1.4492	1.3212	0.7649	0.7669	1.5103	1.4571	1.4571	1.3403	1.3403	1.7046	1.3084	1.3289
DQ108253.1 Squalus montalbani vo	0.9498	0.9498	0.9504	0.8979	0.9649	0.9723	0.9657	0.9819	0.9291	1.0260	1.0257	0.9954	1.1229	1.1229	0.9310	0.9310	1.0944	1.0944	1.1180	1.1113	1.1255	1.0776	1.0376	1.0731	1.0731	1.0152	1.0152	0.9513	1.1388	0.9627	0.9549	1.2378	1.2007	1.4429	1.4652	1.5842	1.3997	1.4429	1.3296	0.7748	0.7798	1.4893	1.4504	1.4504	1.3343	1.3343	1.7167	1.3220	1.3422
KX949998.1 Squalus montalbani is	0.9745	0.9745	1.0160	0.8853	1.0095	0.9435	0.9435	0.9903	0.9885	1.0693	1.0772	1.0689	1.1508	1.1508	0.9350	0.9350	1.0862	1.0862	1.1968	1.1880	1.1508	1.1508	1.0776	1.1537	1.1537	1.0425	1.0425	0.9604	1.1906	0.9854	0.9751	1.4365	1.4365	1.7799	1.7799	1.9496	1.7799	1.7799	1.6682	0.7037	0.7037	1.5409	1.4786	1.4786	1.4139	1.4139	1.9667	1.4189	1.4437
KX949997.1 Squalus montalbani is	0.9745	0.9745	1.0160	0.8853	1.0095	0.9435	0.9435	0.9903	0.9885	1.0693	1.0772	1.0689	1.1508	1.1508	0.9350	0.9350	1.0862	1.0862	1.1968	1.1880	1.1508	1.1508	1.0776	1.1537	1.1537	1.0425	1.0425	0.9604	1.1906	0.9854	0.9751	1.4365	1.4365	1.7799	1.7799	1.9496	1.7799	1.7799	1.6682	0.7037	0.7037	1.5409	1.4786	1.4786	1.4139	1.4139	1.9667	1.4189	1.4437
KX949887.1 Squalus montalbani is	0.9827	0.9827	1.0248	0.8941	1.0183	0.9522	0.9522	0.9989	0.9972	1.0693	1.0772	1.0689	1.1587	1.1587	0.9258	0.9258	1.0862	1.0862	1.2052	1.1964	1.1508	1.1508	1.0776	1.1621	1.1621	1.0514	1.0514	0.9693	1.1987	0.9938	0.9836	1.4365	1.4365	1.7799	1.7799	1.9496	1.7799	1.7799	1.6682	0.7118	0.7118	1.5409	1.4786	1.4786	1.4139	1.4139	1.9667	1.4189	1.4437
EF539326.1 Squalus nasutus vouch	0.8888	0.8888	0.9715	0.8721	0.9225	0.9501	0.9438	0.9240	0.8881	0.9802	1.0067	0.9779	1.0512	1.0512	0.8909	0.8909	1.0348	1.0348	1.0890	1.0824	1.1019	1.0561	0.9972	1.0461	1.0461	0.9548	0.9548	0.9289	1.0901	0.9414	0.9338	1.2652	1.2280	1.4639	1.4862	1.5912	1.4210	1.4639	1.3513	0.7254	0.7292	1.5039	1.4650	1.4650	1.3354	1.3354	1.8210	1.3231	1.3433
DQ108250.1 Squalus nasutus vouch	0.8567	0.8567	0.9363	0.8462	0.8953	0.9234	0.9170	0.8960	0.8617	0.9515	0.9779	0.9499	1.0229	1.0229	0.8650	0.8650	1.0122	1.0122	1.0655	1.0590	1.0715	1.0264	0.9677	1.0235	1.0235	0.9259	0.9259	0.8992	1.0604	0.9153	0.9077	1.3033	1.2648	1.5022	1.5254	1.6339	1.4579	1.5022	1.3857	0.7042	0.7076	1.5449	1.5046	1.5046	1.3696	1.3696	1.8702	1.3655	1.3856
KX950005.1 Squalus raoulensis is	0.9905	0.9905	1.1612	0.7901	0.8769	0.8769	0.8769	0.7940	0.8099	0.8277	0.8422	0.8341	1.0318	1.0318	0.8354	0.8354	1.0098	1.0098	1.0773	1.0685	0.9162	0.9162	0.8526	1.0206	1.0206	0.8769	0.8769	0.9012	1.1057	0.9195	0.9090	1.3412	1.3412	1.6271	1.6271	1.6806	1.6271	1.6271	1.4289	0.6693	0.6693	1.7707	1.7013	1.7013	1.7166	1.7166	2.1860	1.7042	1.6874
KX949935.1 Squalus raoulensis is	0.9905	0.9905	1.1612	0.7901	0.8769	0.8769	0.8769	0.7940	0.8099	0.8277	0.8422	0.8341	1.0318	1.0318	0.8354	0.8354	1.0098	1.0098	1.0773	1.0685	0.9162	0.9162	0.8526	1.0206	1.0206	0.8769	0.8769	0.9012	1.1057	0.9195	0.9090	1.3412	1.3412	1.6271	1.6271	1.6806	1.6271	1.6271	1.4289	0.6693	0.6693	1.7707	1.7013	1.7013	1.7166	1.7166	2.1860	1.7042	1.6874
EF539276.1 Squalus suckleyi vouc	0.8295	0.8295	0.9665	0.9262	0.9350	0.9793	0.9728	0.9510	0.8947	0.9701	0.9698	0.9426	1.0965	1.0965	0.9446	0.9446	1.0807	1.0807	1.0710	1.0640	1.0361	0.9849	0.9729	1.0257	1.0257	0.9677	0.9677	0.9909	1.1245	0.9696	0.9618	1.2530	1.2160	1.3945	1.4151	1.5855	1.3540	1.3945	1.3374	0.8281	0.8344	1.7021	1.6292	1.6292	1.4171	1.4171	1.9237	1.4256	1.4256
FJ165371.1 Squalus suckleyi vouc	0.8365	0.8365	0.9598	0.9331	0.9418	0.9861	0.9796	0.9579	0.9016	0.9767	0.9764	0.9492	1.1030	1.1030	0.9514	0.9514	1.0875	1.0875	1.0780	1.0710	1.0427	0.9917	0.9797	1.0327	1.0327	0.9747	0.9747	0.9837	1.1181	0.9763	0.9685	1.2598	1.2227	1.3878	1.4085	1.5925	1.3473	1.3878	1.3445	0.8218	0.8279	1.7091	1.6364	1.6364	1.4104	1.4104	1.9177	1.4189	1.4189
JQ354502.1 Squalus suckleyi vouc	0.8365	0.8365	0.9598	0.9331	0.9418	0.9861	0.9796	0.9579	0.9016	0.9767	0.9764	0.9492	1.1030	1.1030	0.9514	0.9514	1.0875	1.0875	1.0780	1.0710	1.0427	0.9917	0.9797	1.0327	1.0327	0.9747	0.9747	0.9837	1.1181	0.9763	0.9685	1.2598	1.2227	1.3878	1.4085	1.5925	1.3473	1.3878	1.3445	0.8218	0.8279	1.7091	1.6364	1.6364	1.4104	1.4104	1.9177	1.4189	1.4189
KX949984.1 Squalus sp. Juan Fern	0.9734	0.9734	1.0418	0.9199	1.0175	0.9602	0.9602	1.0068	1.0225	1.0858	1.1109	1.1029	1.1416	1.1416	0.9518	0.9518	1.0939	1.0939	1.2043	1.1955	1.1836	1.1836	1.1113	1.1612	1.1612	1.0506	1.0506	0.9685	1.2144	1.0015	0.9913	1.4616	1.4616	1.7879	1.7879	1.9492	1.7879	1.7879	1.6506	0.7277	0.7277	1.5590	1.4969	1.4969	1.4392	1.4392	1.9819	1.4269	1.4515
KF899763.1 Squalus sp. A KKB201	0.9784	0.9784	1.0095	0.9685	0.9825	1.0362	1.0298	1.0359	0.9947	1.0307	1.0444	0.9984	1.1174	1.1174	0.9942	0.9942	1.1139	1.1139	1.1383	1.1314	1.1598	1.1255	1.0570	1.1064	1.1064	0.9945	0.9945	0.9066	1.1468	1.0252	1.0175	1.2748	1.2365	1.4529	1.4760	1.6280	1.4081	1.4529	1.3426	0.8403	0.7910	1.5510	1.5107	1.5107	1.4032	1.4032	1.7354	1.4054	1.4246
KF899759.1 Squalus sp. A KKB201	0.9716	0.9716	1.0025	0.9616	0.9754	1.0295	1.0230	1.0288	0.9878	1.0376	1.0512	1.0052	1.1236	1.1236	0.9874	0.9874	1.1071	1.1071	1.1314	1.1245	1.1663	1.1320	1.0639	1.0996	1.0996	0.9873	0.9873	0.8990	1.1533	1.0186	1.0109	1.2814	1.2430	1.4599	1.4830	1.6210	1.4152	1.4599	1.3495	0.8467	0.7974	1.5578	1.5175	1.5175	1.4097	1.4097	1.7419	1.3984	1.4178
KX949971.1 Squalus sp. clade B A	0.9514	0.9514	1.1267	0.8140	0.9027	0.9046	0.9046	0.8179	0.8340	0.8520	0.8667	0.8586	1.0449	1.0449	0.8428	0.8428	1.0398	1.0398	1.0928	1.0838	0.9425	0.9425	0.8773	1.0343	1.0343	0.9035	0.9035	0.9107	1.1214	0.9477	0.9371	1.2872	1.2872	1.5598	1.5598	1.6146	1.5598	1.5598	1.3696	0.6448	0.6448	1.7045	1.6376	1.6376	1.6798	1.6798	2.2542	1.6678	1.6514
KX949953.1 Squalus sp. clade B A	0.9607	0.9607	1.1181	0.8053	0.8943	0.9140	0.9140	0.8092	0.8254	0.8435	0.8583	0.8501	1.0534	1.0534	0.8520	0.8520	1.0485	1.0485	1.1017	1.0928	0.9510	0.9510	0.8689	1.0433	1.0433	0.8948	0.8948	0.9371	1.1299	0.9568	0.9462	1.2790	1.2790	1.5513	1.5513	1.6065	1.5513	1.5513	1.3611	0.6373	0.6373	1.6958	1.6288	1.6288	1.6719	1.6719	2.2687	1.6761	1.6598
KX949928.1 Squalus sp. clade B A	0.9518	0.9518	1.1094	0.8144	0.9031	0.9050	0.9050	0.8183	0.8344	0.8350	0.8499	0.8416	1.0453	1.0453	0.8612	0.8612	1.0402	1.0402	1.1105	1.1017	0.9429	0.9429	0.8606	1.0523	1.0523	0.9039	0.9039	0.9286	1.1218	0.9481	0.9375	1.2708	1.2708	1.5427	1.5427	1.5984	1.5427	1.5427	1.3525	0.6297	0.6297	1.6870	1.6199	1.6199	1.6639	1.6639	2.2617	1.6682	1.6518
KX949879.1 Squalus sp. clade B A	0.9424	0.9424	1.1181	0.8053	0.8943	0.8956	0.8956	0.8092	0.8254	0.8435	0.8583	0.8501	1.0534	1.0534	0.8520	0.8520	1.0315	1.0315	1.1017	1.0928	0.9344	0.9344	0.8689	1.0433	1.0433	0.8948	0.8948	0.9197	1.1299	0.9390	0.9283	1.2790	1.2790	1.5513	1.5513	1.6065	1.5513	1.5513	1.3611	0.6373	0.6373	1.6958	1.6288	1.6288	1.6719	1.6719	2.2617	1.6598	1.6432
KX949867.1 Squalus sp. clade B A	0.9424	0.9424	1.1181	0.8053	0.8943	0.8956	0.8956	0.8092	0.8254	0.8435	0.8583	0.8501	1.0534	1.0534	0.8520	0.8520	1.0315	1.0315	1.1017	1.0928	0.9344	0.9344	0.8689	1.0433	1.0433	0.8948	0.8948	0.9197	1.1299	0.9390	0.9283	1.2790	1.2790	1.5513	1.5513	1.6065	1.5513	1.5513	1.3611	0.6373	0.6373	1.6958	1.6288	1.6288	1.6719	1.6719	2.2617	1.6598	1.6432
KX949925.1 Squalus sp. clade C A	0.9320	0.9320	1.0263	0.8937	0.9909	0.9518	0.9518	0.9626	0.9790	1.0598	1.0854	1.0772	1.1166	1.1166	0.9434	0.9434	1.0867	1.0867	1.2059	1.1971	1.1588	1.1588	1.0858	1.1448	1.1448	1.0039	1.0039	0.9611	1.2069	0.9934	0.9832	1.4795	1.4795	1.7977	1.7977	1.9640	1.7977	1.7977	1.6687	0.7212	0.7212	1.5510	1.4888	1.4888	1.4232	1.4232	1.9684	1.4283	1.4528
KX949919.1 Squalus sp. clade C A	0.9402	0.9402	1.0346	0.9022	0.9995	0.9602	0.9602	0.9712	0.9874	1.0681	1.0935	1.0854	1.1243	1.1243	0.9518	0.9518	1.0763	1.0763	1.1959	1.1870	1.1667	1.1667	1.0939	1.1346	1.1346	1.0127	1.0127	0.9697	1.2144	1.0015	0.9913	1.4867	1.4867	1.7977	1.7977	1.9702	1.7977	1.7977	1.6761	0.7113	0.7113	1.5590	1.4969	1.4969	1.4308	1.4308	1.9745	1.4359	1.4433
KX949991.1 Squalus sp. clade D A	0.9658	0.9658	1.0160	0.8941	1.0095	0.9522	0.9522	0.9989	0.9972	1.0780	1.0858	1.0776	1.1508	1.1508	0.9438	0.9438	1.0862	1.0862	1.1968	1.1880	1.1592	1.1592	1.0862	1.1537	1.1537	1.0425	1.0425	0.9604	1.1906	0.9938	0.9836	1.4545	1.4545	1.7812	1.7812	1.9431	1.7812	1.7812	1.6607	0.7037	0.7037	1.5327	1.4703	1.4703	1.4147	1.4147	1.9605	1.4371	1.4614
KX949989.1 Squalus sp. clade D A	0.9571	0.9571	1.0248	0.8849	1.0002	0.9431	0.9431	0.9898	0.9881	1.0689	1.0768	1.0685	1.1424	1.1424	0.9346	0.9346	1.0771	1.0771	1.1880	1.1790	1.1504	1.1504	1.0772	1.1448	1.1448	1.0332	1.0332	0.9510	1.1819	0.9850	0.9747	1.4458	1.4458	1.7812	1.7812	1.9512	1.7812	1.7812	1.6693	0.6952	0.6952	1.5419	1.4796	1.4796	1.4057	1.4057	1.9682	1.4283	1.4528
HQ946204.1 Squaliformes sp. BOLD	0.8768	0.8768	0.9388	0.9693	0.9724	1.0251	1.0185	1.0109	0.9513	1.0144	1.0141	0.9853	1.1466	1.1466	0.9742	0.9742	1.1183	1.1183	1.1093	1.1021	1.0975	1.0449	1.0185	1.0618	1.0618	1.0162	1.0162	1.0099	1.1643	1.0141	1.0062	1.2401	1.2031	1.3883	1.4090	1.5934	1.3477	1.3883	1.3306	0.8448	0.8586	1.8174	1.7416	1.7416	1.5049	1.5049	1.9179	1.5272	1.5272
GU805905.1 Squaliformes sp. BOLD	0.9044	0.9044	1.0599	0.8183	0.8490	0.9095	0.9095	0.8279	0.7966	0.8498	0.8480	0.8361	1.0094	1.0094	0.8434	0.8434	0.9856	0.9856	1.0072	1.0003	0.9585	0.9159	0.8704	0.9643	0.9643	0.8850	0.8850	0.8766	1.0597	0.9079	0.8998	1.1557	1.1295	1.3494	1.3694	1.4205	1.3097	1.3494	1.1730	0.6832	0.6861	1.5743	1.5337	1.5337	1.4958	1.4958	1.9711	1.4852	1.4717
GU805858.1 Squaliformes sp. BOLD	0.9182	0.9182	1.0596	0.8253	0.8558	0.9165	0.9165	0.8350	0.8035	0.8496	0.8479	0.8218	1.0031	1.0031	0.8502	0.8502	0.9924	0.9924	1.0140	1.0072	0.9574	0.9286	0.8702	0.9712	0.9712	0.8920	0.8920	0.8754	1.0534	0.9147	0.9067	1.1553	1.1292	1.3488	1.3688	1.4140	1.3092	1.3488	1.1580	0.6772	0.6800	1.5735	1.5329	1.5329	1.4952	1.4952	1.9759	1.4979	1.4845
GU805576.1 Squaliformes sp. BOLD	0.8380	0.8380	0.9465	0.9192	0.9290	0.9733	0.9668	0.9594	0.9030	0.9643	0.9640	0.9367	1.0909	1.0909	0.9243	0.9243	1.0749	1.0749	1.0650	1.0579	1.0441	0.9930	0.9669	1.0195	1.0195	0.9762	0.9762	0.9852	1.1055	0.9637	0.9559	1.2473	1.2102	1.3817	1.4023	1.5866	1.3411	1.3817	1.3240	0.8093	0.8152	1.7091	1.6364	1.6364	1.4182	1.4182	1.9177	1.4267	1.4267
FJ519042.1 Carcharhinus acronotu	0.7936	0.7936	0.9310	0.9862	0.7995	0.9937	1.0012	0.8792	0.8307	0.8530	0.8789	0.8521	0.8955	0.8955	0.9905	0.9905	0.9672	0.9672	1.0197	1.0267	0.9197	0.8728	0.8445	0.9965	0.9965	0.8455	0.8455	0.9201	0.8995	1.0110	1.0027	0.8228	0.7961	1.2837	1.2967	1.1536	1.3184	1.2837	1.0044	0.1512	0.1568	1.6588	1.5978	1.5978	1.2530	1.2530	1.2480	1.2069	1.2064
KF461148.1 Carcharhinus acronotu	0.7936	0.7936	0.9310	0.9862	0.7995	0.9937	1.0012	0.8792	0.8307	0.8530	0.8789	0.8521	0.8955	0.8955	0.9905	0.9905	0.9672	0.9672	1.0197	1.0267	0.9197	0.8728	0.8445	0.9965	0.9965	0.8455	0.8455	0.9201	0.8995	1.0110	1.0027	0.8228	0.7961	1.2837	1.2967	1.1536	1.3184	1.2837	1.0044	0.1512	0.1568	1.6588	1.5978	1.5978	1.2530	1.2530	1.2480	1.2069	1.2064
FJ519343.1 Carcharhinus albimarg	0.8228	0.8228	0.9367	1.0419	0.8702	1.0806	1.0736	0.9155	0.8640	0.9302	0.9420	0.9136	0.9389	0.9389	1.0393	1.0393	1.0074	1.0074	0.9820	0.9892	0.9788	0.9378	0.9090	0.9745	0.9745	0.9282	0.9282	1.0243	0.9605	1.0813	1.0730	0.8754	0.8484	1.2267	1.2382	1.1616	1.2589	1.2267	1.0358	0.1550	0.1609	1.6318	1.5839	1.5839	1.2407	1.2407	1.2222	1.1913	1.2047
HQ171610.1 Carcharhinus albimarg	0.8228	0.8228	0.9367	1.0419	0.8702	1.0806	1.0736	0.9155	0.8640	0.9302	0.9420	0.9136	0.9389	0.9389	1.0393	1.0393	1.0074	1.0074	0.9820	0.9892	0.9788	0.9378	0.9090	0.9745	0.9745	0.9282	0.9282	1.0243	0.9605	1.0813	1.0730	0.8754	0.8484	1.2267	1.2382	1.1616	1.2589	1.2267	1.0358	0.1550	0.1609	1.6318	1.5839	1.5839	1.2407	1.2407	1.2222	1.1913	1.2047
FJ519049.1 Carcharhinus altimus	0.8590	0.8590	0.9506	1.0377	0.9030	1.0690	1.0619	0.9470	0.8809	0.9407	0.9524	0.9240	0.9694	0.9694	1.0276	1.0276	1.0618	1.0618	1.0722	1.0647	0.9672	0.9186	0.9200	1.0480	1.0480	0.9457	0.9457	0.9885	1.0085	1.0700	1.0617	0.7778	0.7533	1.1993	1.2180	1.0735	1.2314	1.1993	0.9505	0.1687	0.1749	1.5246	1.4654	1.4654	1.1940	1.1940	1.1958	1.1520	1.1658
KP193376.1 Carcharhinus altimus	0.8664	0.8664	0.9582	1.0448	0.9102	1.0615	1.0544	0.9541	0.8880	0.9337	0.9592	0.9308	0.9622	0.9622	1.0348	1.0348	1.0393	1.0393	1.0639	1.0564	0.9599	0.9112	0.9126	1.0398	1.0398	0.9530	0.9530	0.9805	1.0012	1.0628	1.0544	0.7703	0.7460	1.1844	1.2031	1.0661	1.2165	1.1844	0.9428	0.1586	0.1645	1.5310	1.4720	1.4720	1.2011	1.2011	1.2029	1.1589	1.1578
KF899787.1 Carcharhinus altimus	0.8664	0.8664	0.9582	1.0448	0.9102	1.0615	1.0544	0.9541	0.8880	0.9337	0.9592	0.9308	0.9622	0.9622	1.0348	1.0348	1.0393	1.0393	1.0639	1.0564	0.9599	0.9112	0.9126	1.0398	1.0398	0.9530	0.9530	0.9805	1.0012	1.0628	1.0544	0.7703	0.7460	1.1844	1.2031	1.0661	1.2165	1.1844	0.9428	0.1586	0.1645	1.5310	1.4720	1.4720	1.2011	1.2011	1.2029	1.1589	1.1578
JN082184.1 Carcharhinus amblyrhy	0.8809	0.8809	0.9626	0.9926	0.8667	1.0075	1.0007	0.8940	0.8328	0.8909	0.9314	0.9038	0.9875	0.9875	1.0041	1.0041	1.0491	1.0491	1.0667	1.0736	0.9306	0.8828	0.8842	1.0432	1.0432	0.9119	0.9119	0.9505	0.9608	1.0103	1.0021	0.8534	0.8259	1.2898	1.3033	1.1484	1.3336	1.2898	1.0185	0.1629	0.1688	1.6287	1.5647	1.5647	1.3464	1.3464	1.3062	1.3314	1.3375
EU398590.1 Carcharhinus amblyrhy	0.8885	0.8885	0.9854	1.0138	0.8741	1.0289	1.0222	0.9151	0.8673	0.9328	0.9577	0.9300	0.9674	0.9674	1.0251	1.0251	1.0426	1.0426	1.0601	1.0670	0.9511	0.9109	0.9123	1.0507	1.0507	0.9194	0.9194	0.9731	0.9540	1.0310	1.0231	0.8463	0.8189	1.2826	1.2960	1.1563	1.3265	1.2826	1.0268	0.1694	0.1754	1.6362	1.5867	1.5867	1.3540	1.3540	1.3066	1.3387	1.3447
FJ519353.1 Carcharhinus amblyrhy	0.8734	0.8734	0.9474	1.0109	0.8649	1.0121	1.0049	0.9090	0.8589	0.8964	0.9221	0.8945	0.9464	0.9464	1.0084	1.0084	1.0345	1.0345	0.9955	0.9882	0.9289	0.8884	0.8741	0.9879	0.9879	0.9213	0.9213	0.9616	0.9156	1.0149	1.0063	0.7669	0.7420	1.2074	1.2191	1.1063	1.2407	1.2074	0.9739	0.1473	0.1529	1.5292	1.4824	1.4824	1.2594	1.2594	1.2405	1.2361	1.2356
KP193185.1 Carcharhinus amblyrhy	0.8734	0.8734	0.9474	1.0109	0.8649	1.0121	1.0049	0.9090	0.8589	0.8964	0.9221	0.8945	0.9464	0.9464	1.0084	1.0084	1.0345	1.0345	0.9955	0.9882	0.9289	0.8884	0.8741	0.9879	0.9879	0.9213	0.9213	0.9616	0.9156	1.0149	1.0063	0.7669	0.7420	1.2074	1.2191	1.1063	1.2407	1.2074	0.9739	0.1504	0.1561	1.5292	1.4824	1.4824	1.2594	1.2594	1.2405	1.2361	1.2356
EU398594.1 Carcharhinus amblyrhy	0.8734	0.8734	0.9474	1.0109	0.8649	1.0121	1.0049	0.9090	0.8589	0.8964	0.9221	0.8945	0.9464	0.9464	1.0084	1.0084	1.0345	1.0345	0.9955	0.9882	0.9289	0.8884	0.8741	0.9879	0.9879	0.9213	0.9213	0.9616	0.9156	1.0149	1.0063	0.7669	0.7420	1.2074	1.2191	1.1063	1.2407	1.2074	0.9739	0.1504	0.1561	1.5292	1.4824	1.4824	1.2594	1.2594	1.2405	1.2361	1.2356
FJ519053.1 Carcharhinus amboinen	0.8205	0.8205	0.9618	1.0184	0.8575	1.0269	1.0197	0.9231	0.8586	0.8311	0.8878	0.8603	0.9241	0.9241	1.0229	1.0229	1.0130	1.0130	1.0230	1.0302	0.9224	0.8819	0.8301	1.0000	1.0000	0.9051	0.9051	1.0071	0.9157	1.0149	1.0064	0.8187	0.7855	1.2677	1.2800	1.1425	1.3011	1.2677	0.9665	0.1598	0.1657	1.6828	1.6336	1.6336	1.3607	1.3607	1.2622	1.2909	1.2904
KP193224.1 Carcharhinus amboinen	0.8205	0.8205	0.9618	1.0184	0.8575	1.0269	1.0197	0.9231	0.8586	0.8311	0.8878	0.8603	0.9241	0.9241	1.0229	1.0229	1.0130	1.0130	1.0230	1.0302	0.9224	0.8819	0.8301	1.0000	1.0000	0.9051	0.9051	1.0071	0.9157	1.0149	1.0064	0.8187	0.7855	1.2677	1.2800	1.1425	1.3011	1.2677	0.9665	0.1598	0.1657	1.6828	1.6336	1.6336	1.3607	1.3607	1.2622	1.2909	1.2904
HQ171612.1 Carcharhinus amboinen	0.8205	0.8205	0.9618	1.0184	0.8575	1.0269	1.0197	0.9231	0.8586	0.8311	0.8878	0.8603	0.9241	0.9241	1.0229	1.0229	1.0130	1.0130	1.0230	1.0302	0.9224	0.8819	0.8301	1.0000	1.0000	0.9051	0.9051	1.0071	0.9157	1.0149	1.0064	0.8187	0.7855	1.2677	1.2800	1.1425	1.3011	1.2677	0.9665	0.1598	0.1657	1.6828	1.6336	1.6336	1.3607	1.3607	1.2622	1.2909	1.2904
JF493052.1 Carcharhinus brachyur	0.7757	0.7757	0.9143	0.9632	0.8289	0.9933	0.9860	0.8796	0.8308	0.8222	0.8489	0.8220	0.9030	0.9030	0.9460	0.9460	0.9589	0.9589	0.9678	0.9751	0.9050	0.8576	0.7968	0.9447	0.9447	0.8838	0.8838	0.9665	0.9074	0.9965	0.9880	0.8396	0.8135	1.2694	1.2819	1.1427	1.3032	1.2694	1.0034	0.1520	0.1577	1.5970	1.5360	1.5360	1.2686	1.2686	1.2497	1.1799	1.1940
FJ519059.1 Carcharhinus brachyur	0.7848	0.7848	0.9060	0.9703	0.8059	1.0000	0.9929	0.8565	0.8084	0.8306	0.8569	0.8303	0.8801	0.8801	0.9534	0.9534	0.9504	0.9504	0.9591	0.9664	0.8972	0.8501	0.8059	0.9521	0.9521	0.8599	0.8599	0.9578	0.8833	1.0031	0.9947	0.8530	0.8263	1.2918	1.3048	1.1613	1.3264	1.2918	1.0203	0.1512	0.1568	1.6385	1.5770	1.5770	1.3114	1.3114	1.2781	1.2217	1.2356
KJ146027.1 Carcharhinus brachyur	0.7881	0.7881	0.9098	0.9741	0.8092	1.0040	0.9969	0.8599	0.8116	0.8339	0.8603	0.8335	0.8835	0.8835	0.9572	0.9572	0.9542	0.9542	0.9630	0.9703	0.9007	0.8535	0.8092	0.9558	0.9558	0.8599	0.8599	0.9578	0.8869	1.0069	0.9985	0.8565	0.8296	1.2971	1.3102	1.1658	1.3319	1.2971	1.0245	0.1516	0.1568	1.6451	1.5833	1.5833	1.3166	1.3166	1.2781	1.2217	1.2356
JF493057.1 Carcharhinus brevipin	0.7583	0.7583	0.8758	0.9248	0.7788	0.9755	0.9684	0.8572	0.8103	0.8251	0.8509	0.8248	0.8734	0.8734	0.9227	0.9227	0.9272	0.9272	0.9425	0.9497	0.8828	0.8366	0.8007	0.9360	0.9360	0.8310	0.8310	0.9180	0.8463	0.9792	0.9708	0.8664	0.8387	1.3549	1.3690	1.2183	1.3908	1.3549	1.0540	0.1494	0.1550	1.6740	1.6108	1.6108	1.3579	1.3579	1.3253	1.2804	1.2799
FJ519065.1 Carcharhinus brevipin	0.7583	0.7583	0.8758	0.9248	0.7788	0.9755	0.9684	0.8572	0.8103	0.8251	0.8509	0.8248	0.8734	0.8734	0.9227	0.9227	0.9272	0.9272	0.9425	0.9497	0.8828	0.8366	0.8007	0.9360	0.9360	0.8310	0.8310	0.9180	0.8463	0.9792	0.9708	0.8664	0.8387	1.3549	1.3690	1.2183	1.3908	1.3549	1.0540	0.1494	0.1550	1.6740	1.6108	1.6108	1.3579	1.3579	1.3253	1.2804	1.2799
KP193368.1 Carcharhinus brevipin	0.7583	0.7583	0.8758	0.9248	0.7788	0.9755	0.9684	0.8572	0.8103	0.8251	0.8509	0.8248	0.8734	0.8734	0.9227	0.9227	0.9272	0.9272	0.9425	0.9497	0.8828	0.8366	0.8007	0.9360	0.9360	0.8310	0.8310	0.9180	0.8463	0.9792	0.9708	0.8664	0.8387	1.3549	1.3690	1.2183	1.3908	1.3549	1.0540	0.1494	0.1550	1.6740	1.6108	1.6108	1.3579	1.3579	1.3253	1.2804	1.2799
FJ519071.1 Carcharhinus cautus v	0.8787	0.8787	1.0228	1.1595	0.9883	1.1713	1.1785	1.0491	0.9936	0.9360	0.9475	0.9109	1.0797	1.0797	1.1632	1.1632	1.1030	1.1030	1.1517	1.1517	0.9384	0.9077	0.9368	1.1396	1.1396	1.0208	1.0208	0.9500	1.1024	1.1829	1.1750	0.8205	0.8021	1.1361	1.1460	1.1982	1.1728	1.1361	1.0116	0.1804	0.1872	1.5822	1.5261	1.5261	1.2613	1.2613	1.2210	1.2118	1.2038
EU398606.1 Carcharhinus cautus v	0.8430	0.8430	0.9836	1.1253	0.9580	1.1363	1.1435	1.0317	0.9777	0.9080	0.9195	0.8836	1.0542	1.0542	1.1292	1.1292	1.0848	1.0848	1.1182	1.1182	0.9034	0.8804	0.9080	1.1071	1.1071	0.9885	0.9885	0.9408	1.0754	1.1490	1.1410	0.7583	0.7344	1.1074	1.1166	1.1616	1.1506	1.1074	0.9866	0.1961	0.2033	1.5480	1.5077	1.5077	1.2248	1.2248	1.1920	1.1772	1.1834
KF590519.1 Carcharhinus coatesi	0.8742	0.8742	1.0257	1.0385	0.8492	1.0667	1.0594	0.9043	0.8370	0.8911	0.9180	0.8892	0.9138	0.9138	1.0279	1.0279	0.9566	0.9566	1.0170	1.0246	0.9620	0.9200	0.8598	0.9764	0.9764	0.8734	0.8734	0.9687	0.8718	1.0944	1.0857	0.9317	0.9003	1.4486	1.4658	1.3026	1.4980	1.4486	1.1723	0.1313	0.1376	1.6128	1.5774	1.5774	1.2802	1.2802	1.3420	1.1963	1.1952
KP719511.1 Carcharhinus coatesi	0.9028	0.9028	1.0614	1.0391	0.8644	1.0677	1.0603	0.9123	0.8442	0.8678	0.8949	0.8665	0.9290	0.9290	1.0283	1.0283	0.9164	0.9164	1.0173	1.0250	0.9378	0.8961	0.8358	0.9762	0.9762	0.8886	0.8886	0.9706	0.8871	1.0957	1.0870	0.9821	0.9488	1.5225	1.5415	1.3652	1.5225	1.5225	1.2240	0.1383	0.1448	1.6300	1.5938	1.5938	1.2918	1.2918	1.3703	1.2065	1.2055
FJ519076.1 Carcharhinus dussumie	0.8392	0.8392	0.9921	1.0168	0.9167	0.9421	0.9350	0.9826	0.9164	0.8627	0.8884	0.8616	0.8975	0.8975	1.0144	1.0144	1.0058	1.0058	1.0709	1.0776	0.9224	0.8756	0.8395	1.0336	1.0336	0.9667	0.9667	0.9461	0.9099	0.9467	0.9383	0.7695	0.7451	1.2286	1.2876	1.0944	1.2608	1.2286	0.9573	0.1489	0.1545	1.6132	1.5653	1.5653	1.1845	1.1845	1.3704	1.1421	1.1562
EU398608.1 Carcharhinus dussumie	0.8640	0.8640	0.9758	0.9949	0.8277	1.0471	1.0401	0.9084	0.8441	0.8872	0.9131	0.8855	0.9174	0.9174	0.9850	0.9850	0.9748	0.9748	0.9992	1.0065	0.9634	0.9233	0.8572	0.9605	0.9605	0.8834	0.8834	0.9687	0.8775	1.0488	1.0405	0.8516	0.8242	1.3264	1.3402	1.1968	1.3700	1.3264	1.0841	0.1284	0.1335	1.5679	1.5353	1.5353	1.2572	1.2572	1.2668	1.1900	1.1890
FJ519083.1 Carcharhinus falcifor	0.8732	0.8732	0.9396	1.0595	0.8781	1.0475	1.0404	0.9363	0.8859	0.8744	0.9005	0.8730	0.9242	0.9242	1.0715	1.0715	1.0198	1.0198	1.0024	1.0092	0.8904	0.8496	0.8512	0.9946	0.9946	0.9415	0.9415	0.9509	0.9221	1.0491	1.0408	0.7735	0.7485	1.2058	1.2175	1.0763	1.2390	1.2058	0.9184	0.1509	0.1568	1.5899	1.5436	1.5436	1.2360	1.2360	1.2390	1.2276	1.2271
KP193314.1 Carcharhinus falcifor	0.8732	0.8732	0.9396	1.0595	0.8781	1.0475	1.0404	0.9363	0.8859	0.8744	0.9005	0.8730	0.9242	0.9242	1.0715	1.0715	1.0198	1.0198	1.0024	1.0092	0.8904	0.8496	0.8512	0.9946	0.9946	0.9415	0.9415	0.9509	0.9221	1.0491	1.0408	0.7735	0.7485	1.2058	1.2175	1.0763	1.2390	1.2058	0.9184	0.1509	0.1568	1.5899	1.5436	1.5436	1.2360	1.2360	1.2390	1.2276	1.2271
KF793756.1 Carcharhinus falcifor	0.8766	0.8766	0.9435	1.0635	0.8815	1.0516	1.0445	0.9399	0.8893	0.8778	0.9039	0.8763	0.9277	0.9277	1.0755	1.0755	1.0238	1.0238	1.0062	1.0131	0.8940	0.8531	0.8546	0.9983	0.9983	0.9415	0.9415	0.9509	0.9258	1.0531	1.0448	0.7768	0.7516	1.2110	1.2228	1.0806	1.2443	1.2110	0.9224	0.1514	0.1568	1.5962	1.5497	1.5497	1.2409	1.2409	1.2390	1.2276	1.2271
KU366616.1 Carcharhinus fitzroye	0.8093	0.8093	0.9447	0.9398	0.8271	0.9298	0.9298	0.8356	0.8348	0.8428	0.8696	0.8628	0.9647	0.9647	0.9580	0.9580	1.0824	1.0824	1.0526	1.0597	0.8890	0.8228	0.8194	1.0279	1.0279	0.8836	0.8836	0.9049	0.9511	0.9418	0.9333	0.8237	0.8237	1.2789	1.2843	1.1653	1.3241	1.2789	1.0256	0.1728	0.1790	1.6723	1.6210	1.6210	1.4404	1.4404	1.3413	1.3864	1.3927
EU398615.1 Carcharhinus fitzroye	0.8383	0.8383	0.9908	0.9479	0.8610	0.9834	0.9766	0.8886	0.8424	0.8965	0.9151	0.8882	0.9723	0.9723	0.9596	0.9596	1.0733	1.0733	1.0634	1.0701	0.9354	0.8962	0.8748	1.0398	1.0398	0.9049	0.9049	0.9781	0.9597	0.9868	0.9787	0.8678	0.8408	1.2839	1.2968	1.1399	1.3261	1.2839	1.0201	0.1713	0.1774	1.6310	1.5835	1.5835	1.3474	1.3474	1.2868	1.2926	1.2987
FJ519089.1 Carcharhinus galapage	0.8347	0.8347	0.9872	0.9938	0.8593	0.9650	0.9576	0.9606	0.8944	0.8814	0.9233	0.8949	0.9181	0.9181	0.9914	0.9914	0.9751	0.9751	0.9728	0.9797	0.9680	0.9194	0.8741	0.9371	0.9371	0.9142	0.9142	0.9678	0.9086	0.9691	0.9604	0.8828	0.8542	1.3634	1.3780	1.1553	1.4006	1.3634	0.9987	0.1330	0.1383	1.5307	1.4856	1.4856	1.2276	1.2276	1.2151	1.1776	1.1772
KF590416.1 Carcharhinus galapage	0.8101	0.8101	0.9592	0.9670	0.8357	0.9377	0.9303	0.9347	0.8701	0.8565	0.8983	0.8707	0.9509	0.9509	0.9647	0.9647	1.0107	1.0107	1.0074	1.0143	0.9416	0.8938	0.8486	0.9707	0.9707	0.8856	0.8856	0.9928	0.9430	0.9425	0.9339	0.8569	0.8293	1.3255	1.3394	1.1247	1.3615	1.3255	0.9698	0.1290	0.1338	1.5772	1.5304	1.5304	1.2637	1.2637	1.2539	1.2139	1.2135
FJ519101.1 Carcharhinus isodon v	0.8360	0.8360	0.9917	1.0245	0.8565	1.0257	1.0331	0.9220	0.8718	0.8472	0.8716	0.8455	0.9590	0.9590	1.0217	1.0217	1.0044	1.0044	1.0360	1.0431	0.9259	0.8804	0.8386	1.0120	1.0120	0.9049	0.9049	0.9354	0.9663	1.0421	1.0338	0.8887	0.8605	1.3394	1.3606	1.1673	1.2975	1.3394	1.0531	0.1790	0.1854	1.6209	1.5617	1.5617	1.2486	1.2486	1.2146	1.1897	1.2036
KF461150.1 Carcharhinus isodon v	0.8360	0.8360	0.9917	1.0245	0.8565	1.0257	1.0331	0.9220	0.8718	0.8472	0.8716	0.8455	0.9590	0.9590	1.0217	1.0217	1.0044	1.0044	1.0360	1.0431	0.9259	0.8804	0.8386	1.0120	1.0120	0.9049	0.9049	0.9354	0.9663	1.0421	1.0338	0.8887	0.8605	1.3394	1.3606	1.1673	1.2975	1.3394	1.0531	0.1790	0.1854	1.6209	1.5617	1.5617	1.2486	1.2486	1.2146	1.1897	1.2036
JN034901.1 Carcharhinus leiodon	0.8880	0.8880	0.9778	1.0068	0.8670	1.0218	1.0150	0.9081	0.8604	0.9258	0.9508	0.9232	0.9741	0.9741	1.0181	1.0181	1.0494	1.0494	1.0670	1.0739	0.9438	0.9035	0.9049	1.0575	1.0575	0.9123	0.9123	0.9656	0.9612	1.0241	1.0161	0.8385	0.8112	1.2746	1.2879	1.1488	1.3185	1.2746	1.0189	0.1661	0.1721	1.6431	1.5936	1.5936	1.3468	1.3468	1.3057	1.3318	1.3378
KP193310.1 Carcharhinus leiodon	0.8880	0.8880	0.9778	1.0068	0.8670	1.0218	1.0150	0.9081	0.8604	0.9258	0.9508	0.9232	0.9741	0.9741	1.0181	1.0181	1.0494	1.0494	1.0670	1.0739	0.9438	0.9035	0.9049	1.0575	1.0575	0.9123	0.9123	0.9656	0.9612	1.0241	1.0161	0.8385	0.8112	1.2746	1.2879	1.1488	1.3185	1.2746	1.0189	0.1661	0.1721	1.6431	1.5936	1.5936	1.3468	1.3468	1.3057	1.3318	1.3378
JF493060.1 Carcharhinus leucas v	0.8715	0.8715	1.0221	0.9567	0.8322	0.9564	0.9564	0.8956	0.8340	0.8198	0.8595	0.8265	0.9104	0.9104	0.9397	0.9397	0.9661	0.9661	0.9963	1.0032	0.9070	0.8681	0.8037	0.9594	0.9594	0.8772	0.8772	0.9814	0.9374	0.9677	0.9592	0.8977	0.8688	1.3322	1.3462	1.1799	1.3685	1.3322	1.0422	0.1635	0.1662	1.6548	1.6188	1.6188	1.3776	1.3776	1.3238	1.2995	1.2986
FJ519008.1 Carcharhinus leucas v	0.8647	0.8647	1.0142	0.9494	0.8115	0.9709	0.9638	0.8749	0.8138	0.8131	0.8598	0.8270	0.9037	0.9037	0.9542	0.9542	0.9656	0.9656	0.9816	0.9886	0.9069	0.8684	0.7958	0.9449	0.9449	0.8557	0.8557	1.0056	0.9375	0.9748	0.9664	0.9049	0.8693	1.3437	1.3577	1.1924	1.3796	1.3437	1.0567	0.1595	0.1621	1.6688	1.6331	1.6331	1.3807	1.3807	1.3277	1.3034	1.3025
KP193450.1 Carcharhinus leucas v	0.8650	0.8650	1.0288	0.9567	0.8330	0.9638	0.9567	0.9030	0.8418	0.8207	0.8671	0.8343	0.9107	0.9107	0.9472	0.9472	0.9659	0.9659	0.9959	1.0028	0.9144	0.8759	0.8037	0.9593	0.9593	0.8777	0.8777	1.0130	0.9306	0.9679	0.9595	0.8977	0.8622	1.3365	1.3504	1.1854	1.3724	1.3365	1.0493	0.1660	0.1687	1.6554	1.6198	1.6198	1.3673	1.3673	1.3280	1.2899	1.2889
FJ519113.1 Carcharhinus limbatus	0.8816	0.8816	0.9782	1.0071	0.8811	1.0222	1.0154	0.8946	0.8471	0.9261	0.9512	0.9235	0.9744	0.9744	1.0184	1.0184	1.0637	1.0637	1.0814	1.0882	0.9441	0.9039	0.9052	1.0716	1.0716	0.9266	0.9266	0.9805	0.9615	1.0245	1.0164	0.8388	0.8115	1.2906	1.3041	1.1563	1.3344	1.2906	1.0348	0.1662	0.1722	1.6434	1.5939	1.5939	1.3612	1.3612	1.2994	1.3455	1.3515
KP193156.1 Carcharhinus limbatus	0.8813	0.8813	0.9778	1.0068	0.8670	1.0218	1.0150	0.9081	0.8604	0.9258	0.9508	0.9232	0.9741	0.9741	1.0181	1.0181	1.0494	1.0494	1.0670	1.0739	0.9438	0.9035	0.9049	1.0575	1.0575	0.9123	0.9123	0.9656	0.9612	1.0241	1.0161	0.8385	0.8112	1.2746	1.2879	1.1488	1.3185	1.2746	1.0189	0.1661	0.1721	1.6431	1.5936	1.5936	1.3468	1.3468	1.2990	1.3318	1.3378
FJ519118.1 Carcharhinus longiman	0.8458	0.8458	0.9849	0.9841	0.8470	0.9845	0.9845	0.9639	0.8969	0.9208	0.9538	0.9251	0.9659	0.9659	0.9960	0.9960	1.0441	1.0441	1.0255	1.0325	0.9770	0.9354	0.8810	0.9875	0.9875	0.9093	0.9093	0.9806	0.9437	0.9951	0.9865	0.8554	0.8257	1.3353	1.3442	1.1397	1.3732	1.3353	0.9705	0.1567	0.1627	1.6263	1.5775	1.5775	1.2847	1.2847	1.2878	1.2436	1.2432
KP193281.1 Carcharhinus longiman	0.8052	0.8052	0.9355	0.9808	0.8346	0.9668	0.9597	0.9408	0.8761	0.8782	0.9037	0.8767	0.9496	0.9496	0.9716	0.9716	1.0246	1.0246	1.0070	1.0139	0.9237	0.8842	0.8556	0.9703	0.9703	0.8946	0.8946	0.9624	0.9268	0.9708	0.9624	0.8043	0.7781	1.2516	1.2643	1.1093	1.2863	1.2516	0.9124	0.1571	0.1630	1.5282	1.4830	1.4830	1.2167	1.2167	1.2121	1.1732	1.1728
EU398628.1 Carcharhinus macloti	0.8378	0.8378	0.9315	0.9401	0.8590	0.9397	0.9326	0.9162	0.8601	0.8397	0.8808	0.8540	0.9591	0.9591	0.9238	0.9238	0.9747	0.9747	1.0338	1.0266	0.9295	0.8901	0.8314	0.9897	0.9897	0.9139	0.9139	0.8981	0.9519	0.9444	0.9360	0.8537	0.8269	1.2852	1.2981	1.1550	1.3198	1.2852	1.0211	0.1393	0.1447	1.6125	1.5573	1.5573	1.2620	1.2620	1.2644	1.2583	1.2717
KF913239.1 Carcharhinus macloti	0.8112	0.8112	0.9014	0.9629	0.8322	0.9630	0.9559	0.8884	0.8340	0.8131	0.8540	0.8280	0.9374	0.9374	0.9464	0.9464	0.9512	0.9512	1.0026	0.9954	0.9011	0.8625	0.8041	0.9594	0.9594	0.8853	0.8853	0.9286	0.9292	0.9671	0.9587	0.8753	0.8476	1.3198	1.3336	1.1840	1.3557	1.3198	1.0478	0.1441	0.1496	1.6624	1.6058	1.6058	1.3025	1.3025	1.2246	1.2897	1.3031
EF609312.1 Carcharhinus macloti	0.8039	0.8039	0.9086	0.9699	0.8391	0.9701	0.9630	0.8951	0.8407	0.8200	0.8608	0.8347	0.9440	0.9440	0.9534	0.9534	0.9582	0.9582	1.0095	1.0023	0.9080	0.8694	0.8113	0.9663	0.9663	0.8923	0.8923	0.9359	0.9361	0.9740	0.9656	0.8896	0.8617	1.3338	1.3477	1.1975	1.3697	1.3338	1.0622	0.1437	0.1492	1.6690	1.6125	1.6125	1.3163	1.3163	1.2238	1.3027	1.3160
FJ519127.1 Carcharhinus melanopt	0.8083	0.8083	0.9453	1.0856	0.9218	1.0957	1.1030	0.9948	0.9424	0.8803	0.8917	0.8566	1.0220	1.0220	1.0896	1.0896	1.0517	1.0517	1.0842	1.0842	0.8828	0.8534	0.8795	1.0741	1.0741	0.9502	0.9502	0.9033	1.0413	1.1097	1.1016	0.7257	0.7029	1.0651	1.0736	1.1037	1.1074	1.0651	0.9319	0.1951	0.2023	1.5899	1.5339	1.5339	1.2478	1.2478	1.2148	1.1984	1.2047
KP193453.1 Carcharhinus melanopt	0.8155	0.8155	0.9524	1.0852	0.9215	1.0954	1.1026	0.9944	0.9421	0.8800	0.8914	0.8563	1.0217	1.0217	1.0893	1.0893	1.0514	1.0514	1.0839	1.0839	0.8825	0.8531	0.8792	1.0737	1.0737	0.9499	0.9499	0.9030	1.0410	1.1094	1.1013	0.7400	0.7169	1.0724	1.0810	1.1181	1.1146	1.0724	0.9468	0.1950	0.2022	1.6035	1.5477	1.5477	1.2614	1.2614	1.2219	1.2118	1.2180
EU398630.1 Carcharhinus melanopt	0.8859	0.8859	1.0283	1.1567	1.0070	1.1898	1.1898	1.0767	1.0188	0.9669	0.9714	0.9335	1.1101	1.1101	1.1809	1.1809	1.1429	1.1429	1.1786	1.1786	0.9548	0.9303	0.9374	1.1655	1.1655	1.0415	1.0415	0.9655	1.1202	1.1940	1.1858	0.8044	0.7774	1.1765	1.1826	1.2335	1.2224	1.1765	1.0479	0.1955	0.2028	1.6495	1.6054	1.6054	1.2905	1.2905	1.2577	1.2384	1.2447
FJ518938.1 Carcharhinus obscurus	0.8067	0.8067	0.9553	0.9633	0.8325	0.9339	0.9266	0.9312	0.8668	0.8601	0.8865	0.8589	0.9473	0.9473	0.9610	0.9610	1.0067	1.0067	1.0036	1.0104	0.9294	0.8815	0.8361	0.9670	0.9670	0.8856	0.8856	0.9928	0.9392	0.9388	0.9302	0.8461	0.8187	1.3132	1.3269	1.1137	1.3491	1.3132	0.9585	0.1349	0.1402	1.5708	1.5243	1.5243	1.2522	1.2522	1.2473	1.2075	1.2071
HQ171643.1 Carcharhinus obscurus	0.8067	0.8067	0.9553	0.9633	0.8325	0.9339	0.9266	0.9312	0.8668	0.8531	0.8949	0.8674	0.9473	0.9473	0.9610	0.9610	1.0067	1.0067	1.0036	1.0104	0.9380	0.8902	0.8451	0.9670	0.9670	0.8856	0.8856	0.9928	0.9392	0.9388	0.9302	0.8534	0.8259	1.3200	1.3337	1.1203	1.3558	1.3200	0.9658	0.1287	0.1338	1.5708	1.5243	1.5243	1.2587	1.2587	1.2539	1.2139	1.2135
FJ519145.1 Carcharhinus perezii	0.8221	0.8221	0.9589	0.9923	0.8508	1.0076	1.0005	0.9592	0.8931	0.8940	0.9061	0.8779	0.9822	0.9822	1.0041	1.0041	1.0443	1.0443	1.0260	1.0329	0.9794	0.9310	0.8711	0.9885	0.9885	0.8909	0.8909	1.0545	0.9761	1.0104	1.0020	0.8890	0.8604	1.3134	1.3266	1.1678	1.3481	1.3134	1.0275	0.1711	0.1707	1.6499	1.5888	1.5888	1.2962	1.2962	1.1842	1.2351	1.2347
FJ519139.1 Carcharhinus perezii	0.8221	0.8221	0.9589	0.9923	0.8508	1.0076	1.0005	0.9592	0.8931	0.8940	0.9061	0.8779	0.9822	0.9822	1.0041	1.0041	1.0443	1.0443	1.0260	1.0329	0.9794	0.9310	0.8711	0.9885	0.9885	0.8909	0.8909	1.0545	0.9761	1.0104	1.0020	0.8890	0.8604	1.3134	1.3266	1.1678	1.3481	1.3134	1.0275	0.1711	0.1707	1.6499	1.5888	1.5888	1.2962	1.2962	1.1842	1.2351	1.2347
JF493068.1 Carcharhinus plumbeus	0.8594	0.8594	0.9509	1.0380	0.9033	1.0547	1.0475	0.9474	0.8812	0.9270	0.9527	0.9243	0.9555	0.9555	1.0279	1.0279	1.0478	1.0478	1.0725	1.0651	0.9531	0.9042	0.9056	1.0483	1.0483	0.9460	0.9460	0.9731	0.9943	1.0562	1.0477	0.7632	0.7389	1.1844	1.2031	1.0593	1.2165	1.1844	0.9357	0.1622	0.1683	1.5250	1.4657	1.4657	1.1944	1.1944	1.1961	1.1523	1.1662
FJ519150.1 Carcharhinus plumbeus	0.8736	0.8736	0.9657	1.0305	0.8959	1.0471	1.0399	0.9400	0.8739	0.9265	0.9521	0.9238	0.9625	0.9625	1.0204	1.0204	1.0548	1.0548	1.0796	1.0722	0.9525	0.9036	0.9051	1.0553	1.0553	0.9384	0.9384	0.9725	1.0015	1.0489	1.0403	0.7776	0.7532	1.1836	1.2022	1.0578	1.2156	1.1836	0.9503	0.1687	0.1749	1.5377	1.4788	1.4788	1.1868	1.1868	1.1885	1.1450	1.1589
KP193206.1 Carcharhinus plumbeus	0.8521	0.8521	0.9433	1.0380	0.9033	1.0547	1.0475	0.9474	0.8812	0.9201	0.9459	0.9176	0.9628	0.9628	1.0279	1.0279	1.0552	1.0552	1.0799	1.0725	0.9459	0.8970	0.8984	1.0557	1.0557	0.9460	0.9460	0.9731	0.9872	1.0562	1.0477	0.7558	0.7317	1.1769	1.1955	1.0668	1.2089	1.1769	0.9282	0.1622	0.1683	1.5182	1.4588	1.4588	1.1872	1.1872	1.1889	1.1596	1.1592
FJ519157.1 Carcharhinus porosus	0.7821	0.7821	0.8940	0.8911	0.7884	0.8821	0.8749	0.9437	0.8823	0.8208	0.8466	0.8206	0.8432	0.8432	0.8891	0.8891	0.8933	0.8933	0.9146	0.9216	0.8714	0.8251	0.7962	0.8950	0.8950	0.8230	0.8230	0.8539	0.8878	0.8884	0.8799	0.8420	0.8161	1.2906	1.3031	1.1779	1.3240	1.2906	1.0494	0.1643	0.1705	1.5719	1.5113	1.5113	1.3404	1.3404	1.3297	1.2628	1.2765
EU398642.1 Carcharhinus sealei v	0.8343	0.8343	0.9754	0.9945	0.7970	1.0322	1.0251	0.8712	0.8071	0.8651	0.8914	0.8639	0.9240	0.9240	0.9846	0.9846	0.9678	0.9678	0.9997	1.0070	0.9415	0.9012	0.8340	0.9611	0.9611	0.8523	0.8523	0.9758	0.8989	1.0344	1.0260	0.8433	0.8160	1.3330	1.3468	1.1966	1.3765	1.3330	1.0837	0.1375	0.1428	1.5818	1.5491	1.5491	1.2712	1.2712	1.2813	1.2181	1.2316
KF590378.1 Carcharhinus sealei v	0.8540	0.8540	0.9660	1.0072	0.8245	1.0449	1.0378	0.8911	0.8266	0.8845	0.9104	0.8828	0.9423	0.9423	0.9972	0.9972	1.0027	1.0027	1.0273	1.0345	0.9457	0.9053	0.8542	0.9887	0.9887	0.8768	0.8768	0.9774	0.9184	1.0317	1.0383	0.8626	0.8349	1.3394	1.3534	1.2089	1.3832	1.3394	1.1114	0.1322	0.1370	1.5959	1.5629	1.5629	1.2698	1.2698	1.2748	1.2117	1.2252
FJ519164.1 Carcharhinus signatus	0.8173	0.8173	0.9549	0.9765	0.8593	0.9411	0.9340	0.9233	0.8742	0.8826	0.9079	0.8810	0.8975	0.8975	0.9672	0.9672	0.9838	0.9838	1.0355	1.0424	0.9068	0.8672	0.8602	1.0121	1.0121	0.9211	0.9211	0.8830	0.9016	0.9457	0.9374	0.7840	0.7594	1.2050	1.2163	1.0719	1.2372	1.2050	0.9482	0.1581	0.1639	1.5321	1.4870	1.4870	1.2359	1.2359	1.3357	1.1995	1.2129
FJ519159.1 Carcharhinus signatus	0.8173	0.8173	0.9549	0.9765	0.8593	0.9411	0.9340	0.9233	0.8742	0.8826	0.9079	0.8810	0.8975	0.8975	0.9672	0.9672	0.9838	0.9838	1.0355	1.0424	0.9068	0.8672	0.8602	1.0121	1.0121	0.9211	0.9211	0.8830	0.9016	0.9457	0.9374	0.7840	0.7594	1.2050	1.2163	1.0719	1.2372	1.2050	0.9482	0.1581	0.1639	1.5321	1.4870	1.4870	1.2359	1.2359	1.3357	1.1995	1.2129
FJ519169.1 Carcharhinus sorrah v	0.8506	0.8506	0.9632	1.0892	0.9527	1.1033	1.1033	1.0622	0.9899	0.9715	1.0143	0.9984	1.0573	1.0573	1.0818	1.0818	1.1437	1.1437	1.1068	1.1139	1.0142	0.9721	0.9492	1.0658	1.0658	1.0068	1.0068	1.0980	1.0710	1.1172	1.1088	0.9432	0.9125	1.4290	1.4391	1.2695	1.4682	1.4290	1.0938	0.1753	0.1784	1.5643	1.5170	1.5170	1.2082	1.2082	1.2653	1.2312	1.2447
KP193284.1 Carcharhinus sorrah v	0.8379	0.8379	0.9462	1.0855	0.9436	1.0813	1.0743	1.0423	0.9726	0.9543	0.9892	0.9742	1.0444	1.0444	1.0609	1.0609	1.1272	1.1272	1.0918	1.0987	0.9892	0.9483	0.9492	1.0524	1.0524	0.9956	0.9956	1.1108	1.0566	1.0888	1.0806	0.9193	0.8903	1.3852	1.4001	1.2343	1.4224	1.3852	1.0649	0.1754	0.1785	1.5157	1.4706	1.4706	1.1828	1.1828	1.2299	1.1986	1.2119
GQ227284.1 Carcharhinus tilstoni	0.8816	0.8816	0.9782	1.0071	0.8811	1.0222	1.0154	0.8946	0.8471	0.9261	0.9512	0.9235	0.9744	0.9744	1.0184	1.0184	1.0637	1.0637	1.0814	1.0882	0.9441	0.9039	0.9052	1.0716	1.0716	0.9266	0.9266	0.9805	0.9615	1.0245	1.0164	0.8388	0.8115	1.2906	1.3041	1.1563	1.3344	1.2906	1.0348	0.1662	0.1722	1.6434	1.5939	1.5939	1.3612	1.3612	1.2994	1.3455	1.3515
FJ519175.1 Carcharhinus tilstoni	0.8639	0.8639	0.9613	1.0009	0.8846	0.9996	0.9996	0.8776	0.8563	0.9096	0.9421	0.9141	0.9749	0.9749	1.0272	1.0272	1.0680	1.0680	1.0937	1.1008	0.9344	0.8902	0.8898	1.0832	1.0832	0.9320	0.9320	0.9485	0.9618	1.0094	1.0012	0.8121	0.8121	1.2704	1.2811	1.1344	1.3153	1.2704	1.0535	0.1689	0.1751	1.6949	1.6423	1.6423	1.3873	1.3873	1.3757	1.3762	1.3823
KU577520.1 Carcharhinus tjutjot	0.8439	0.8439	0.9739	1.0672	0.9278	0.9634	0.9561	0.9786	0.9126	0.8808	0.8923	0.8656	0.9014	0.9014	1.0644	1.0644	1.0089	1.0089	1.0674	1.0603	0.9248	0.8782	0.8584	1.0301	1.0301	0.9643	0.9643	1.0132	0.9057	0.9913	0.9826	0.8734	0.8458	1.3239	1.3817	1.1595	1.3597	1.3239	1.0141	0.1679	0.1746	1.6758	1.6245	1.6245	1.2642	1.2642	1.3231	1.1755	1.1899
KU577519.1 Carcharhinus tjutjot	0.8439	0.8439	0.9739	1.0672	0.9278	0.9634	0.9561	0.9786	0.9126	0.8808	0.8923	0.8656	0.9014	0.9014	1.0644	1.0644	1.0089	1.0089	1.0674	1.0603	0.9248	0.8782	0.8584	1.0301	1.0301	0.9643	0.9643	1.0132	0.9057	0.9913	0.9826	0.8734	0.8458	1.3239	1.3817	1.1595	1.3597	1.3239	1.0141	0.1679	0.1746	1.6758	1.6245	1.6245	1.2642	1.2642	1.3231	1.1755	1.1899
KX781863.1 Carcharhinus sp. SGS2	0.7583	0.7583	0.8758	0.9248	0.7788	0.9755	0.9684	0.8572	0.8103	0.8251	0.8509	0.8248	0.8734	0.8734	0.9227	0.9227	0.9272	0.9272	0.9425	0.9497	0.8828	0.8366	0.8007	0.9360	0.9360	0.8310	0.8310	0.9180	0.8463	0.9792	0.9708	0.8664	0.8387	1.3549	1.3690	1.2183	1.3908	1.3549	1.0540	0.1494	0.1550	1.6740	1.6108	1.6108	1.3579	1.3579	1.3253	1.2804	1.2799
FA02	0.8898	0.8898	0.9792	0.8451	0.7828	0.8067	0.8067	0.8421	0.8411	0.8315	0.8737	0.8657	0.9118	0.9118	0.8915	0.8915	0.8545	0.8545	0.8306	0.8391	0.8156	0.8156	0.8139	0.8081	0.8081	0.8252	0.8252	0.7853	0.8923	0.8485	0.8382	0.7117	0.7117	1.1734	1.1734	1.0035	1.1734	1.1734	0.8587	0.1751	0.1840	1.4747	1.4191	1.4191	1.2565	1.2565	1.4694	1.2310	1.2305
FA03	0.8971	0.8971	1.0090	1.0024	0.9037	0.9448	0.9448	0.9515	0.9261	0.9463	0.9909	0.9591	1.0103	1.0103	1.0233	1.0233	1.0754	1.0754	0.9912	0.9987	0.9861	0.9281	0.9307	0.9668	0.9668	0.9524	0.9524	0.9010	0.9903	0.9815	0.9724	0.7028	0.7028	1.0721	1.0815	0.9476	1.1050	1.0721	0.8008	0.1583	0.1654	1.5029	1.4404	1.4404	1.2285	1.2285	1.3500	1.2150	1.2145
FA05	0.8423	0.8423	0.9633	0.9508	0.7801	0.9411	0.9489	0.8011	0.7587	0.8354	0.8999	0.8721	0.9261	0.9261	0.9324	0.9324	0.8831	0.8831	0.9780	0.9701	0.8756	0.8717	0.8349	0.9684	0.9684	0.8052	0.8052	0.9088	0.9156	0.9848	0.9759	0.8821	0.8537	1.2244	1.2442	1.2148	1.2244	1.2244	1.0932	0.1562	0.1635	1.5540	1.5267	1.5267	1.2597	1.2597	1.5830	1.2949	1.3167
FA08	0.8041	0.8041	0.8921	0.9220	0.7407	0.9070	0.9002	0.7794	0.7419	0.9340	0.9676	0.9537	0.8652	0.8652	0.8913	0.8913	0.9058	0.9058	0.9181	0.9252	1.0199	0.9796	0.9214	0.9037	0.9037	0.7813	0.7813	0.8583	0.8988	0.9190	0.9109	0.7802	0.7558	1.2518	1.2635	0.9692	1.2839	1.2518	0.8979	0.0014	0.0014	1.3490	1.3091	1.3091	1.5097	1.5097	1.6909	1.4919	1.4781
FA16	0.6730	0.6730	0.7893	1.2782	1.0664	1.3714	1.3643	1.1427	1.0890	0.9496	0.9265	0.9031	1.2427	1.2427	1.3101	1.3101	1.2689	1.2689	1.4242	1.4311	0.9983	0.9880	0.9600	1.3830	1.3830	1.0891	1.0891	0.9078	1.2261	1.3970	1.3890	1.2511	1.1945	1.2993	1.3133	1.3852	1.2993	1.2993	1.2444	0.5193	0.5119	1.2378	1.2199	1.2199	1.5538	1.5538	1.8454	1.5858	1.5992
FA17	0.7923	0.7923	0.8195	0.8699	0.6921	0.8555	0.8555	0.6980	0.7061	0.7792	0.8435	0.8358	0.8576	0.8576	0.8719	0.8719	0.8074	0.8074	0.9028	0.8937	0.7899	0.7899	0.7705	0.8942	0.8942	0.7347	0.7347	0.7109	0.8321	0.8975	0.8872	0.8598	0.8598	1.2830	1.2830	1.2297	1.2830	1.2830	1.1199	0.1244	0.1319	1.4459	1.4103	1.4103	1.4581	1.4581	1.5988	1.4045	1.4210
FA21	0.8369	0.8369	0.8772	0.9995	0.8636	1.0250	1.0182	0.9272	0.8718	0.8009	0.8124	0.7873	0.9153	0.9153	0.9912	0.9912	1.0000	1.0000	1.0505	1.0571	0.7894	0.7541	0.7839	1.0204	1.0204	0.8908	0.8908	0.8968	0.9427	1.0509	1.0428	0.6728	0.6448	1.0764	1.0851	1.0966	1.1043	1.0764	0.8971	0.1758	0.1791	1.4105	1.3831	1.3831	1.2864	1.2864	1.3986	1.2147	1.2071
FA23	0.9431	0.9431	1.0388	0.9377	0.8594	0.9355	0.9355	0.9634	0.9094	0.9826	1.0251	0.9939	0.9879	0.9879	0.9628	0.9628	1.0397	1.0397	0.9552	0.9624	1.0297	0.9773	0.9535	0.9328	0.9328	0.9234	0.9234	0.8984	0.9677	0.9475	0.9389	0.7110	0.6859	1.0798	1.0850	0.9289	1.1108	1.0798	0.7843	0.1522	0.1582	1.5588	1.4970	1.4970	1.2191	1.2191	1.3477	1.2252	1.2248
FA24	0.9077	0.9077	1.0176	0.8817	0.8179	0.8561	0.8482	0.8972	0.8441	0.8189	0.8698	0.8405	0.9036	0.9036	0.9102	0.9102	0.8664	0.8664	0.8467	0.8544	0.8411	0.8284	0.8063	0.8260	0.8260	0.8418	0.8418	0.8505	0.8706	0.8862	0.8768	0.7178	0.6839	1.1256	1.1373	0.9690	1.1256	1.1256	0.8009	0.1521	0.1592	1.5057	1.4457	1.4457	1.1713	1.1713	1.4056	1.1449	1.1445
FA25	0.9147	0.9147	1.0215	0.9738	0.8972	0.9154	0.9154	0.9446	0.9196	0.9571	1.0020	0.9697	0.9958	0.9958	1.0016	1.0016	1.0523	1.0523	0.9693	0.9769	1.0129	0.9544	0.9413	0.9454	0.9454	0.9211	0.9211	0.8985	0.9748	0.9527	0.9435	0.7252	0.7252	1.1124	1.1220	0.9484	1.1462	1.1124	0.8265	0.1529	0.1599	1.6224	1.5554	1.5554	1.2525	1.2525	1.4153	1.2442	1.2437
FA26	0.9283	0.9283	1.0395	0.9608	0.8812	0.9365	0.9291	0.9638	0.9098	0.9610	1.0116	0.9804	0.9808	0.9808	0.9872	0.9872	1.0329	1.0329	0.9486	0.9558	1.0225	0.9701	0.9493	0.9263	0.9263	0.9039	0.9039	0.9215	0.9431	0.9646	0.9558	0.7439	0.7121	1.1191	1.1296	0.9685	1.1513	1.1191	0.8142	0.1584	0.1652	1.5458	1.4837	1.4837	1.2118	1.2118	1.3276	1.1994	1.1990
FA27	0.9174	0.9174	1.0476	0.8817	0.7847	0.7967	0.7967	0.8217	0.8208	0.8379	0.8860	0.8779	0.9206	0.9206	0.9104	0.9104	0.8675	0.8675	0.8429	0.8513	0.8284	0.8284	0.8204	0.8201	0.8201	0.8273	0.8273	0.7980	0.8947	0.8384	0.8281	0.7217	0.7217	1.1880	1.1880	1.0155	1.1880	1.1880	0.8702	0.1686	0.1773	1.4922	1.4361	1.4361	1.2489	1.2489	1.4768	1.2147	1.2141
FA29	1.0028	1.0028	1.1059	0.9457	0.8419	0.8844	0.8844	0.8915	0.8906	0.8942	0.9414	0.9339	0.9516	0.9516	0.9661	0.9661	0.9610	0.9610	0.9321	0.9402	0.8896	0.8813	0.8776	0.9079	0.9079	0.8839	0.8839	0.8983	0.9353	0.9235	0.9138	0.7520	0.7520	1.1864	1.1864	1.0321	1.1864	1.1864	0.8860	0.1632	0.1713	1.4702	1.4107	1.4107	1.2612	1.2612	1.4819	1.2367	1.2362
FA31	0.9383	0.9383	1.0418	0.8792	0.7989	0.8228	0.8228	0.8581	0.8572	0.8331	0.8752	0.8671	0.9277	0.9277	0.9075	0.9075	0.8624	0.8624	0.8380	0.8465	0.8173	0.8173	0.8156	0.8153	0.8153	0.8414	0.8414	0.8018	0.9093	0.8643	0.8541	0.7277	0.7277	1.1933	1.1933	1.0210	1.1933	1.1933	0.8763	0.1704	0.1792	1.5431	1.4851	1.4851	1.2924	1.2924	1.5369	1.2550	1.2544
IIL04 Itajai	0.7777	0.7777	0.9151	0.9634	0.8147	0.9932	0.9860	0.8652	0.8170	0.8237	0.8502	0.8235	0.8886	0.8886	0.9464	0.9464	0.9592	0.9592	0.9680	0.9752	0.9058	0.8588	0.7987	0.9451	0.9451	0.8689	0.8689	0.9667	0.8923	0.9964	0.9880	0.8530	0.8263	1.2918	1.3048	1.1613	1.3264	1.2918	1.0203	0.1481	0.1537	1.6385	1.5770	1.5770	1.3114	1.3114	1.2781	1.2217	1.2356
IIL05 Itajai	0.7777	0.7777	0.9151	0.9634	0.8147	0.9932	0.9860	0.8652	0.8170	0.8237	0.8502	0.8235	0.8886	0.8886	0.9464	0.9464	0.9592	0.9592	0.9680	0.9752	0.9058	0.8588	0.7987	0.9451	0.9451	0.8689	0.8689	0.9667	0.8923	0.9964	0.9880	0.8530	0.8263	1.2918	1.3048	1.1613	1.3264	1.2918	1.0203	0.1481	0.1537	1.6385	1.5770	1.5770	1.3114	1.3114	1.2781	1.2217	1.2356
IIL14 Itajai	0.7777	0.7777	0.9151	0.9634	0.8147	0.9932	0.9860	0.8652	0.8170	0.8237	0.8502	0.8235	0.8886	0.8886	0.9464	0.9464	0.9592	0.9592	0.9680	0.9752	0.9058	0.8588	0.7987	0.9451	0.9451	0.8689	0.8689	0.9667	0.8923	0.9964	0.9880	0.8530	0.8263	1.2918	1.3048	1.1613	1.3264	1.2918	1.0203	0.1481	0.1537	1.6385	1.5770	1.5770	1.3114	1.3114	1.2781	1.2217	1.2356
IIL04 2 Itajai	0.8631	0.8631	0.9292	1.0689	0.8821	1.0456	1.0385	0.9123	0.8620	0.8644	0.8907	0.8632	0.9144	0.9144	1.0812	1.0812	1.0178	1.0178	0.9860	0.9930	0.8800	0.8389	0.8405	0.9786	0.9786	0.9341	0.9341	0.9586	0.9117	1.0724	1.0641	0.8059	0.7797	1.2378	1.2503	1.1097	1.2724	1.2378	0.9405	0.1540	0.1605	1.5917	1.5451	1.5451	1.2352	1.2352	1.2179	1.2149	1.2144
IIL27 Itajai	0.8802	0.8802	0.9471	1.0524	0.8707	1.0545	1.0475	0.9291	0.8788	0.8814	0.9073	0.8798	0.9311	0.9311	1.0645	1.0645	1.0268	1.0268	0.9951	1.0020	0.8976	0.8569	0.8585	0.9875	0.9875	0.9341	0.9341	0.9586	0.9294	1.0559	1.0477	0.7810	0.7558	1.2134	1.2252	1.0835	1.2466	1.2134	0.9262	0.1541	0.1601	1.5965	1.5503	1.5503	1.2431	1.2431	1.2461	1.2343	1.2339
E14 Rondinha	0.5926	0.5926	0.7139	0.8920	0.8282	0.8068	0.8137	0.8531	0.8264	0.7210	0.7009	0.6854	0.7876	0.7876	0.8902	0.8902	0.8806	0.8806	0.8673	0.8742	0.8205	0.7853	0.7244	0.9099	0.9099	0.8415	0.8415	0.7448	0.7500	0.8454	0.8375	0.8719	0.8541	0.8153	0.8309	0.9345	0.7916	0.8153	0.8380	0.9819	0.9883	1.1084	1.0763	1.0763	1.0308	1.0308	1.5482	0.9612	0.9610
IIL37 Laguna	0.5866	0.5866	0.7467	0.8382	0.7750	0.7792	0.7857	0.8124	0.7889	0.7187	0.7000	0.6856	0.7870	0.7870	0.8367	0.8367	0.9053	0.9053	0.8468	0.8533	0.8049	0.7721	0.7218	0.8860	0.8860	0.8194	0.8194	0.7594	0.7522	0.7992	0.7918	0.8471	0.8310	0.8070	0.8213	0.9104	0.7850	0.8070	0.8217	0.8877	0.9082	1.0692	1.0400	1.0400	0.9911	0.9911	1.4689	0.9362	0.9360
IIL36 Laguna	0.6022	0.6022	0.6382	0.8535	0.7693	0.7993	0.8063	0.8499	0.8061	0.6322	0.6446	0.6325	0.7249	0.7249	0.7508	0.7508	0.8870	0.8870	0.8417	0.8349	0.7513	0.7133	0.6335	0.8031	0.8031	0.8356	0.8356	0.7511	0.7282	0.8071	0.7992	0.7303	0.7162	0.5921	0.6116	0.7819	0.5803	0.5921	0.6942	1.0062	1.0245	0.8292	0.7934	0.7934	0.8610	0.8610	1.2443	0.7979	0.7836
E13 Torres	1.1371	1.1371	0.8951	1.1805	1.0527	1.2931	1.3000	1.1676	1.1858	0.9102	0.9371	0.9649	1.0457	1.0457	1.1707	1.1707	1.2422	1.2422	1.1289	1.1218	0.9072	0.8180	0.9407	1.0676	1.0676	1.1221	1.1221	0.9187	1.0094	1.3426	1.3486	0.8901	0.9195	0.8996	0.8760	0.8967	0.8780	0.8996	0.8559	1.3232	1.3109	0.0105	0.0029	0.0029	0.3999	0.3999	0.6564	0.5191	0.5136
IIL15 Itajai	0.9260	0.9260	1.0326	0.9419	0.8602	0.9409	0.9339	0.9678	0.9156	0.9646	1.0132	0.9832	0.9701	0.9701	0.9671	0.9671	1.0191	1.0191	0.9526	0.9595	1.0170	0.9665	0.9535	0.9310	0.9310	0.9219	0.9219	0.9295	0.9481	0.9456	0.9372	0.6931	0.6636	1.0720	1.0811	0.9276	1.1016	1.0720	0.7882	0.1558	0.1619	1.5232	1.4640	1.4640	1.1839	1.1839	1.3293	1.1851	1.1847
IIL30 Imbituba	0.9260	0.9260	1.0326	0.9346	0.8530	0.9335	0.9264	0.9605	0.9085	0.9646	1.0132	0.9832	0.9770	0.9770	0.9600	0.9600	1.0263	1.0263	0.9452	0.9522	1.0170	0.9665	0.9535	0.9238	0.9238	0.9145	0.9145	0.9215	0.9403	0.9384	0.9299	0.7004	0.6708	1.0638	1.0729	0.9201	1.0934	1.0638	0.7803	0.1591	0.1652	1.5232	1.4640	1.4640	1.1911	1.1911	1.3221	1.1919	1.1915
IIL31 Imbituba	0.9535	0.9535	1.1082	0.9862	0.9036	0.9613	0.9537	0.9820	0.9258	0.9542	1.0056	0.9741	1.0064	1.0064	1.0129	1.0129	0.9838	0.9838	0.9735	0.9809	1.0163	0.9632	0.9420	0.9502	0.9502	0.9267	0.9267	0.9215	0.9695	0.9899	0.9809	0.7824	0.7482	1.1885	1.2008	1.0207	1.1885	1.1885	0.8674	0.1626	0.1696	1.5476	1.4844	1.4844	1.2080	1.2080	1.4003	1.1957	1.1953
IIL34 Imbituba	0.9260	0.9260	1.0326	0.9346	0.8530	0.9335	0.9264	0.9605	0.9085	0.9646	1.0132	0.9832	0.9770	0.9770	0.9600	0.9600	1.0263	1.0263	0.9452	0.9522	1.0170	0.9665	0.9535	0.9238	0.9238	0.9145	0.9145	0.9215	0.9403	0.9384	0.9299	0.7004	0.6708	1.0638	1.0729	0.9201	1.0934	1.0638	0.7803	0.1591	0.1652	1.5232	1.4640	1.4640	1.1911	1.1911	1.3221	1.1919	1.1915
IIL35 Imbituba	0.9053	0.9053	1.0158	0.9768	0.8809	0.9442	0.9442	0.9587	0.9336	0.9535	0.9972	0.9659	1.0165	1.0165	0.9965	0.9965	1.0728	1.0728	0.9899	0.9974	0.9929	0.9359	0.9382	0.9659	0.9659	0.9416	0.9416	0.8900	0.9972	0.9563	0.9475	0.6719	0.6719	1.0387	1.0475	0.9145	1.0697	1.0387	0.7807	0.1571	0.1636	1.4926	1.4313	1.4313	1.2232	1.2232	1.3637	1.2227	1.2222
O22 Florianopolis	0.9646	0.9646	1.0931	0.9473	0.8670	0.9225	0.9150	0.9433	0.8891	0.9157	0.9672	0.9367	0.9677	0.9677	0.9742	0.9742	0.9440	0.9440	0.9349	0.9423	0.9757	0.9235	0.9022	0.9126	0.9126	0.8901	0.8901	0.9215	0.9284	0.9512	0.9423	0.7771	0.7430	1.1828	1.1950	1.0155	1.1828	1.1828	0.8619	0.1616	0.1688	1.5345	1.4708	1.4708	1.1938	1.1938	1.4327	1.1822	1.1818
IIL26 Itajai	0.9965	0.9965	0.8087	0.8544	0.6903	0.8333	0.8402	0.8890	0.8624	0.8571	0.8705	0.8514	0.7164	0.7164	0.8317	0.8317	0.7461	0.7461	0.7097	0.7159	0.8868	0.8574	0.8778	0.7078	0.7078	0.7367	0.7367	0.7994	0.7469	0.8402	0.8324	0.1185	0.1167	0.1020	0.1067	0.0515	0.1031	0.1020	0.0000	0.8979	0.9070	0.9040	0.8562	0.8562	0.9148	0.9148	0.9991	0.9081	0.9010
E34 Torres	0.4361	0.4361	0.4154	0.3766	0.2905	0.3429	0.3476	0.3000	0.2995	0.0274	0.0014	0.0042	0.2799	0.2799	0.3305	0.3305	0.3437	0.3437	0.3488	0.3488	0.0725	0.0584	0.0262	0.3304	0.3304	0.3137	0.3137	0.4097	0.2552	0.3799	0.3744	0.7725	0.7974	0.8923	0.8973	0.9492	0.8725	0.8923	0.8705	0.9676	0.9481	0.9709	0.9374	0.9374	0.9715	0.9715	1.2093	0.9745	0.9809
E36 Torres	0.4471	0.4471	0.4165	0.3881	0.2861	0.3630	0.3681	0.3050	0.3045	0.0295	0.0000	0.0045	0.2832	0.2832	0.3383	0.3383	0.3275	0.3275	0.3643	0.3643	0.0743	0.0589	0.0283	0.3440	0.3440	0.3176	0.3176	0.4097	0.2608	0.3918	0.3858	0.7660	0.7922	0.8918	0.8970	0.9519	0.8985	0.8918	0.8688	0.9732	0.9732	1.0498	1.0115	1.0115	1.0577	1.0577	1.3177	1.0640	1.0707
E26 Ararangua	0.8418	0.8418	0.9456	0.9637	0.7956	0.9920	0.9993	0.8505	0.8083	0.9371	1.0025	0.9747	0.9611	0.9611	0.9465	0.9465	1.0212	1.0212	1.0453	1.0379	1.0066	0.9668	0.9394	1.0344	1.0344	0.8660	0.8660	0.9848	0.9457	0.9952	0.9869	0.8501	0.8249	1.1511	1.1680	1.1551	1.1803	1.1511	1.0322	0.1566	0.1625	1.5527	1.5224	1.5224	1.2515	1.2515	1.4342	1.2964	1.3164
IIL13 Itajai	0.8102	0.8102	0.9467	0.9405	0.7722	0.9203	0.9293	0.8053	0.7568	0.8428	0.9177	0.8851	0.8799	0.8799	0.9558	0.9558	0.8399	0.8399	0.9510	0.9422	0.8897	0.8853	0.8424	0.9333	0.9333	0.8012	0.8012	0.8573	0.8400	0.9599	0.9498	0.8895	0.8571	1.2825	1.3067	1.2575	1.2825	1.2825	1.1249	0.1474	0.1553	1.6628	1.6270	1.6270	1.4141	1.4141	1.7807	1.4536	1.4782
O24 Florianopolis	0.8485	0.8485	0.9363	0.9809	0.8623	0.9739	0.9811	0.8939	0.8520	0.9482	1.0114	0.9843	0.9300	0.9300	0.9789	0.9789	1.0016	1.0016	1.0248	1.0175	1.0219	0.9835	0.9508	1.0081	1.0081	0.9088	0.9088	0.9737	0.9361	0.9775	0.9694	0.8682	0.8423	1.2069	1.2245	1.1933	1.2371	1.2069	1.0692	0.1613	0.1674	1.5943	1.5628	1.5628	1.3100	1.3100	1.4541	1.3262	1.3463
E07 Tramandai	0.7512	0.7512	0.9118	1.0406	0.9386	1.0669	1.0669	0.8963	0.9034	0.7468	0.7623	0.7544	0.8797	0.8797	0.9732	0.9732	0.9193	0.9193	1.0173	1.0255	0.7661	0.7377	0.7381	0.9901	0.9901	0.9492	0.9492	0.8551	0.8418	1.1057	1.0961	0.8565	0.8565	1.2633	1.2691	1.2934	1.2633	1.2633	1.0902	0.1992	0.2080	1.4708	1.4285	1.4285	1.3437	1.3437	1.4800	1.2155	1.2232
E08 Tramandai	0.8352	0.8352	1.0279	1.0800	0.9874	1.1845	1.1779	1.0460	0.9982	0.8951	0.9204	0.8864	0.9595	0.9595	1.0154	1.0154	1.0556	1.0556	1.0871	1.0939	0.9164	0.8877	0.8959	1.0692	1.0692	1.0256	1.0256	0.9683	0.9466	1.1822	1.1745	0.8424	0.8108	1.1774	1.1874	1.2372	1.2064	1.1774	0.9934	0.1934	0.2002	1.4461	1.4078	1.4078	1.2075	1.2075	1.3379	1.1083	1.1145
E15 Rondinha	0.8499	0.8499	1.0571	1.1072	1.0198	1.1948	1.1948	1.0422	1.0231	0.9196	0.9392	0.9109	0.9894	0.9894	1.0484	1.0484	1.0934	1.0934	1.1346	1.1417	0.9366	0.8944	0.9121	1.1146	1.1146	1.0552	1.0552	0.9932	0.9778	1.1987	1.1907	0.8563	0.8563	1.2118	1.2211	1.2368	1.2439	1.2118	1.0619	0.1923	0.1993	1.4719	1.4311	1.4311	1.2879	1.2879	1.4430	1.1795	1.1861
E44 Tramandai	0.8352	0.8352	1.0279	1.0800	0.9874	1.1845	1.1779	1.0460	0.9982	0.8951	0.9204	0.8864	0.9595	0.9595	1.0154	1.0154	1.0556	1.0556	1.0871	1.0939	0.9164	0.8877	0.8959	1.0692	1.0692	1.0256	1.0256	0.9683	0.9466	1.1822	1.1745	0.8424	0.8108	1.1774	1.1874	1.2372	1.2064	1.1774	0.9934	0.1934	0.2002	1.4461	1.4078	1.4078	1.2075	1.2075	1.3379	1.1083	1.1145
MG04 Rio Grande	0.9740	0.9740	1.1811	1.2337	1.1334	1.3484	1.3419	1.1952	1.1402	1.0335	1.0520	1.0150	1.1024	1.1024	1.1612	1.1612	1.2089	1.2089	1.2438	1.2504	1.0481	1.0168	1.0382	1.2218	1.2218	1.1802	1.1802	1.1157	1.0976	1.3336	1.3261	0.9728	0.9371	1.3463	1.3593	1.4095	1.3796	1.3463	1.1436	0.2278	0.2358	1.6336	1.5913	1.5913	1.3763	1.3763	1.5377	1.2710	1.2770
MP55 Porto Alegre	0.7806	0.7806	0.9581	1.1319	1.0153	1.1964	1.1883	1.0134	0.9570	0.7866	0.8102	0.7713	0.9606	0.9606	1.0488	1.0488	0.9639	0.9639	1.0778	1.0861	0.7749	0.7799	0.7841	1.0563	1.0563	1.0063	1.0063	0.8960	0.9253	1.2170	1.2075	0.8607	0.8227	1.2582	1.2719	1.3327	1.2582	1.2582	1.0365	0.2051	0.2138	1.5318	1.4885	1.4885	1.3177	1.3177	1.5095	1.1943	1.2018
MP57 Porto Alegre	0.8396	0.8396	1.0079	0.9646	0.9520	1.0525	1.0525	0.9701	0.9769	0.9330	0.9476	0.9402	0.9203	0.9203	0.9096	0.9096	1.0548	1.0548	1.0869	1.0949	0.9373	0.8967	0.9170	1.0572	1.0572	1.0094	1.0094	0.9375	0.9107	1.0619	1.0525	0.7699	0.7699	1.1182	1.1182	1.0836	1.1509	1.1182	0.9557	0.2031	0.2115	1.4310	1.3796	1.3796	1.2379	1.2379	1.3257	1.0796	1.0873
MP58 Porto Alegre	0.8401	0.8401	1.0457	1.0961	1.0090	1.1826	1.1826	1.0315	1.0126	0.9101	0.9296	0.9017	0.9790	0.9790	1.0376	1.0376	1.0819	1.0819	1.1228	1.1299	0.9271	0.8851	0.9026	1.1031	1.1031	1.0437	1.0437	0.9824	0.9668	1.1869	1.1789	0.8471	0.8471	1.1989	1.2080	1.2238	1.2305	1.1989	1.0504	0.1907	0.1977	1.4578	1.4175	1.4175	1.2751	1.2751	1.4272	1.1673	1.1739
O06 Passo de Torres	0.8756	0.8756	1.0558	1.0735	0.9853	1.1598	1.1598	1.0082	1.0143	0.9229	0.9427	0.9360	0.9553	0.9553	1.0144	1.0144	1.0857	1.0857	1.0995	1.1067	0.9334	0.8972	0.9153	1.0801	1.0801	1.0464	1.0464	0.9982	0.9414	1.1649	1.1567	0.8947	0.8947	1.2690	1.2690	1.2801	1.3031	1.2690	1.1039	0.1944	0.2017	1.4926	1.4445	1.4445	1.2984	1.2984	1.4036	1.1808	1.1875
O07 Passo de Torres	0.8340	0.8340	1.0261	1.0956	1.0158	1.1817	1.1817	1.0380	1.0192	0.8960	0.9151	0.8800	0.9792	0.9792	1.0375	1.0375	1.0815	1.0815	1.1222	1.1292	0.9109	0.8784	0.8887	1.1026	1.1026	1.0575	1.0575	0.9562	0.9670	1.1860	1.1780	0.8278	0.8278	1.1738	1.1825	1.2292	1.2041	1.1738	1.0151	0.1927	0.1998	1.5027	1.4616	1.4616	1.2488	1.2488	1.4311	1.1507	1.1572
O08 Passo de Torres	0.8603	0.8603	1.0457	1.0637	0.9767	1.1483	1.1483	0.9993	1.0053	0.9086	0.9283	0.9217	0.9472	0.9472	1.0055	1.0055	1.0752	1.0752	1.0889	1.0960	0.9258	0.8834	0.9010	1.0700	1.0700	1.0363	1.0363	0.9816	0.9330	1.1537	1.1456	0.8805	0.8805	1.2476	1.2525	1.2587	1.2809	1.2476	1.0855	0.1924	0.1996	1.4695	1.4221	1.4221	1.2778	1.2778	1.3862	1.1688	1.1754
O09 Passo de Torres	0.7806	0.7806	0.9581	1.1319	1.0153	1.1964	1.1883	1.0134	0.9570	0.7866	0.8102	0.7713	0.9606	0.9606	1.0488	1.0488	0.9639	0.9639	1.0778	1.0861	0.7749	0.7799	0.7841	1.0563	1.0563	1.0063	1.0063	0.8960	0.9253	1.2170	1.2075	0.8607	0.8227	1.2582	1.2719	1.3327	1.2582	1.2582	1.0365	0.2051	0.2138	1.5318	1.4885	1.4885	1.3177	1.3177	1.5095	1.1943	1.2018
O27 Florianopolis	0.7573	0.7573	0.9124	1.0693	0.9752	1.1365	1.1365	0.9659	0.9122	0.7651	0.7802	0.7424	0.9414	0.9414	1.0012	1.0012	0.9549	0.9549	1.0849	1.0931	0.7460	0.7479	0.7622	1.0634	1.0634	0.9662	0.9662	0.8247	0.9053	1.1654	1.1559	0.8124	0.8124	1.1851	1.1922	1.2588	1.1851	1.1851	1.0167	0.1963	0.2048	1.4704	1.4290	1.4290	1.3157	1.3157	1.4966	1.2086	1.2160
O29 Florianopolis	0.8352	0.8352	1.0279	1.0800	0.9874	1.1845	1.1779	1.0460	0.9982	0.8951	0.9204	0.8864	0.9595	0.9595	1.0154	1.0154	1.0556	1.0556	1.0871	1.0939	0.9164	0.8877	0.8959	1.0692	1.0692	1.0256	1.0256	0.9683	0.9466	1.1822	1.1745	0.8424	0.8108	1.1774	1.1874	1.2372	1.2064	1.1774	0.9934	0.1934	0.2002	1.4461	1.4078	1.4078	1.2075	1.2075	1.3379	1.1083	1.1145
O28 Florianopolis	0.9691	0.9691	1.0373	1.1060	0.9712	1.1675	1.1581	1.0417	0.9669	0.7942	0.8414	0.8137	0.9693	0.9693	1.1276	1.1276	0.9946	0.9946	1.1449	1.1539	0.7901	0.7852	0.7790	1.1005	1.1005	0.9798	0.9798	0.8521	0.9793	1.1913	1.1804	0.7073	0.6692	1.2184	1.2335	1.2618	1.2184	1.2184	0.9947	0.1799	0.1846	1.6649	1.6228	1.6228	1.6736	1.6736	1.9071	1.5198	1.5091
MP15 Porto Alegre	0.9450	0.9450	1.0999	0.8876	0.9585	0.9568	0.9500	0.8993	0.8650	0.8921	0.9105	0.8700	1.0626	1.0626	0.9070	0.9070	1.0539	1.0539	1.0501	1.0431	1.0155	0.9856	0.9135	1.0057	1.0057	0.9454	0.9454	0.9255	1.1157	0.9827	0.9746	1.2550	1.2176	1.4803	1.5026	1.5413	1.4374	1.4803	1.2881	0.7258	0.7258	1.6707	1.6274	1.6274	1.5631	1.5631	2.0833	1.5395	1.5395
MP16 Porto Alegre	0.9302	0.9302	0.9454	0.9416	1.0037	0.9811	0.9745	0.9980	0.9446	1.0284	1.0281	0.9975	1.1322	1.1322	0.9745	0.9745	1.0836	1.0836	1.1073	1.1005	1.1286	1.0804	1.0401	1.0761	1.0761	1.0270	1.0270	0.9443	1.1487	1.0061	0.9983	1.2729	1.2341	1.4879	1.5114	1.6221	1.4427	1.4879	1.3622	0.7722	0.7722	1.4905	1.4511	1.4511	1.3404	1.3404	1.7012	1.3298	1.3500
MP18 Porto Alegre	0.8842	0.8842	0.9580	0.9538	1.0115	0.9949	0.9881	1.0132	0.9568	1.0786	1.0711	1.0449	1.1590	1.1590	0.9880	0.9880	1.0237	1.0237	1.1282	1.1210	1.1501	1.1342	1.0925	1.0951	1.0951	1.0039	1.0039	0.9443	1.1843	1.0209	1.0128	1.2966	1.2551	1.5288	1.5545	1.6744	1.5288	1.5288	1.3934	0.7613	0.7613	1.5124	1.4695	1.4695	1.3845	1.3845	1.8209	1.3734	1.3943
MG08 Rio Grande	1.0353	1.0353	1.2509	1.6124	1.3538	1.8476	1.8297	1.5358	1.2891	1.0828	1.0806	1.0193	1.3697	1.3697	1.7014	1.7014	1.5797	1.5797	1.7107	1.7107	1.2875	1.2383	1.1330	1.7146	1.7146	1.3110	1.3110	1.1560	1.1984	1.8297	1.8297	1.6005	1.4227	2.0502	2.1473	2.3012	2.0502	2.0502	1.6894	0.2376	0.2376	2.4919	2.4919	2.4919	4.1081	4.1081	4.5426	3.6679	3.6679
E50 Passo de Torres	0.0000	0.0000	0.1549	0.5920	0.5131	0.4712	0.4654	0.4690	0.4560	0.4319	0.4319	0.4181	0.5079	0.5079	0.5307	0.5307	0.5182	0.5182	0.5433	0.5497	0.4521	0.4230	0.4438	0.5262	0.5262	0.4864	0.4864	0.6156	0.5156	0.4974	0.4902	0.8461	0.8664	0.9054	0.9316	1.0407	0.9261	0.9054	0.9930	0.8072	0.7912	1.1942	1.1415	1.1415	1.2072	1.2072	1.3640	1.1793	1.1789
E54 Passo de Torres	0.0000	0.0000	0.1313	0.6674	0.6400	0.6694	0.6694	0.6497	0.6660	0.6800	0.6612	0.6612	0.5656	0.5656	0.6644	0.6644	0.5983	0.5983	0.6234	0.6430	0.5737	0.5737	0.6800	0.6428	0.6428	0.6604	0.6604	0.8189	0.5236	0.6929	0.6929	1.0800	1.0800	1.1344	1.1344	1.1541	1.1344	1.1344	1.0015	1.3204	1.3204	1.0590	1.0401	1.0401	1.3107	1.3107	1.7233	1.4484	1.4465
[truncated: 323 more columns]
