# Supplementary material for: Molecular Identification of Shark Meat From Local Markets in Southern Brazil Based on DNA Barcoding: Evidence for Mislabeling and Trade of Endangered Species
Source: Front Genet. 2018 Apr 27;9:138. doi: 10.3389/fgene.2018.00138 (PMC5934587; doi:10.3389/fgene.2018.00138)
Supplement: Supplementary file 4 [file Data_Sheet_3.zip]

Archive with 1 entries (1 files):
- Almeron_etal_MLtree.txt
