# Supplementary material for: Molecular Identification of Shark Meat From Local Markets in Southern Brazil Based on DNA Barcoding: Evidence for Mislabeling and Trade of Endangered Species
Source: Front Genet. 2018 Apr 27;9:138. doi: 10.3389/fgene.2018.00138 (PMC5934587; doi:10.3389/fgene.2018.00138)
Supplement: Supplementary file 4 [file Data_Sheet_3.zip › Almeron_etal_MLtree.txt]

RAxML commands
raxmlhpc-pthreads-avx -T 2 -s Alignment.phy -n Tree -m GTRCAT -f d -p 1112 -# 20
raxmlhpc-pthreads-avx -T 2 -s Alignment.phy -n BestTree -m GTRGAMMA -f e -t RAxML_bestTree.Tree.tre
raxmlhpc-pthreads-avx -T 4 -s Alignment.phy -n BetterBoots -m GTRCAT -f d -p 150903 -# 1000 -b 839517
raxmlHPC-PTHREADS-AVX.exe -T 4 -s Alignment.phy -n BestTree_and_Boots -m GTRCAT -f b -z RAxML_bootstrap.BetterBoots -t RAxML_result.BestTree.tre  

NOTE:
Please note that some entries retrieved as "Rhinobatos" in Genbank, have been renamed to "Psueudobatos", according to Last, P.R., S�ret, B. and Naylor, G.J.P. (2016). "A new species of guitarfish, Rhinobatos borneensis sp. nov. with a redefinition of the family-level classification in the order Rhinopristiformes (Chondrichthyes: Batoidea)". Zootaxa. 4117 (4): 451�475. doi:10.11646/zootaxa.4117.4.1

RAxML tree
(((JN184087.1_Zapteryx_exasperata_m:0.05710455310561647600,(((KF564313.1_Rhinobatos_rhinobatos:0.10351752858323497000,((KF489740.1_Rhinobatos_sp._BOLD_A:0.00582055064326128780,(HQ149922.1_Rhinobatos_cf._puncti:0.00000100000050002909,HQ149921.1_Rhinobatos_cf._puncti:0.00000100000050002909)100:0.00668718182593397260)94:0.02806624382522689800,(((KP267640.1_Rhinobatos_schlegelii:0.01683352136059877400,(EU398994.1_Rhinobatos_jimbaranen:0.00000100000050002909,EU398995.1_Rhinobatos_jimbaranen:0.00000100000050002909)100:0.02057719299165432200)97:0.02976814290982351600,((KF899670.1_Rhinobatos_lionotus_v:0.00000100000050002909,KF899671.1_Rhinobatos_lionotus_v:0.00000100000050002909)100:0.03850394092593174800,((KF899667.1_Rhinobatos_punctifer_:0.00000100000050002909,KF899665.1_Rhinobatos_punctifer_:0.00000100000050002909)100:0.00524202938426121270,(EU398996.1_Rhinobatos_penggali_v:0.00123746568258875800,EU398997.1_Rhinobatos_penggali_v:0.00000100000050002909)99:0.00627786483857415650)84:0.01223327703810809000)99:0.03557966336194577600)85:0.03216510771434579600,((JF494381.1_Rhinobatos_annulatus_:0.00400735912536033610,JF494379.1_Rhinobatos_annulatus_:0.00227992581353476200)100:0.03575921995339877800,((JF494382.1_Rhinobatos_leucospilu:0.00000100000050002909,GU804995.1_Rhinobatos_leucospilu:0.00000100000050002909)100:0.00505978351171994850,(HQ171694.1_Rhinobatos_sp._BOLD_A:0.01567186063470057600,((FJ158557.1_Rhinobatus_annandalei:0.00125099547104874750,FJ158556.1_Rhinobatus_annandalei:0.00000100000050002909)64:0.00230779866374768590,(KF899675.1_Rhinobatos_variegatus:0.00000100000050002909,KF899677.1_Rhinobatos_variegatus:0.00125254296161403360)99:0.00405563695372976410)100:0.03159855333882873000)73:0.00664235675829694200)99:0.05638454487370168900)77:0.01582853971829944000)39:0.00454207817089699590)86:0.04320880725125255500)53:0.03355980310094985900,((JX124886.1_Pseudobatos_percellens:0.00795723687392079460,JX124883.1_Pseudobatos_percellens:0.00000100000050002909)100:0.02296604230725140400,(((JX124881.1_Pseudobatos_horkelii_v:0.00000100000050002909,E36_Torres:0.00000100000050002909)57:0.00127912921272229350,(E34_Torres:0.00000100000050002909,JX124877.1_Pseudobatos_horkelii_v:0.00387696048260398200)60:0.00000100000050002909)92:0.01043544093758367600,(JN184075.1_Pseudobatos_glaucostig:0.00317900323951282940,GU440503.1_Pseudobatos_productus_:0.00231067749832236050)80:0.01144105621675635900)79:0.01820221589501793900)99:0.07849950646183369300)77:0.07328108001996913600,(((((((KM973187.1_Rhizoprionodon_oligol:0.00000100000050002909,KM973186.1_Rhizoprionodon_oligol:0.00000100000050002909)100:0.02845542585462975200,(((EU399000.1_Rhizoprionodon_taylor:0.00000100000050002909,EU399005.1_Rhizoprionodon_taylor:0.00000100000050002909)100:0.03290669486528518400,(HQ171734.1_Rhizoprionodon_acutus:0.00269010861612254200,HQ171731.1_Rhizoprionodon_acutus:0.00000100000050002909)100:0.02632293977085424900)49:0.00836704208974558760,(((FJ519279.1_Rhizoprionodon_terrae:0.00257862496319318520,KC015878.1_Rhizoprionodon_terrae:0.00000100000050002909)97:0.00394280142999979020,(FJ519272.1_Rhizoprionodon_porosu:0.00128800321939084880,(FJ519264.1_Rhizoprionodon_porosu:0.00000100000050002909,O24_Florianopolis:0.00000100000050002909)74:0.00000100000050002909)52:0.00258589104203437890)93:0.01296854749671290200,(FJ895095.1_Rhizoprionodon_laland:0.00000100000050002909,(((IIL13_Itajai:0.00000100000050002909,FA17:0.00000100000050002909)52:0.00000100000050002909,FA05:0.00000100000050002909)53:0.00000100000050002909,((E26_Ararangua:0.00000100000050002909,FJ519259.1_Rhizoprionodon_laland:0.00000100000050002909)38:0.00000100000050002909,JQ365527.1_Rhizoprionodon_laland:0.00000100000050002909)100:0.00000100000050002909)53:0.00129641271997771070)95:0.01060366258045931900)63:0.00922121035095210300)65:0.01537906845568679300)95:0.02537205131586191600,((IIL15_Itajai:0.00000100000050002909,(((FA23:0.00000100000050002909,(IIL35_Imbituba:0.00000100000050002909,(FA29:0.00000100000050002909,FA03:0.00000100000050002909)33:0.00000100000050002909)33:0.00000100000050002909)32:0.00000100000050002909,(FJ518962.1_Prionace_glauca_vouch:0.00000100000050002909,(((KF590481.1_Prionace_glauca_vouch:0.00000100000050002909,KC015831.1_Prionace_glauca_vouch:0.00000100000050002909)4:0.00000100000050002909,DQ108286.1_Prionace_glauca_vouch:0.00000100000050002909)1:0.00000100000050002909,((IIL34_Imbituba:0.00000100000050002909,IIL30_Imbituba:0.00000100000050002909)8:0.00000100000050002909,KP193339.1_Prionace_glauca_vouch:0.00000100000050002909)3:0.00000100000050002909)1:0.00000100000050002909)8:0.00000100000050002909)10:0.00000100000050002909,(FA26:0.00000100000050002909,((IIL31_Imbituba:0.00000100000050002909,O22_Florianopolis:0.00000100000050002909)53:0.00000100000050002909,(FA24:0.00142265672474795090,((FA27:0.00000100000050002909,(FA02:0.00161096647193949760,FA25:0.00280598853987610530)55:0.00000100000050002909)39:0.00000100000050002909,FA31:0.00000100000050002909)58:0.00000100000050002909)56:0.00000100000050002909)43:0.00000100000050002909)43:0.00000100000050002909)55:0.00130310758947326810)99:0.02630209640051131900,((((((EU398628.1_Carcharhinus_macloti_:0.00131067263611191240,KF913239.1_Carcharhinus_macloti_:0.00000100000050002909)86:0.00135467796729654890,EF609312.1_Carcharhinus_macloti_:0.00127156642732839530)99:0.01651566603714142000,((((KP719511.1_Carcharhinus_coatesi_:0.00275794767076313750,KF590519.1_Carcharhinus_coatesi_:0.00000100000050002909)87:0.00000100000050002909,EU398608.1_Carcharhinus_dussumie:0.00000100000050002909)98:0.00191547535342264620,(EU398642.1_Carcharhinus_sealei_v:0.00257463072429458530,KF590378.1_Carcharhinus_sealei_v:0.00266094992520492370)93:0.00749201939760937680)87:0.02437181438062443700,((JF493060.1_Carcharhinus_leucas_v:0.00000100000050002909,KP193450.1_Carcharhinus_leucas_v:0.00000100000050002909)98:0.00423760585991632240,FJ519008.1_Carcharhinus_leucas_v:0.00102785775023622220)100:0.02217879937423492700)4:0.00205785304998208070)0:0.00000100000050002909,((FJ519169.1_Carcharhinus_sorrah_v:0.00000100000050002909,KP193284.1_Carcharhinus_sorrah_v:0.00000100000050002909)100:0.03166955980121072300,((KP193281.1_Carcharhinus_longiman:0.00000100000050002909,FJ519118.1_Carcharhinus_longiman:0.00000100000050002909)100:0.00964030728624810410,((FJ519139.1_Carcharhinus_perezii_:0.00000100000050002909,FJ519145.1_Carcharhinus_perezii_:0.00000100000050002909)100:0.02046624117205013100,(FJ518938.1_Carcharhinus_obscurus:0.00000100000050002909,(FJ519089.1_Carcharhinus_galapage:0.00131522905716305490,(KF590416.1_Carcharhinus_galapage:0.00000100000050002909,HQ171643.1_Carcharhinus_obscurus:0.00000100000050002909)64:0.00000100000050002909)86:0.00263640128467849610)93:0.00330975167850831780)22:0.00256406037433991320)21:0.00363725629985445700)13:0.00169849787299187190)0:0.00265683508219887460,(((HQ171610.1_Carcharhinus_albimarg:0.00000100000050002909,FJ519343.1_Carcharhinus_albimarg:0.00000100000050002909)100:0.01661865051796304600,((FJ519353.1_Carcharhinus_amblyrhy:0.00131636160030069070,(EU398594.1_Carcharhinus_amblyrhy:0.00000100000050002909,KP193185.1_Carcharhinus_amblyrhy:0.00000100000050002909)76:0.00000100000050002909)99:0.01142478181643980700,(((FJ519083.1_Carcharhinus_falcifor:0.00000100000050002909,KP193314.1_Carcharhinus_falcifor:0.00000100000050002909)50:0.00000100000050002909,KF793756.1_Carcharhinus_falcifor:0.00000100000050002909)86:0.00018433461976035399,(IIL27_Itajai:0.00000100000050002909,IIL04_2_Itajai:0.00000100000050002909)85:0.00244758426820802090)100:0.01442385961807526500)28:0.00210742672684641850)41:0.00305326671106993490,(((FJ519157.1_Carcharhinus_porosus_:0.02818268840952046700,(((KP193206.1_Carcharhinus_plumbeus:0.00131542601331197060,JF493068.1_Carcharhinus_plumbeus:0.00000100000050002909)22:0.00000100000050002909,(FJ519150.1_Carcharhinus_plumbeus:0.00263678172129435230,FJ519049.1_Carcharhinus_altimus_:0.00263742603176069650)19:0.00000100000050002909)12:0.00000100000050002909,(KF899787.1_Carcharhinus_altimus_:0.00000100000050002909,KP193376.1_Carcharhinus_altimus_:0.00000100000050002909)75:0.00131416991138904540)99:0.01537888356726378100)16:0.00000100000050002909,((FJ519071.1_Carcharhinus_cautus_v:0.00919861576015838960,((EU398606.1_Carcharhinus_cautus_v:0.00000100000050002909,EU398630.1_Carcharhinus_melanopt:0.00133831230929022400)92:0.00381735789866586260,(FJ519127.1_Carcharhinus_melanopt:0.00130762172536221660,KP193453.1_Carcharhinus_melanopt:0.00130196989427310680)84:0.00147564786671944320)43:0.00304337984950607760)100:0.02613525044656844100,((KU366616.1_Carcharhinus_fitzroye:0.00287726663538939070,EU398615.1_Carcharhinus_fitzroye:0.00278492403835969070)100:0.01656769933956243200,(((KP193156.1_Carcharhinus_limbatus:0.00000100000050002909,EU398590.1_Carcharhinus_amblyrhy:0.00130943669299969380)25:0.00000100000050002909,((JN034901.1_Carcharhinus_leiodon_:0.00000100000050002909,KP193310.1_Carcharhinus_leiodon_:0.00000100000050002909)76:0.00130892823786034730,(FJ519175.1_Carcharhinus_tilstoni:0.00000100000050002909,(GQ227284.1_Carcharhinus_tilstoni:0.00000100000050002909,FJ519113.1_Carcharhinus_limbatus:0.00000100000050002909)89:0.00000100000050002909)86:0.00263168271909227160)32:0.00000100000050002909)74:0.00000100000050002909,JN082184.1_Carcharhinus_amblyrhy:0.00664125482684524080)99:0.00886664889211370880)40:0.00738780260315129080)78:0.01079791541742987400)4:0.00297439390510967000,(((KF461148.1_Carcharhinus_acronotu:0.00000100000050002909,FJ519042.1_Carcharhinus_acronotu:0.00000100000050002909)100:0.00643629653705114420,(KF461150.1_Carcharhinus_isodon_v:0.00000100000050002909,FJ519101.1_Carcharhinus_isodon_v:0.00000100000050002909)100:0.00979634598298253880)86:0.01562015046310268100,(((HQ171612.1_Carcharhinus_amboinen:0.00000100000050002909,FJ519053.1_Carcharhinus_amboinen:0.00000100000050002909)33:0.00000100000050002909,KP193224.1_Carcharhinus_amboinen:0.00000100000050002909)100:0.02687680817023485300,(((JF493052.1_Carcharhinus_brachyur:0.00129909215611183110,((IIL14_Itajai:0.00000100000050002909,IIL05_Itajai:0.00000100000050002909)28:0.00000100000050002909,IIL04_Itajai:0.00000100000050002909)62:0.00000100000050002909)62:0.00129363544691861820,(KJ146027.1_Carcharhinus_brachyur:0.00000100000050002909,FJ519059.1_Carcharhinus_brachyur:0.00000100000050002909)69:0.00000100000050002909)60:0.00128245984233116020,(((KX781863.1_Carcharhinus_sp._SGS2:0.00000100000050002909,KP193368.1_Carcharhinus_brevipin:0.00000100000050002909)22:0.00000100000050002909,JF493057.1_Carcharhinus_brevipin:0.00000100000050002909)18:0.00000100000050002909,FJ519065.1_Carcharhinus_brevipin:0.00000100000050002909)100:0.01073930461301947000)67:0.00287440619176658910)20:0.00111693156896168290)9:0.00558274357176807060)0:0.00240295297079226110)1:0.00134279250173076070)2:0.00307280370891434020,((FJ519076.1_Carcharhinus_dussumie:0.00709987973246493240,(KU577520.1_Carcharhinus_tjutjot_:0.00000100000050002909,KU577519.1_Carcharhinus_tjutjot_:0.00000100000050002909)100:0.01433705467391322600)97:0.01586669668281772900,(FJ519159.1_Carcharhinus_signatus:0.00000100000050002909,FJ519164.1_Carcharhinus_signatus:0.00000100000050002909)100:0.01883822737867566600)23:0.00669838289362774830)8:0.00243524077330242120)45:0.01190027973964429700)35:0.00888046737834170820,((KP193257.1_Sphyrna_mokarran_vouc:0.00000100000050002909,FJ519484.1_Sphyrna_mokarran_vouc:0.00000100000050002909)100:0.03787927938105216400,(((KF461242.1_Sphyrna_tiburo_vouche:0.00200817600194640180,FJ519519.1_Sphyrna_tiburo_vouche:0.00726304473901370500)100:0.05782745572624022800,((KU366619.1_Sphyrna_lewini_isolat:0.00000100000050002909,FJ519446.1_Sphyrna_lewini_vouche:0.00000100000050002909)100:0.00905807656685119620,((((O07_Passo_de_Torres:0.00000100000050002909,(MP58_Porto_Alegre:0.00000100000050002909,(E15_Rondinha:0.00000100000050002909,(O08_Passo_de_Torres:0.00000100000050002909,(MP57_Porto_Alegre:0.00000100000050002909,O06_Passo_de_Torres:0.00000100000050002909)84:0.00000100000050002909)83:0.00000100000050002909)54:0.00000100000050002909)59:0.00000100000050002909)59:0.00000100000050002909,((E07_Tramandai:0.00000100000050002909,((O09_Passo_de_Torres:0.00000100000050002909,(MP55_Porto_Alegre:0.00000100000050002909,MG04_Rio_Grande:0.00935643628139399760)47:0.00000100000050002909)96:0.00000100000050002909,O27_Florianopolis:0.00000100000050002909)98:0.00000100000050002909)61:0.00000100000050002909,E08_Tramandai:0.00000100000050002909)2:0.00000100000050002909)0:0.00000100000050002909,(O29_Florianopolis:0.00000100000050002909,E44_Tramandai:0.00000100000050002909)24:0.00000100000050002909)63:0.00129657702762214470,(KP177297.1_Sphyrna_lewini_vouche:0.00000100000050002909,KF590452.1_Sphyrna_lewini_vouche:0.00000100000050002909)67:0.00000100000050002909)100:0.02412818008090270700)96:0.02118266078843226300)95:0.01843266846714984200,((FA21:0.00132937410655841000,(O28_Florianopolis:0.00000100000050002909,KP177228.1_Sphyrna_zygaena_vouch:0.00261730424987189700)46:0.00000100000050002909)82:0.00000100000050002909,(KP193444.1_Sphyrna_zygaena_vouch:0.00000100000050002909,FJ519541.1_Sphyrna_zygaena_vouch:0.00000100000050002909)97:0.00000100000050002909)99:0.03819390456927011100)74:0.01640492582482428600)83:0.02032547158776245400)78:0.04350077174647049000,(JF493503.1_Galeorhinus_galeus_vo:0.00000100000050002909,(FA08:0.00000100000050002909,KJ128493.1_Galeorhinus_galeus_vo:0.00130714633946968540)63:0.00128961990764305000)96:0.03648693493140013600)99:0.14150125898361793000,(((EF539276.1_Squalus_suckleyi_vouc:0.00000100000050002909,(((KC015929.1_Squalus_acanthias_vou:0.00131401025370646820,(EU074605.1_Squalus_acanthias_iso:0.00127550310175877160,(GU805576.1_Squaliformes_sp._BOLD:0.00000100000050002909,JF494581.1_Squalus_acanthias_vou:0.00000100000050002909)73:0.00000100000050002909)36:0.00000100000050002909)44:0.00000100000050002909,HQ946204.1_Squaliformes_sp._BOLD:0.00516614537030766260)90:0.00515503663605284410,(JQ354502.1_Squalus_suckleyi_vouc:0.00000100000050002909,FJ165371.1_Squalus_suckleyi_vouc:0.00000100000050002909)73:0.00000100000050002909)50:0.00127269968560769230)82:0.01509962883733353600,(((KX949919.1_Squalus_sp._clade_C_A:0.00166031432329766010,KX949925.1_Squalus_sp._clade_C_A:0.00000100000050002909)98:0.00682247975956904680,((EF539329.1_Squalus_sp._BOLD_AAB2:0.01066307510773610400,(EF539331.1_Squalus_sp._BOLD_AAB2:0.00259977743138454720,(DQ108254.1_Squalus_albifrons_vou:0.00000100000050002909,(DQ108257.1_Squalus_albifrons_vou:0.00000100000050002909,EF539292.1_Squalus_albifrons_vou:0.00000100000050002909)96:0.00000100000050002909)73:0.00129688696231943630)37:0.00000100000050002909)90:0.00650602063172200150,(((DQ108248.1_Squalus_crassispinus_:0.00000100000050002909,EU399022.1_Squalus_crassispinus_:0.00000100000050002909)100:0.01614821332340257000,((EF539314.1_Squalus_japonicus_vou:0.00128667870822905990,(KX949982.1_Squalus_cf._mitsukuri:0.00334181247203295870,EF539316.1_Squalus_japonicus_vou:0.00000100000050002909)3:0.00000100000050002909)9:0.00000100000050002909,(DQ108250.1_Squalus_nasutus_vouch:0.00130843872726919940,EF539326.1_Squalus_nasutus_vouch:0.00128490991378085420)84:0.00258838949573444170)80:0.00655679768177811540)5:0.00000100000050002909,((GU130698.1_Squalus_megalops_isol:0.00797204101879365500,((DQ108246.1_Squalus_edmundsi_vouc:0.00129666328811580680,EF539305.1_Squalus_edmundsi_vouc:0.00129666335420253710)92:0.00263457927767808690,(EF539310.1_Squalus_hemipinnis_vo:0.00000100000050002909,KF590510.1_Squalus_hemipinnis_vo:0.00258760849647558840)93:0.00397045593525129430)82:0.00402693712716625970)54:0.00258109491020852650,(((KX949914.1_Squalus_griffini_isol:0.00000100000050002909,KX949913.1_Squalus_griffini_isol:0.00000100000050002909)90:0.00332937721828220840,(DQ108235.1_Squalus_grahami_vouch:0.00000100000050002909,DQ108238.1_Squalus_grahami_vouch:0.00000100000050002909)98:0.00000100000050002909)91:0.00532742964651143970,(((((((EF539301.1_Squalus_chloroculus_v:0.00000100000050002909,DQ108260.1_Squalus_chloroculus_v:0.00000100000050002909)98:0.00523998803124133860,KX949989.1_Squalus_sp._clade_D_A:0.00166341387772609000)5:0.00000100000050002909,KX949985.1_Squalus_cf._megalops_:0.00334423412204536490)5:0.00000100000050002909,KX949986.1_Squalus_cf._megalops_:0.00166598303869400350)8:0.00000100000050002909,KX949991.1_Squalus_sp._clade_D_A:0.00000100000050002909)18:0.00000100000050002909,((MP16_Porto_Alegre:0.00000100000050002909,MP18_Porto_Alegre:0.00000100000050002909)63:0.00000100000050002909,((((KX949887.1_Squalus_montalbani_is:0.00000100000050002909,DQ108274.1_Squalus_montalbani_vo:0.00000100000050002909)64:0.00129089426493983360,(EF539321.1_Squalus_montalbani_vo:0.00129320912349993580,((KX949998.1_Squalus_montalbani_is:0.00000100000050002909,(KX949997.1_Squalus_montalbani_is:0.00000100000050002909,KF590396.1_Squalus_montalbani_vo:0.00128895425523842020)24:0.00000100000050002909)48:0.00000100000050002909,DQ108253.1_Squalus_montalbani_vo:0.00129126411046027620)5:0.00000100000050002909)29:0.00000100000050002909)64:0.00259223177490284110,(FJ519595.1_Squalus_cubensis_vouc:0.00000100000050002909,((KX949979.1_Squalus_cf._mitsukuri:0.00000100000050002909,KX949978.1_Squalus_cf._mitsukuri:0.00166033601311732400)94:0.00167180823215252890,EU074611.1_Squalus_mitsukurii_is:0.00129647835575684540)53:0.00129740434225354000)58:0.00129019373390504680)22:0.00000100000050002909,((EU074610.1_Squalus_mitsukurii_is:0.00000100000050002909,JF494590.1_Squalus_mitsukurii_vo:0.00000100000050002909)19:0.00000100000050002909,(JF494591.1_Squalus_mitsukurii_vo:0.00000100000050002909,KU176446.1_Squalus_mitsukurii_vo:0.00000100000050002909)18:0.00000100000050002909)39:0.00000100000050002909)6:0.00000100000050002909)18:0.00000100000050002909)29:0.00129408330290876200,((KF899759.1_Squalus_sp._A_KKB201:0.00000100000050002909,KF899763.1_Squalus_sp._A_KKB201:0.00128976955628825530)100:0.01761124856268666800,KX949984.1_Squalus_sp._Juan_Fern:0.00333812904848176420)26:0.00000100000050002909)50:0.00264159132823719440)35:0.00124452769360719860)21:0.00130988813168849030)11:0.00140427536921746170)25:0.00138551127455617540)87:0.01701608206368840000,((MP15_Porto_Alegre:0.00000100000050002909,FN431670.1_Squalus_cubensis_mito:0.00000100000050002909)100:0.00277580882794842280,(((KX950005.1_Squalus_raoulensis_is:0.00000100000050002909,KX949935.1_Squalus_raoulensis_is:0.00164085482227421180)82:0.00165835896957838610,(EF539296.1_Squalus_brevirostris_:0.00650600060340160350,(DQ108270.1_Squalus_megalops_vouc:0.00255408720560709650,((((((JF494593.1_Squalus_sp._BOLD_AAA1:0.00950664382154006030,JF494584.1_Squalus_blainville_vo:0.00128589973174350940)25:0.00000100000050002909,(KT307442.1_Squalus_blainville_vo:0.00000100000050002909,GU805905.1_Squaliformes_sp._BOLD:0.00000100000050002909)59:0.00000100000050002909)27:0.00000100000050002909,KJ709925.1_Squalus_blainville_vo:0.00127285857046598150)60:0.00117542729792067110,(KX949971.1_Squalus_sp._clade_B_A:0.00163802001777504490,KX949867.1_Squalus_sp._clade_B_A:0.00000100000050002909)1:0.00000100000050002909)10:0.00000100000050002909,KX949879.1_Squalus_sp._clade_B_A:0.00000100000050002909)35:0.00009335013573809876,(GU805858.1_Squaliformes_sp._BOLD:0.00000100000050002909,(KX949928.1_Squalus_sp._clade_B_A:0.00000100000050002909,KX949953.1_Squalus_sp._clade_B_A:0.00164049307254348060)61:0.00000100000050002909)61:0.00128943815764290170)58:0.00127693865652524830)37:0.00000100000050002909)22:0.00128749545375968760)29:0.00121324275275834830,JF494586.1_Squalus_brevirostris_:0.00398441883195114950)40:0.00507968818280172230)76:0.02915083644932302300)58:0.01545677432795829200)100:0.15209788549851044000,(((FN431696.1_Squatina_armata_mitoc:0.00000100000050002909,FN431694.1_Squatina_armata_mitoc:0.00000100000050002909)100:0.01641291250020774800,((((FN431752.1_Squatina_occulta_mito:0.00000100000050002909,FN431753.1_Squatina_occulta_mito:0.00000100000050002909)96:0.00100664686691766150,MG08_Rio_Grande:0.00000100000050002909)55:0.00028512366062778395,(FN431748.1_Squatina_guggenheim_m:0.00000100000050002909,((FA16:0.00000100000050002909,GU702535.1_Squatina_sp._BOLD_AAA:0.00000100000050002909)88:0.00000100000050002909,FN431747.1_Squatina_guggenheim_m:0.00000100000050002909)54:0.00131038945838495920)71:0.00265558693796397100)68:0.00253729437600936540,((KX162721.1_Squatina_sp._JT2016a:0.00000100000050002909,KX162719.1_Squatina_sp._JT2016a:0.00135407381074768830)99:0.00700093562756847700,((FJ519646.1_Squatina_dumeril_vouc:0.00000100000050002909,FN431736.1_Squatina_dumeril_mito:0.00131267669057753460)100:0.01695033540173374400,(GU440531.1_Squatina_californica_:0.00262977282744273700,FN431725.1_Squatina_californica_:0.00138360377694503500)100:0.01001050619590002400)63:0.00241720604856985420)56:0.00143528376740071010)90:0.01247393958303777800)93:0.02149414675233767300,(((FN431687.1_Squatina_africana_mit:0.00000100000050002909,FN431677.1_Squatina_africana_mit:0.00000100000050002909)100:0.04175733684386032100,((((FN431757.1_Squatina_pseudocellat:0.00000100000050002909,EU399045.1_Squatina_pseudocellat:0.00000100000050002909)100:0.00256193617734821800,(DQ108196.1_Squatina_tergocellata:0.00000100000050002909,FN431764.1_Squatina_tergocellata:0.00000100000050002909)100:0.00533946347132663050)78:0.00345163735094596940,(((FN431693.1_Squatina_albipunctata:0.00000100000050002909,FN431759.1_Squatina_sp._Pi26_mit:0.00000100000050002909)28:0.00000100000050002909,FN431758.1_Squatina_sp._Pi24_mit:0.00000100000050002909)69:0.00000100000050002909,EU399044.1_Squatina_albipunctata:0.00000100000050002909)100:0.00183047335508219350)83:0.02205034994599217700,(DQ108203.1_Squatina_australis_vo:0.00000100000050002909,FN431697.1_Squatina_australis_mi:0.00000100000050002909)100:0.02285077608657743200)80:0.02117028858177382600)50:0.00906677537882386720,(((FN431750.1_Squatina_japonica_mit:0.04850008259996772100,(FN431766.1_Squatina_tergocellato:0.00116491567413866040,KP267641.1_Squatina_tergocellato:0.00139914652298624050)99:0.02707261825426141400)34:0.00407582254022852140,((KF590399.1_Squatina_legnota_vouc:0.00000100000050002909,FN431751.1_Squatina_legnota_mito:0.00000100000050002909)100:0.00675674183040966040,(EU399041.1_Squatina_formosa_vouc:0.00000100000050002909,(FN431742.1_Squatina_formosa_mito:0.00000100000050002909,(NC_025578.1_Squatina_nebulosa_mi:0.00000100000050002909,KP267629.1_Squatina_nebulosa_iso:0.00000100000050002909)71:0.00128225650466240700)66:0.00128044068205131920)99:0.01387500772124441700)53:0.00326845951424442440)55:0.00715096200686072500,((KY176652.1_Squatina_oculata_vouc:0.00000100000050002909,FN431754.1_Squatina_oculata_mito:0.00000100000050002909)100:0.03649134013640851400,((FN431761.1_Squatina_squatina_mit:0.00187292670406961860,KC501669.1_Squatina_squatina_vou:0.00332502138719488780)100:0.03594965750907032400,(FN431671.1_Squatina_aculeata_mit:0.00000100000050002909,FN431672.1_Squatina_aculeata_mit:0.00000100000050002909)100:0.02637063622228120000)84:0.01246214082726422600)31:0.00190339967330878180)68:0.02305327137066148400)14:0.01007840632339507800)58:0.04382399882764125000)98:0.08986358882988254600)87:0.09369805513091729300,((((GU225294.1_Gymnura_micrura_vouch:0.14615939522567509000,(KF929941.1_Gymnura_marmorata_vou:0.00124366390479858030,(GU440333.1_Gymnura_marmorata_vou:0.00000100000050002909,JN184060.1_Gymnura_crebripunctat:0.00000100000050002909)62:0.00000100000050002909)100:0.06673958354479250800)58:0.06059520651533299700,(((DQ108155.1_Gymnura_australis_vou:0.00124351351176342800,EU398797.1_Gymnura_australis_vou:0.00000100000050002909)100:0.10754079728086043000,(((IIL37_Laguna:0.00245556626434826090,KC015432.1_Gymnura_altavela_vouc:0.00000100000050002909)52:0.00000100000050002909,E14_Rondinha:0.00127489973653398240)67:0.00412374370968735490,((KF808207.1_Gymnura_altavela_vouc:0.00000100000050002909,KY176499.1_Gymnura_altavela_vouc:0.00507950274953057350)64:0.00121961561901802980,(((HQ945972.1_Gymnura_natalensis_vo:0.00000100000050002909,(HQ945999.1_Gymnura_natalensis_vo:0.00000100000050002909,HQ946000.1_Gymnura_natalensis_vo:0.00000100000050002909)62:0.00000100000050002909)51:0.00000100000050002909,HQ945982.1_Gymnura_natalensis_vo:0.00122561323330292430)79:0.00123420241683008370,HQ945971.1_Gymnura_natalensis_vo:0.00122475623281299810)81:0.00124598155993172290)95:0.01390358885802897600)99:0.04735952251502557900)35:0.01543215759725919000,((EU398800.1_Gymnura_japonica_vouc:0.00000100000050002909,EU398802.1_Gymnura_japonica_vouc:0.00000100000050002909)100:0.07274439904064131100,((EU398805.1_Aetoplatea_zonura_vou:0.00000100000050002909,EU398808.1_Aetoplatea_zonura_vou:0.00000100000050002909)100:0.03140757136098741600,((KF899445.1_Gymnura_poecilura_vou:0.00000100000050002909,KF899442.1_Gymnura_poecilura_vou:0.00243885611514898160)100:0.04303984436881826100,(KF899450.1_Gymnura_sp._A_KKB201:0.00000100000050002909,KF899448.1_Gymnura_sp._A_KKB201:0.00399810747448396150)100:0.09582286565416940600)64:0.02594432514568903800)91:0.05673368039362056100)42:0.01017526854007192900)39:0.00473197993124150390)45:0.04129183735950582600,((KU737866.1_Myliobatis_chilensis_:0.00000100000050002909,KU737874.1_Myliobatis_chilensis_:0.00000100000050002909)100:0.00954465267235917250,((IIL36_Laguna:0.00254700876276923870,((((JQ305808.1_Myliobatis_goodei_vou:0.00000100000050002909,JQ305805.1_Myliobatis_goodei_vou:0.00000100000050002909)10:0.00000100000050002909,JQ305809.1_Myliobatis_goodei_vou:0.00000100000050002909)3:0.00000100000050002909,(JQ305804.1_Myliobatis_goodei_vou:0.00000100000050002909,(JQ305803.1_Myliobatis_goodei_vou:0.00000100000050002909,JQ305807.1_Myliobatis_goodei_vou:0.00000100000050002909)5:0.00000100000050002909)3:0.00000100000050002909)6:0.00000100000050002909,JQ305806.1_Myliobatis_goodei_vou:0.00000100000050002909)95:0.00122981651786422620)98:0.01613545621090961900,(GU440417.1_Myliobatis_californic:0.03175008776793460800,(((((JF493927.1_Myliobatis_aquila_vou:0.00000100000050002909,JF493929.1_Myliobatis_aquila_vou:0.00125931313369091850)100:0.00626457488282929860,(KP267630.1_Myliobatis_tobijei_is:0.00116980919228770830,EU398924.1_Myliobatis_tobijei_vo:0.00134210154735669210)100:0.02669052790757630800)56:0.00738509894661614100,(DQ108130.1_Myliobatis_australis_:0.00000100000050002909,EU398921.1_Myliobatis_australis_:0.00125033859135343450)100:0.05915024961301649400)33:0.00397483225945548510,((KM364885.1_Myliobatis_californic:0.00159463981924177030,(KF317725.1_Myliobatis_californic:0.00000100000050002909,EU489721.1_Myliobatis_californic:0.00000100000050002909)64:0.00000100000050002909)99:0.00263986915937579210,(KF930155.1_Myliobatis_freminvill:0.00000100000050002909,KT075326.1_Myliobatis_freminvill:0.00000100000050002909)100:0.04189858861620510800)98:0.03524011114070075400)18:0.00802980977578252040,((JQ305819.1_Myliobatis_sp._JMDAA:0.00255729588733518730,(JQ305824.1_Myliobatis_sp._JMDAA:0.00000100000050002909,EU074489.1_Myliobatis_goodei_iso:0.00126367179967265980)92:0.00125449214214885460)80:0.01512145549589639200,(KU737878.1_Myliobatis_peruvianus:0.00000100000050002909,KU737880.1_Myliobatis_peruvianus:0.00000100000050002909)100:0.01079896835866538600)34:0.00412615179892314960)13:0.00303556531137184240)46:0.02140098818253777900)35:0.00793336348247653850)70:0.06596894621589952100)88:0.10747884582351093000,(((IIL26_Itajai:0.00000100000050002909,GU805211.1_Rajiformes_sp._BOLD_A:0.00000100000050002909)100:0.00000100000050002909,(GU805252.1_Rajiformes_sp._BOLD_A:0.02698756618307066700,((JX033998.1_Atlantoraja_castelnau:0.00130911464495207910,(GU805231.1_Rajiformes_sp._BOLD_A:0.00260343934210435170,(JX124736.1_Atlantoraja_castelnau:0.00000100000050002909,GU805225.1_Rajiformes_sp._BOLD_A:0.00000100000050002909)88:0.00000100000050002909)15:0.00000100000050002909)76:0.04132965377253411400,(JQ365233.1_Atlantoraja_cyclophor:0.00156988309066812670,JX124739.1_Atlantoraja_cyclophor:0.00106699230277323060)97:0.06315491032317958900)34:0.02154652667393857800)32:0.01712152101494532700)100:0.25797305319358471000,(((EU398932.1_Narcine_westraliensis:0.00132580149195842100,EU398931.1_Narcine_westraliensis:0.00000100000050002909)100:0.04972487971741659100,(EU398927.1_Narcine_lasti_voucher:0.00000100000050002909,EU398929.1_Narcine_lasti_voucher:0.01020288309265018400)100:0.06968826276704469200)80:0.05229376803244382300,(((KF899599.1_Narcine_maculata_vouc:0.00000100000050002909,KF899600.1_Narcine_maculata_vouc:0.00000100000050002909)100:0.10262527068649728000,((FJ583678.1_Narcine_brunnea_vouch:0.02313120508610956900,(KF899607.1_Narcine_sp._KKB2014_:0.00000100000050002909,KF899606.1_Narcine_sp._KKB2014_:0.00000100000050002909)100:0.02901151371722898000)100:0.06425976017174109300,((FJ237832.1_Narcine_brevilabiata_:0.00000100000050002909,FJ237831.1_Narcine_brevilabiata_:0.00000100000050002909)100:0.03584452812298308900,(KF899602.1_Narcine_cf._oculifera:0.00136596810037062040,KF899604.1_Narcine_cf._oculifera:0.00251960549753111290)95:0.02819582256701866400)80:0.05614048844606516600)55:0.01564796878856739700)81:0.08210375382917965700,((E13_Torres:0.00265305528104424920,(JX124815.1_Narcine_brasiliensis_:0.00000100000050002909,JQ365452.1_Narcine_brasiliensis_:0.00000100000050002909)90:0.00000100000050002909)98:0.00000100000050002909,KF461206.1_Narcine_bancroftii_vo:0.00672506590187872590)100:0.13711556400837041000)98:0.08316086116901880200)92:0.03767288791589756800)37:0.06464023022089546200)38:0.03974451373099467000)40:0.03859405593149355800)97:0.05093755919663411200)100:0.06143425135380257300,E54_Passo_de_Torres:0.00000100000050002909)100:0.00000100000050002909,(JX124931.1_Zapteryx_brevirostris:0.00000100000050002909,JX124927.1_Zapteryx_brevirostris:0.00000100000050002909)75:0.00000100000050002909,E50_Passo_de_Torres:0.00000100000050002909);
